# Supplementary material for: Differences in Whole Blood Gene Expression Associated with Infection Time-Course and Extent of Fetal Mortality in a Reproductive Model of Type 2 Porcine Reproductive and Respiratory Syndrome Virus (PRRSV) Infection
Source: PLoS One. 2016 Apr 19;11(4):e0153615. doi: 10.1371/journal.pone.0153615 (PMC4836665; doi:10.1371/journal.pone.0153615)
Supplement: S1 Appendix — Excel file of lists of differentially expressed genes across days for all 16 experimental gilts. 5 tabs. (XLSX) [file pone.0153615.s001.xlsx]

## Sheet: D2vD0 all
ensembl_id	logFC	logCPM	PValue	FDR	Number	Chromosome	Gene type	Start	End	Strand	GeneName	Gene Source	Gene Biotype
ENSSSCG00000017887	3.44521	7.975	7.68248e-73	7.61334e-69	22083	12	protein_coding	52643901	52658713	-	XAF1	ensembl	protein_coding
ENSSSCG00000002471	4.77127	6.42971	3.79817e-71	1.88199e-67	17716	7	protein_coding	122215478	122220545	+	IFI27L2	ensembl	protein_coding
ENSSSCG00000009720	3.73889	7.7255	1.09905e-67	3.63052e-64	8954	14	protein_coding	22292407	22365368	-	DDX60	ensembl	protein_coding
ENSSSCG00000027660	2.09499	10.2099	5.99161e-62	1.48442e-58	7544	6	protein_coding	124816723	124835978	-	IFI44L	ensembl	protein_coding
ENSSSCG00000005724	1.72494	8.30182	5.50574e-60	1.09124e-56	2044	1	protein_coding	306154772	306228908	-	SETX	ensembl	protein_coding
ENSSSCG00000023604	2.74378	6.93873	2.09488e-59	3.46004e-56	11695	8	protein_coding	12379655	12387902	-	novelgene	ensembl	protein_coding
ENSSSCG00000023178	3.48951	5.22645	1.78678e-56	2.52956e-53	3937	2	protein_coding	6312310	6321081	+	BATF2	ensembl	protein_coding
ENSSSCG00000003763	2.77617	9.65765	1.70364e-55	2.11039e-52	7543	6	protein_coding	124790063	124806819	-	IFI44	ensembl	protein_coding
ENSSSCG00000006678	4.17029	6.47413	1.1369e-54	1.25186e-51	15925	4	protein_coding	108759133	108782557	+	FCGR1A	ensembl_havana	protein_coding
ENSSSCG00000012258	1.63534	9.01582	5.63998e-54	5.58922e-51	14150	X	protein_coding	44109888	44121368	-	FUNDC1	ensembl_havana	protein_coding
ENSSSCG00000023379	2.97848	9.84991	6.76899e-54	5.59005e-51	4168	2	protein_coding	12987517	13002993	+	UBE2L6	ensembl	protein_coding
ENSSSCG00000010261	2.84045	7.57499	6.59212e-54	5.59005e-51	9565	14	protein_coding	79052525	79087956	-	PPA1	ensembl	protein_coding
ENSSSCG00000012077	3.8811	11.52	2.73234e-53	1.93411e-50	3683	13	protein_coding	214988891	215011264	-	MX1	ensembl_havana	protein_coding
ENSSSCG00000010491	3.77866	5.11422	2.53807e-53	1.93411e-50	9827	14	protein_coding	116344443	116346369	-	novelgene	ensembl	protein_coding
ENSSSCG00000006924	2.85274	10.8563	4.98609e-53	3.29414e-50	16231	4	protein_coding	139650958	139667272	+	GBP1	ensembl_havana	protein_coding
ENSSSCG00000022312	2.79483	5.24893	2.16119e-52	1.33859e-49	6221	6	protein_coding	38328023	38417716	-	RHPN2	ensembl	protein_coding
ENSSSCG00000000728	2.91449	8.55028	2.36562e-52	1.37902e-49	18771	5	protein_coding	68750885	68791407	+	PARP11	ensembl	protein_coding
ENSSSCG00000012257	-3.21699	4.54277	9.85983e-52	5.42839e-49	14141	X	protein_coding	43132739	43209051	-	MAOA	ensembl_havana	protein_coding
ENSSSCG00000016057	2.23096	9.76046	1.30983e-51	6.83178e-49	23278	JH118841.1	protein_coding	95634	132917	+	novelgene	ensembl	protein_coding
ENSSSCG00000014670	2.18503	9.80156	1.51513e-51	7.50748e-49	10289	9	protein_coding	4724246	4737190	+	TRIM5	ensembl_havana	protein_coding
ENSSSCG00000017416	3.43146	8.81166	1.99876e-51	9.43224e-49	21509	12	protein_coding	20937868	20946850	+	DHX58	ensembl_havana	protein_coding
ENSSSCG00000027918	2.29883	6.06184	5.85811e-51	2.56771e-48	8349	15	protein_coding	106888873	106901999	-	STAT1	ensembl_havana	protein_coding
ENSSSCG00000016938	-1.82968	5.02789	5.95938e-51	2.56771e-48	19703	16	protein_coding	44242304	44284836	+	novelgene	ensembl	protein_coding
ENSSSCG00000010454	3.69825	8.08288	6.3844e-51	2.63622e-48	9776	14	protein_coding	110250795	110252240	+	IFIT5	ensembl	protein_coding
ENSSSCG00000020906	3.06264	8.84597	8.9729e-51	3.55686e-48	3125	13	protein_coding	119874407	119883953	+	TNFSF10	ensembl_havana	protein_coding
ENSSSCG00000015897	2.75445	8.89767	1.55077e-50	5.91083e-48	8155	15	processed_transcript	76423089	76477401	-	IFIH1	ensembl_havana	processed_transcript
ENSSSCG00000006923	3.40247	9.42964	2.15565e-50	7.91204e-48	16230	4	protein_coding	139612347	139633862	-	GBP2	ensembl_havana	protein_coding
ENSSSCG00000028448	2.5594	7.61774	3.59541e-49	1.27252e-46	11696	8	protein_coding	12414030	12417520	+	LAP3	ensembl	protein_coding
ENSSSCG00000023972	2.235	6.14543	6.17401e-49	2.10981e-46	18924	5	protein_coding	86272186	86308016	-	DRAM1	ensembl_havana	protein_coding
ENSSSCG00000006743	2.68594	6.46529	8.03302e-49	2.65357e-46	16010	4	protein_coding	114752826	114845145	-	SLC22A15	ensembl	protein_coding
ENSSSCG00000022011	2.47994	8.5245	9.83558e-49	3.14421e-46	7832	15	protein_coding	3600	29467	-	NMI	ensembl	protein_coding
ENSSSCG00000024333	3.4988	9.61461	2.6096e-47	8.08159e-45	24316	GL896282.2	protein_coding	2203	27979	+	ZNFX1	ensembl	protein_coding
ENSSSCG00000011358	2.39735	5.48886	3.49902e-47	1.05077e-44	2493	13	protein_coding	34561816	34563334	-	TREX1	ensembl	protein_coding
ENSSSCG00000016053	2.00922	4.64404	4.17639e-47	1.2173e-44	8345	15	protein_coding	106492811	106519614	-	TMEM194B	ensembl	protein_coding
ENSSSCG00000004870	2.66682	9.67787	1.84261e-46	5.21721e-44	1043	1	protein_coding	165529517	165548510	+	novelgene	ensembl	protein_coding
ENSSSCG00000023785	2.72603	5.51686	2.08786e-46	5.74743e-44	11759	8	protein_coding	31792550	31822924	-	novelgene	ensembl	protein_coding
ENSSSCG00000016637	2.79874	7.445	2.68639e-46	7.19518e-44	22613	18	protein_coding	32208623	32286915	+	TFEC	ensembl	protein_coding
ENSSSCG00000004444	3.12391	4.31202	3.84261e-46	1.00211e-43	520	1	protein_coding	92328266	92329935	-	FAM26F	ensembl	protein_coding
ENSSSCG00000006919	2.48831	8.33213	1.09516e-45	2.78284e-43	16229	4	protein_coding	139582095	139601161	+	GBP4	havana	protein_coding
ENSSSCG00000014780	2.84255	7.00836	1.47791e-45	3.66151e-43	10388	9	protein_coding	6536121	6543906	+	TRIM21	ensembl_havana	protein_coding
ENSSSCG00000010438	1.74885	7.7132	4.68745e-45	1.13299e-42	9758	14	protein_coding	108795830	108866478	-	ATAD1	ensembl	protein_coding
ENSSSCG00000027269	2.63795	6.88786	1.66488e-44	3.92832e-42	24170	GL895825.2	protein_coding	17984	35455	-	novelgene	ensembl	protein_coding
ENSSSCG00000009240	2.7984	10.5379	1.80145e-44	4.15172e-42	12397	8	protein_coding	144545691	144573889	+	PLAC8	ensembl	protein_coding
ENSSSCG00000008786	2.58172	7.75777	3.47786e-44	7.65903e-42	11758	8	protein_coding	31769682	31790270	-	novelgene	ensembl	protein_coding
ENSSSCG00000017087	2.241	8.59901	3.44916e-44	7.65903e-42	19898	16	protein_coding	77974389	77987649	-	GM2A	ensembl	protein_coding
ENSSSCG00000011874	2.6537	10.2968	3.68273e-44	7.93387e-42	3336	13	protein_coding	147430046	147483562	-	PARP14	ensembl	protein_coding
ENSSSCG00000024115	2.75475	8.74167	4.94289e-44	1.04221e-41	21863	12	protein_coding	41461519	41507345	+	novelgene	ensembl	protein_coding
ENSSSCG00000029475	2.20092	4.9906	5.9665e-44	1.23183e-41	21739	12	protein_coding	34136167	34138282	-	novelgene	ensembl	protein_coding
ENSSSCG00000001579	2.09211	7.0111	7.62276e-44	1.54166e-41	16824	7	protein_coding	37905566	37968899	+	novelgene	ensembl	protein_coding
ENSSSCG00000000623	3.0011	4.96883	1.08405e-43	2.14858e-41	18658	5	protein_coding	63690799	63713753	-	BCL2L14	ensembl	protein_coding
ENSSSCG00000008647	3.35797	8.53155	1.29056e-43	2.50773e-41	13830	3	protein_coding	137688568	137704282	+	CMPK2	ensembl	protein_coding
ENSSSCG00000013853	2.69753	8.05388	1.67029e-43	3.18318e-41	4645	2	protein_coding	61050296	61057022	-	novelgene	ensembl	protein_coding
ENSSSCG00000026454	2.58345	9.6777	2.84872e-43	5.32656e-41	1088	1	protein_coding	178852779	178857414	-	PMAIP1	ensembl	protein_coding
ENSSSCG00000001394	2.43582	5.82275	3.54084e-43	6.4981e-41	16614	7	protein_coding	27223010	27233917	-	MICA	ensembl_havana	protein_coding
ENSSSCG00000030801	3.06263	6.32297	3.72763e-43	6.71651e-41	16225	4	protein_coding	139280329	139299776	+	GBP6	havana	protein_coding
ENSSSCG00000000769	2.04947	7.8461	4.61193e-43	8.16147e-41	18815	5	protein_coding	72118717	72143297	-	BID	ensembl	protein_coding
ENSSSCG00000011465	1.43131	5.58374	5.32731e-43	9.26204e-41	2650	13	protein_coding	43327041	43332915	+	PDE12	ensembl	protein_coding
ENSSSCG00000012201	2.20525	5.87292	8.36359e-43	1.42902e-40	14053	X	protein_coding	28635266	28651197	-	CXorf21	ensembl_havana	protein_coding
ENSSSCG00000000457	2.5864	8.53854	1.30635e-42	2.19423e-40	18439	5	protein_coding	29581112	29800775	+	novelgene	ensembl	protein_coding
ENSSSCG00000012055	2.64281	7.70373	2.7719e-42	4.57825e-40	3650	13	protein_coding	210024234	210065080	+	MORC3	ensembl	protein_coding
ENSSSCG00000030408	3.51925	9.33446	4.37694e-42	7.11073e-40	20239	10	protein_coding	38145074	38192181	+	novelgene	ensembl	protein_coding
ENSSSCG00000015525	2.52799	5.91629	1.47679e-41	2.36048e-39	11441	9	protein_coding	132634649	132660669	+	TOR3A	ensembl	protein_coding
ENSSSCG00000012277	1.98238	4.80711	7.93791e-41	1.24865e-38	14185	X	protein_coding	47372592	47376668	-	TIMP1	ensembl_havana	protein_coding
ENSSSCG00000016050	1.53723	5.93065	8.33928e-41	1.29129e-38	8343	15	protein_coding	106358846	106371914	+	INPP1	ensembl	protein_coding
ENSSSCG00000021383	2.20295	6.07937	1.5943e-40	2.43069e-38	568	1	protein_coding	103535849	103557331	+	MB21D1	ensembl	protein_coding
ENSSSCG00000003419	2.09715	3.42758	1.81851e-40	2.73051e-38	6993	6	protein_coding	65692628	65698152	-	novelgene	ensembl	protein_coding
ENSSSCG00000024867	4.55389	8.83606	3.7329e-40	5.51867e-38	1325	1	protein_coding	212617012	212628410	-	ISG20	ensembl	protein_coding
ENSSSCG00000027982	3.62446	10.9913	3.78678e-40	5.51867e-38	23531	GL895967.2	protein_coding	58449	59139	+	ISG15	ensembl	protein_coding
ENSSSCG00000022493	2.52618	2.92248	5.57033e-40	8.00028e-38	13120	3	protein_coding	45947043	45962952	+	novelgene	ensembl	protein_coding
ENSSSCG00000025901	-1.19208	5.39897	6.00001e-40	8.49431e-38	13662	3	protein_coding	115371533	115541170	+	LCLAT1	ensembl	protein_coding
ENSSSCG00000024623	1.70755	7.47106	7.03727e-40	9.82245e-38	3556	13	protein_coding	190890292	191009147	+	USP25	ensembl	protein_coding
ENSSSCG00000021712	2.56569	10.0228	1.15184e-39	1.58539e-37	24830	GL892728.1	protein_coding	2197	17710	+	HERC6	ensembl	protein_coding
ENSSSCG00000008648	4.42444	9.42579	1.70214e-39	2.31071e-37	13829	3	protein_coding	137667912	137683557	-	RSAD2	ensembl_havana	protein_coding
ENSSSCG00000021815	3.56539	4.88742	4.26807e-39	5.71575e-37	20404	10	protein_coding	71094382	71108500	-	IL15RA	ensembl	protein_coding
ENSSSCG00000002516	2.00654	7.60067	6.8616e-39	9.06646e-37	17767	7	protein_coding	128677827	128702925	-	WARS	ensembl	protein_coding
ENSSSCG00000010539	2.72131	8.6232	7.67138e-39	9.87316e-37	9877	14	protein_coding	120241402	120251848	-	SLC25A28	ensembl	protein_coding
ENSSSCG00000015435	1.66952	6.80991	7.65553e-39	9.87316e-37	11302	9	protein_coding	116890800	116931198	-	NAMPT	ensembl	protein_coding
ENSSSCG00000011877	1.47341	6.17826	1.75531e-38	2.23015e-36	3350	13	protein_coding	148057108	148104960	-	CD86	ensembl_havana	protein_coding
ENSSSCG00000006227	2.27098	5.48818	1.84683e-38	2.31671e-36	15438	4	protein_coding	77278490	77303727	+	GGH	ensembl	protein_coding
ENSSSCG00000000774	3.84013	8.5894	2.71153e-38	3.35891e-36	18820	5	protein_coding	72536455	72596714	+	novelgene	ensembl	protein_coding
ENSSSCG00000001561	4.73136	6.94617	3.64179e-38	4.45557e-36	16805	7	protein_coding	36990013	37008146	-	ETV7	ensembl	protein_coding
ENSSSCG00000025027	2.11212	4.55977	4.2504e-38	5.13676e-36	24344	GL892775.1	protein_coding	11742	16543	+	METTL1	ensembl	protein_coding
ENSSSCG00000013181	3.67906	7.57829	4.64026e-38	5.54036e-36	4167	2	protein_coding	12957679	12972235	-	SERPING1	ensembl_havana	protein_coding
ENSSSCG00000021443	-2.16915	8.54804	2.22592e-37	2.62605e-35	199	1	protein_coding	33250475	33256209	+	SGK1	ensembl	protein_coding
ENSSSCG00000015673	1.79478	7.21584	2.69264e-37	3.1393e-35	7854	15	protein_coding	9609578	9821863	-	KYNU	ensembl	protein_coding
ENSSSCG00000011876	2.62601	7.6562	2.76416e-37	3.18521e-35	3339	13	protein_coding	147573124	147581225	-	DTX3L	ensembl	protein_coding
ENSSSCG00000030548	2.42752	9.42146	3.5198e-37	4.00934e-35	12365	8	protein_coding	139945979	139974969	-	novelgene	ensembl	protein_coding
ENSSSCG00000007508	4.03557	7.53488	9.65532e-37	1.08732e-34	21114	17	protein_coding	65136536	65146713	-	ZBP1	ensembl_havana	protein_coding
ENSSSCG00000006127	1.43438	4.75736	1.46428e-36	1.63045e-34	15316	4	protein_coding	51264095	51283502	+	NBN	ensembl_havana	protein_coding
ENSSSCG00000015783	1.68678	5.18507	2.74336e-36	3.02074e-34	7999	15	protein_coding	52291090	52300426	+	CASP3	ensembl	protein_coding
ENSSSCG00000006418	1.84041	9.99128	4.49857e-36	4.89899e-34	15653	4	protein_coding	99372429	99425706	-	MNDA	ensembl	protein_coding
ENSSSCG00000027709	2.11912	8.36701	6.06168e-36	6.52948e-34	3340	13	protein_coding	147586921	147621804	+	PARP9	ensembl	protein_coding
ENSSSCG00000001233	1.95074	8.35549	6.26562e-36	6.67659e-34	16500	7	protein_coding	24795834	24820308	+	TRIM26	ensembl_havana	protein_coding
ENSSSCG00000024133	2.8275	6.87805	6.80393e-36	7.17308e-34	15420	4	protein_coding	74259677	74275186	+	VCPIP1	ensembl	protein_coding
ENSSSCG00000009239	3.64453	4.99398	8.43875e-36	8.80295e-34	12396	8	protein_coding	144504872	144531061	+	novelgene	ensembl	protein_coding
ENSSSCG00000027742	1.76825	9.28472	1.28654e-35	1.32809e-33	24423	GL896090.1	protein_coding	7372	17557	+	RNF114	ensembl	protein_coding
ENSSSCG00000012893	2.19866	7.15826	1.3113e-35	1.33969e-33	3819	2	protein_coding	3539587	3551073	+	novelgene	ensembl	protein_coding
ENSSSCG00000023557	2.04344	7.87709	2.91079e-35	2.94346e-33	2444	13	protein_coding	32566384	32568453	+	CCRL2	ensembl	protein_coding
ENSSSCG00000010540	1.85319	4.19666	4.22195e-35	4.22621e-33	9878	14	protein_coding	120274038	120318041	+	ENTPD7	ensembl	protein_coding
ENSSSCG00000028230	1.86142	1.90774	5.16909e-35	5.12257e-33	3144	13	protein_coding	126270158	126274030	+	novelgene	ensembl	protein_coding
ENSSSCG00000012117	1.71787	6.82852	7.88695e-35	7.73858e-33	13920	X	protein_coding	10450659	10476655	+	TLR7	ensembl_havana	protein_coding
ENSSSCG00000030108	3.78033	7.13158	1.64076e-34	1.59411e-32	21036	17	protein_coding	57190145	57221225	+	ZNFX1	ensembl	protein_coding
ENSSSCG00000010521	-1.44997	3.46196	1.71867e-34	1.65359e-32	9856	14	protein_coding	118390694	118447182	+	UBTD1	ensembl	protein_coding
ENSSSCG00000023949	3.09056	4.94897	2.42586e-34	2.31157e-32	19076	5	protein_coding	111031426	111032812	-	PIM3	ensembl	protein_coding
ENSSSCG00000024393	2.74109	5.67773	4.112e-34	3.88095e-32	3171	13	protein_coding	130478533	130494818	-	B3GNT5	ensembl	protein_coding
ENSSSCG00000006830	1.24472	7.09569	8.11008e-34	7.58216e-32	16104	4	protein_coding	121153782	121226070	+	novelgene	ensembl	protein_coding
ENSSSCG00000014997	2.83801	9.06263	8.51622e-34	7.88745e-32	10658	9	protein_coding	39189334	39207992	-	novelgene	ensembl	protein_coding
ENSSSCG00000029708	1.4881	7.04989	9.59394e-34	8.80332e-32	2355	13	protein_coding	26291237	26304508	+	SLC25A38	ensembl	protein_coding
ENSSSCG00000011393	2.76853	9.28271	1.38947e-33	1.26327e-31	2532	13	protein_coding	35509893	35520887	-	UBA7	ensembl_havana	protein_coding
ENSSSCG00000008977	5.67053	10.3092	1.91266e-33	1.72314e-31	12038	8	protein_coding	75829904	75882217	-	CXCL10	ensembl_havana	protein_coding
ENSSSCG00000008496	2.64488	4.84312	2.1195e-33	1.89227e-31	13624	3	processed_transcript	109622369	109667785	+	EIF2AK2	ensembl_havana	processed_transcript
ENSSSCG00000020666	1.88759	8.28304	2.34724e-33	2.07689e-31	879	1	protein_coding	144621556	144641473	-	EHD4	ensembl	protein_coding
ENSSSCG00000013065	3.20431	7.46433	2.37867e-33	2.08607e-31	4033	2	protein_coding	8649633	8675487	-	ASRGL1	ensembl	protein_coding
ENSSSCG00000030898	1.90547	6.80735	2.62419e-33	2.28121e-31	20925	17	protein_coding	48698399	48701183	-	MAFB	havana	protein_coding
ENSSSCG00000014618	2.42941	9.339	2.94491e-33	2.53774e-31	10230	9	protein_coding	3718554	3725457	+	novelgene	ensembl	protein_coding
ENSSSCG00000027509	1.24546	5.93863	3.95739e-33	3.38084e-31	13459	3	protein_coding	81716210	81779070	+	novelgene	ensembl	protein_coding
ENSSSCG00000014048	2.854	11.609	4.60148e-33	3.86447e-31	5235	2	protein_coding	82651078	82669061	+	HK3	ensembl_havana	protein_coding
ENSSSCG00000017616	1.49172	4.35387	4.56311e-33	3.86447e-31	21738	12	protein_coding	34135241	34135387	-	novelgene	ensembl	protein_coding
ENSSSCG00000024095	2.84756	3.81077	6.00533e-33	5.00108e-31	12415	8	protein_coding	146540275	146542690	+	novelgene	ensembl	protein_coding
ENSSSCG00000010995	1.74292	6.47013	6.25884e-33	5.16875e-31	20229	10	protein_coding	37475289	37484532	-	CHMP5	ensembl	protein_coding
ENSSSCG00000001509	2.1146	7.96737	6.75817e-33	5.48962e-31	16759	7	protein_coding	34180626	34184970	-	DAXX	ensembl	protein_coding
ENSSSCG00000013147	1.90358	6.75471	6.75643e-33	5.48962e-31	4123	2	protein_coding	11881575	11892422	-	FAM111B	ensembl	protein_coding
ENSSSCG00000015089	-1.62967	6.93595	7.15963e-33	5.76845e-31	10778	9	protein_coding	50547537	50573722	-	AMICA1	ensembl	protein_coding
ENSSSCG00000025173	1.8799	5.76343	7.43196e-33	5.93957e-31	16710	7	protein_coding	29412165	29423473	-	TAP2	ensembl_havana	protein_coding
ENSSSCG00000001913	1.14972	4.9727	9.81004e-33	7.7774e-31	17157	7	protein_coding	64073607	64082630	+	STOML1	ensembl	protein_coding
ENSSSCG00000012657	1.20177	6.52708	1.30501e-32	1.0264e-30	14773	X	protein_coding	122439445	122476820	-	AIFM1	ensembl_havana	protein_coding
ENSSSCG00000022204	3.44273	5.11013	1.35642e-32	1.05843e-30	6862	6	protein_coding	57851225	57880810	-	novelgene	ensembl	protein_coding
ENSSSCG00000026931	1.72667	5.96627	1.37656e-32	1.06576e-30	6397	6	protein_coding	44447547	44448266	-	SERTAD1	ensembl	protein_coding
ENSSSCG00000000654	1.96296	7.63266	1.42739e-32	1.09654e-30	18688	5	protein_coding	64938961	64956629	+	CLECL1	ensembl_havana	protein_coding
ENSSSCG00000000224	2.14407	4.87895	1.52907e-32	1.16562e-30	18167	5	protein_coding	17309510	17311690	-	SMAGP	ensembl	protein_coding
ENSSSCG00000001076	2.50596	8.12435	2.2055e-32	1.66844e-30	16353	7	protein_coding	14781095	14860574	+	RNF144B	ensembl	protein_coding
ENSSSCG00000004830	1.4937	5.04017	2.8298e-32	2.12449e-30	990	1	protein_coding	157470911	157522115	+	ATP10A	ensembl	protein_coding
ENSSSCG00000000396	2.06235	9.48292	3.75112e-32	2.79501e-30	18370	5	protein_coding	23280621	23294700	-	STAT2	ensembl	protein_coding
ENSSSCG00000027855	2.87471	5.44324	4.23848e-32	3.11136e-30	12864	3	protein_coding	32671707	32672538	+	SOCS1	ensembl	protein_coding
ENSSSCG00000027372	2.18024	11.6498	4.23382e-32	3.11136e-30	11114	9	protein_coding	79679836	79684587	-	SAMD9	ensembl	protein_coding
ENSSSCG00000017690	1.24787	6.48487	4.81167e-32	3.50615e-30	21834	12	protein_coding	39732508	39741854	+	DHRS11	ensembl	protein_coding
ENSSSCG00000010452	2.73927	11.2789	5.12383e-32	3.6795e-30	9774	14	protein_coding	110209344	110210870	+	IFIT3	ensembl	protein_coding
ENSSSCG00000015137	-1.69985	4.20377	5.11663e-32	3.6795e-30	10841	9	protein_coding	55129660	55157001	+	CRTAM	ensembl	protein_coding
ENSSSCG00000011391	3.3708	6.56728	7.86933e-32	5.61044e-30	2530	13	protein_coding	35501374	35508389	-	CDHR4	ensembl	protein_coding
ENSSSCG00000011000	2.46561	10.3509	8.52652e-32	6.03556e-30	20234	10	protein_coding	37686862	37699607	-	DNAJA1	ensembl	protein_coding
ENSSSCG00000008399	1.34012	4.19909	1.05486e-31	7.41391e-30	13503	3	protein_coding	90413973	90422822	+	novelgene	ensembl	protein_coding
ENSSSCG00000026169	1.88645	6.93539	1.10348e-31	7.70107e-30	5068	2	protein_coding	75765073	75778663	+	MFSD12	ensembl	protein_coding
ENSSSCG00000016263	1.22233	7.31417	1.13653e-31	7.87623e-30	8628	15	protein_coding	144981352	145019301	+	SP100	ensembl	protein_coding
ENSSSCG00000027790	-1.52432	7.5649	1.66419e-31	1.14529e-29	3066	13	protein_coding	108078842	108090547	-	novelgene	ensembl	protein_coding
ENSSSCG00000005364	2.52679	7.15185	1.83393e-31	1.2534e-29	1652	1	protein_coding	267342110	267425086	+	TDRD7	ensembl	protein_coding
ENSSSCG00000027677	1.41453	7.30924	2.06569e-31	1.40212e-29	21649	12	protein_coding	25368698	25383610	+	ABI3	ensembl	protein_coding
ENSSSCG00000003253	-1.0547	8.30606	2.37047e-31	1.59805e-29	6727	6	protein_coding	52972544	52978506	+	novelgene	ensembl	protein_coding
ENSSSCG00000023052	1.40517	7.25108	2.79835e-31	1.87376e-29	7419	6	protein_coding	96830848	96891401	-	novelgene	ensembl	protein_coding
ENSSSCG00000022258	3.37679	7.63153	2.92389e-31	1.94468e-29	20969	17	protein_coding	53182912	53185808	-	novelgene	ensembl	protein_coding
ENSSSCG00000010445	3.17675	6.04561	3.49929e-31	2.31186e-29	9767	14	protein_coding	109732654	109744247	-	ANKRD22	ensembl	protein_coding
ENSSSCG00000029763	1.30415	7.48002	4.39564e-31	2.88482e-29	21469	12	protein_coding	19999639	20002311	+	IFI35	ensembl	protein_coding
ENSSSCG00000011239	2.65051	9.18331	4.67065e-31	3.04514e-29	2315	13	protein_coding	23827615	23843363	+	novelgene	ensembl	protein_coding
ENSSSCG00000011677	2.00593	4.28784	5.79179e-31	3.75142e-29	2963	13	protein_coding	90755731	90838778	-	GK5	ensembl	protein_coding
ENSSSCG00000023033	2.08855	6.24247	6.15205e-31	3.95888e-29	2580	13	protein_coding	37272323	37280834	+	PARP3	ensembl	protein_coding
ENSSSCG00000020893	1.57175	8.23768	6.83839e-31	4.37215e-29	16712	7	protein_coding	29429375	29438742	-	TAP1	ensembl_havana	protein_coding
ENSSSCG00000008980	1.74773	7.48494	7.34597e-31	4.66657e-29	12043	8	protein_coding	76034114	76105880	-	SCARB2	ensembl	protein_coding
ENSSSCG00000013664	1.27989	5.0391	8.44067e-31	5.32784e-29	4861	2	protein_coding	69270348	69277173	+	C19orf66	ensembl	protein_coding
ENSSSCG00000007659	2.96679	4.59447	9.02829e-31	5.66268e-29	12562	3	protein_coding	7666296	7699029	-	ZCWPW1	ensembl	protein_coding
ENSSSCG00000001468	1.409	5.78836	9.56254e-31	5.96005e-29	16713	7	protein_coding	29437937	29444130	+	LMP2	ensembl_havana	protein_coding
ENSSSCG00000015540	2.83634	4.90237	1.01967e-30	6.31559e-29	11462	9	protein_coding	134637147	134643117	+	MR1	ensembl	protein_coding
ENSSSCG00000016114	-0.9666	5.42111	1.11974e-30	6.89229e-29	8429	15	protein_coding	117639721	117740823	+	FAM117B	ensembl	protein_coding
ENSSSCG00000016243	2.61191	3.95113	1.48601e-30	9.09036e-29	8607	15	protein_coding	142019659	142047248	-	RHBDD1	ensembl	protein_coding
ENSSSCG00000024614	1.63242	5.17446	1.72696e-30	1.04995e-28	3632	13	protein_coding	207205351	207267685	-	ITSN1	ensembl	protein_coding
ENSSSCG00000001951	1.37162	8.48777	1.89329e-30	1.14405e-28	17196	7	protein_coding	69487820	69512921	-	PSMA6	ensembl	protein_coding
ENSSSCG00000000660	-1.91731	5.33547	1.93514e-30	1.16226e-28	18693	5	protein_coding	65243776	65320386	+	A2M	ensembl_havana	protein_coding
ENSSSCG00000000656	2.2676	6.9751	2.70212e-30	1.61313e-28	18685	5	protein_coding	64827997	64857595	+	CLEC2B	ensembl_havana	protein_coding
ENSSSCG00000006543	2.43155	8.62715	2.88015e-30	1.70912e-28	15786	4	protein_coding	104004654	104023302	+	ADAR	ensembl	protein_coding
ENSSSCG00000009886	2.25382	8.76363	3.10619e-30	1.83228e-28	9143	14	protein_coding	42040200	42069113	-	TRAFD1	havana	protein_coding
ENSSSCG00000014277	1.6417	9.79572	3.27692e-30	1.92156e-28	5541	2	protein_coding	140229794	140252687	-	IRF1	ensembl_havana	protein_coding
ENSSSCG00000006899	-1.29081	10.9332	3.51469e-30	2.04885e-28	16200	4	protein_coding	135982737	135990562	-	novelgene	ensembl	protein_coding
ENSSSCG00000016530	1.80452	8.52187	4.31339e-30	2.49975e-28	22487	18	protein_coding	14940691	14955817	-	TMEM140	ensembl	protein_coding
ENSSSCG00000010451	2.80979	12.4557	4.87781e-30	2.81041e-28	9773	14	protein_coding	110179712	110190465	+	IFIT2	ensembl_havana	protein_coding
ENSSSCG00000024180	1.01794	5.49326	5.00913e-30	2.86939e-28	24791	GL893507.1	protein_coding	11146	28036	-	ACBD3	ensembl	protein_coding
ENSSSCG00000009997	2.19126	3.8677	6.50737e-30	3.70621e-28	9252	14	protein_coding	50281701	50286188	-	OSM	ensembl	protein_coding
ENSSSCG00000004507	-1.07327	4.74752	7.98999e-30	4.52462e-28	589	1	protein_coding	108087684	108117509	-	SMAD7	ensembl_havana	protein_coding
ENSSSCG00000014564	2.6622	9.98335	9.64144e-30	5.42879e-28	5874	2	protein_coding	162099157	162210447	-	IFITM1	ensembl_havana	protein_coding
ENSSSCG00000022880	1.32068	2.7972	1.09348e-29	6.12224e-28	13502	3	protein_coding	90359457	90371028	-	novelgene	ensembl	protein_coding
ENSSSCG00000001422	2.6248	7.04096	1.33778e-29	7.44795e-28	16657	7	protein_coding	27778160	27819252	-	C2	ensembl_havana	protein_coding
ENSSSCG00000029471	1.36548	3.55946	1.61698e-29	8.95213e-28	18413	5	protein_coding	24383139	24390317	-	STAC3	ensembl	protein_coding
ENSSSCG00000023247	1.29598	6.86938	1.87501e-29	1.0323e-27	20458	10	protein_coding	77690723	77740523	-	OPTN	ensembl	protein_coding
ENSSSCG00000015907	-1.65984	3.58081	2.04111e-29	1.11754e-27	8175	15	protein_coding	80794830	80818294	+	GALNT3	ensembl	protein_coding
ENSSSCG00000001516	1.31889	6.74281	2.08914e-29	1.13755e-27	16762	7	protein_coding	34279881	34288116	+	BAK1	ensembl	protein_coding
ENSSSCG00000009839	2.41779	4.1428	2.42824e-29	1.31496e-27	9089	14	protein_coding	35029513	35142697	+	novelgene	ensembl	protein_coding
ENSSSCG00000025206	2.43172	9.18605	2.91244e-29	1.5686e-27	7294	6	protein_coding	83253110	83277474	-	RNF19B	ensembl	protein_coding
ENSSSCG00000006781	1.59565	2.64044	3.17632e-29	1.70148e-27	16050	4	protein_coding	118026418	118081234	-	CTTNBP2NL	ensembl	protein_coding
ENSSSCG00000000492	2.25356	10.3037	3.47335e-29	1.85059e-27	18491	5	protein_coding	36179190	36185575	-	LYZ	ensembl_havana	protein_coding
ENSSSCG00000011357	1.28579	8.64818	4.43151e-29	2.34846e-27	2492	13	protein_coding	34558569	34561740	+	SHISA5	ensembl	protein_coding
ENSSSCG00000026552	2.97127	8.23461	4.50948e-29	2.37707e-27	23893	GL895478.1	protein_coding	12549	49081	-	novelgene	ensembl	protein_coding
ENSSSCG00000010453	2.18964	11.8367	5.8441e-29	3.06429e-27	9775	14	protein_coding	110223576	110235651	+	IFIT1	ensembl_havana	protein_coding
ENSSSCG00000017558	1.19945	6.26844	6.47061e-29	3.37493e-27	21704	12	protein_coding	27309996	27311036	-	TOB1	ensembl	protein_coding
ENSSSCG00000022287	-1.34541	5.63631	9.06228e-29	4.70195e-27	3067	13	protein_coding	108091639	108105685	+	novelgene	ensembl	protein_coding
ENSSSCG00000001852	1.33193	8.10383	9.68127e-29	4.99695e-27	17097	7	protein_coding	60539333	60549480	-	IDH2	ensembl	protein_coding
ENSSSCG00000026798	2.36281	4.8748	1.18994e-28	6.10999e-27	9826	14	protein_coding	116299374	116337991	+	CYP2C8	ensembl	protein_coding
ENSSSCG00000005994	1.81141	7.48267	2.0771e-28	1.06103e-26	15148	4	protein_coding	19423081	19550493	+	SNTB1	ensembl	protein_coding
ENSSSCG00000013242	1.35558	4.55555	2.11624e-28	1.07548e-26	4259	2	protein_coding	16557572	16566096	+	ACP2	ensembl_havana	protein_coding
ENSSSCG00000012006	1.66514	5.82223	2.22257e-28	1.12376e-26	3552	13	protein_coding	189414690	189546760	+	novelgene	ensembl	protein_coding
ENSSSCG00000013556	3.55333	6.87191	4.21535e-28	2.12051e-26	4981	2	protein_coding	72699548	72739564	+	EMR1	ensembl	protein_coding
ENSSSCG00000004125	2.76154	6.82639	5.2762e-28	2.64077e-26	144	1	protein_coding	23480022	23510485	-	STX11	ensembl	protein_coding
ENSSSCG00000011951	1.09449	6.27686	5.90574e-28	2.941e-26	3459	13	protein_coding	166744538	166776678	-	NFKBIZ	ensembl_havana	protein_coding
ENSSSCG00000028711	1.84724	8.31621	6.71819e-28	3.32887e-26	10659	9	protein_coding	39209731	39222235	-	CASP1	ensembl	protein_coding
ENSSSCG00000013101	2.05533	5.30937	8.03211e-28	3.96011e-26	4085	2	protein_coding	10915161	10927118	+	MS4A4A	ensembl	protein_coding
ENSSSCG00000016782	-1.16915	5.72226	1.079e-27	5.29352e-26	19514	16	protein_coding	4329880	4338069	+	FAM105A	ensembl	protein_coding
ENSSSCG00000021766	2.34832	6.44619	1.1277e-27	5.50516e-26	24934	GL896000.1	protein_coding	6984	16745	-	novelgene	ensembl	protein_coding
ENSSSCG00000004812	-1.50966	2.44429	1.15763e-27	5.62356e-26	962	1	protein_coding	153514790	153853782	-	IGF1R	ensembl_havana	protein_coding
ENSSSCG00000023825	-1.28959	6.47455	1.27618e-27	6.16925e-26	15094	4	protein_coding	8546061	8556796	+	novelgene	ensembl	protein_coding
ENSSSCG00000008772	-0.995908	4.28049	1.7014e-27	8.18487e-26	11745	8	protein_coding	30533247	30569474	-	RELL1	ensembl	protein_coding
ENSSSCG00000017754	3.57332	6.75839	2.63418e-27	1.2611e-25	21918	12	protein_coding	46002258	46021360	+	novelgene	ensembl	protein_coding
ENSSSCG00000015549	2.82301	6.66368	2.81559e-27	1.34147e-25	11472	9	processed_transcript	136210073	136224410	-	RNASEL	ensembl_havana	processed_transcript
ENSSSCG00000001433	-1.09902	4.59004	3.3039e-27	1.56659e-25	16669	7	protein_coding	28009239	28025799	+	PPT2	ensembl_havana	protein_coding
ENSSSCG00000010738	-0.771165	5.74044	3.34292e-27	1.57754e-25	10094	14	protein_coding	145805071	145877612	+	ZRANB1	ensembl	protein_coding
ENSSSCG00000028759	-0.789221	7.06986	5.86067e-27	2.75257e-25	15103	4	protein_coding	10661792	10668865	+	novelgene	ensembl	protein_coding
ENSSSCG00000007146	5.00655	8.24744	8.03868e-27	3.7577e-25	20698	17	processed_transcript	36328314	36349591	+	SIGLEC1	ensembl_havana	processed_transcript
ENSSSCG00000022521	-0.948594	4.91641	8.89467e-27	4.13832e-25	6211	6	protein_coding	37870387	37924119	+	DPY19L3	ensembl	protein_coding
ENSSSCG00000013241	1.35389	5.6981	9.00195e-27	4.16866e-25	4258	2	protein_coding	16539892	16549782	-	NR1H3	ensembl	protein_coding
ENSSSCG00000028833	1.54359	4.56819	1.24028e-26	5.71681e-25	25268	GL896507.1	protein_coding	2835	3583	-	LDLR	ensembl	protein_coding
ENSSSCG00000011010	1.41756	6.62892	1.41271e-26	6.48146e-25	20255	10	protein_coding	43532131	43558709	+	C9orf72	ensembl	protein_coding
ENSSSCG00000010469	0.943216	5.68451	1.45565e-26	6.64768e-25	9794	14	protein_coding	113406896	113435560	+	MARCH5	ensembl	protein_coding
ENSSSCG00000016709	1.37171	7.55502	1.57557e-26	7.16233e-25	22724	18	protein_coding	50840315	50858704	-	SNX10	ensembl	protein_coding
ENSSSCG00000015786	2.36577	2.66174	1.63182e-26	7.38417e-25	8001	15	protein_coding	52464597	52518969	-	novelgene	ensembl	protein_coding
ENSSSCG00000015782	1.53145	8.19921	2.03212e-26	9.15379e-25	7998	15	protein_coding	52135059	52233016	-	IRF2	ensembl_havana	protein_coding
ENSSSCG00000008820	2.75836	7.8578	2.07036e-26	9.28383e-25	11814	8	protein_coding	40100493	40231264	-	TEC	ensembl_havana	protein_coding
ENSSSCG00000001408	1.52781	7.75019	2.35889e-26	1.053e-24	16634	7	protein_coding	27520797	27523556	-	AIF1	ensembl_havana	protein_coding
ENSSSCG00000010830	3.12171	5.75746	2.61576e-26	1.16243e-24	20002	10	protein_coding	12516053	12519074	-	HLX	ensembl	protein_coding
ENSSSCG00000022448	3.38363	3.67172	2.74819e-26	1.21583e-24	22869	GL896531.2	protein_coding	187337	248846	-	CLNK	ensembl	protein_coding
ENSSSCG00000023948	0.928204	4.7815	3.49069e-26	1.53745e-24	19781	16	protein_coding	56400841	56422437	+	UBTD2	ensembl	protein_coding
ENSSSCG00000004695	1.05725	5.74581	3.53272e-26	1.54908e-24	824	1	protein_coding	142483492	142568978	-	WDR76	ensembl	protein_coding
ENSSSCG00000013307	1.98744	8.8515	3.71258e-26	1.62078e-24	4332	2	protein_coding	29411332	29422818	+	LMO2	ensembl	protein_coding
ENSSSCG00000012890	2.42981	7.35519	3.76905e-26	1.63106e-24	3816	2	protein_coding	3476378	3488420	-	TCIRG1	ensembl	protein_coding
ENSSSCG00000027477	-0.947444	6.35029	3.75424e-26	1.63106e-24	17009	7	protein_coding	53469414	53478590	-	novelgene	ensembl	protein_coding
ENSSSCG00000004225	1.66623	1.94683	4.04703e-26	1.74374e-24	267	1	protein_coding	41422505	41460997	-	TPD52L1	ensembl	protein_coding
ENSSSCG00000025932	1.85915	4.87564	4.06659e-26	1.74458e-24	24300	GL893592.2	protein_coding	34539	51784	+	AP1S3	ensembl	protein_coding
ENSSSCG00000001342	1.49788	5.18601	4.10143e-26	1.75195e-24	16588	7	protein_coding	26716751	26731477	+	TRIM39	ensembl_havana	protein_coding
ENSSSCG00000005055	-1.52859	7.04266	4.35875e-26	1.85387e-24	1271	1	protein_coding	204956631	204974124	+	LGALS3	ensembl_havana	protein_coding
ENSSSCG00000016262	1.17608	9.48466	4.41547e-26	1.86997e-24	8627	15	protein_coding	144908676	144973706	+	SP140	ensembl	protein_coding
ENSSSCG00000013260	1.81743	4.53749	4.75994e-26	2.00727e-24	4277	2	protein_coding	17476851	17478911	-	MDK	ensembl	protein_coding
ENSSSCG00000003112	-1.2048	3.95598	4.89997e-26	2.05757e-24	6536	6	protein_coding	48411038	48420848	-	novelgene	ensembl	protein_coding
ENSSSCG00000010686	1.39425	4.55509	5.37735e-26	2.2485e-24	10042	14	protein_coding	141034618	141058597	+	BAG3	ensembl	protein_coding
ENSSSCG00000016265	0.89406	6.24993	5.41198e-26	2.25348e-24	8629	15	protein_coding	145104683	145130125	-	novelgene	ensembl	protein_coding
ENSSSCG00000001984	1.64944	9.38851	5.88399e-26	2.43976e-24	17253	7	protein_coding	80123012	80136152	-	KHNYN	ensembl	protein_coding
ENSSSCG00000000107	-1.10548	6.19457	5.96682e-26	2.4638e-24	18023	5	protein_coding	6877268	6902921	+	CSNK1E	ensembl	protein_coding
ENSSSCG00000004639	0.9831	6.78391	7.8281e-26	3.21894e-24	765	1	protein_coding	134748670	134815999	-	USP8	ensembl	protein_coding
ENSSSCG00000023187	1.09652	6.47111	9.76615e-26	3.99928e-24	16127	4	protein_coding	122938281	122967693	+	VAV3	ensembl_havana	protein_coding
ENSSSCG00000013313	1.28127	4.64845	1.10637e-25	4.512e-24	4346	2	protein_coding	30550076	30569173	-	PRRG4	ensembl	protein_coding
ENSSSCG00000024166	1.5068	5.06104	2.71065e-25	1.10092e-23	2065	1	protein_coding	307041086	307049206	-	SLC2A6	ensembl	protein_coding
ENSSSCG00000005215	1.59974	7.22821	3.12458e-25	1.26386e-23	1486	1	protein_coding	242696463	242786177	-	JAK2	ensembl_havana	protein_coding
ENSSSCG00000009395	1.36868	4.97594	3.62635e-25	1.46086e-23	19221	11	protein_coding	18570454	18599086	-	SETDB2	ensembl	protein_coding
ENSSSCG00000021918	-1.05706	4.14764	3.69099e-25	1.48088e-23	3293	13	protein_coding	143068388	143076837	+	CEP19	ensembl	protein_coding
ENSSSCG00000023868	3.47443	8.3356	3.75896e-25	1.50207e-23	24576	GL896371.1	protein_coding	25480	26910	+	C3AR1	ensembl	protein_coding
ENSSSCG00000005386	1.7645	5.52464	3.90715e-25	1.55502e-23	1679	1	protein_coding	269898456	270003564	+	STX17	ensembl	protein_coding
ENSSSCG00000015688	-1.83331	8.28836	4.64595e-25	1.84165e-23	7865	15	protein_coding	18124941	18128996	+	CXCR4	ensembl_havana	protein_coding
ENSSSCG00000016957	2.599	7.12726	4.68445e-25	1.84952e-23	19725	16	protein_coding	49212321	49229137	+	LY64	ensembl_havana	protein_coding
ENSSSCG00000024172	1.3749	8.04117	5.00625e-25	1.96873e-23	7162	6	protein_coding	77047031	77082452	-	PAFAH2	ensembl	protein_coding
ENSSSCG00000028875	2.14247	3.88194	5.20458e-25	2.03863e-23	19866	16	protein_coding	71986890	72008135	-	HAVCR2	ensembl	protein_coding
ENSSSCG00000017146	3.09847	9.34482	5.72343e-25	2.23304e-23	21191	12	protein_coding	1995858	2099373	-	RNF213	ensembl	protein_coding
ENSSSCG00000027219	1.51973	3.00247	6.16367e-25	2.39537e-23	24491	GL894048.1	protein_coding	9383	33099	-	AKAP7	ensembl	protein_coding
ENSSSCG00000006776	2.03769	9.56671	6.7813e-25	2.62511e-23	16046	4	protein_coding	117822828	117848382	+	MOV10	ensembl	protein_coding
ENSSSCG00000024152	1.77131	7.79316	7.37273e-25	2.84295e-23	18653	5	protein_coding	63079116	63326668	+	ETV6	ensembl	protein_coding
ENSSSCG00000000291	3.07162	8.52022	7.84394e-25	3.01292e-23	18259	5	pseudogene	20410225	20411195	-	novelgene	ensembl	pseudogene
ENSSSCG00000012076	4.59136	8.02448	8.01616e-25	3.06719e-23	3684	13	protein_coding	215028064	215059085	-	MX2	ensembl_havana	protein_coding
ENSSSCG00000005951	-1.13189	4.99866	9.75278e-25	3.71731e-23	15093	4	protein_coding	8528271	8536618	+	novelgene	ensembl	protein_coding
ENSSSCG00000012623	1.12172	7.5667	1.39779e-24	5.3073e-23	14720	X	protein_coding	113743301	113746206	-	SLC25A5	ensembl_havana	protein_coding
ENSSSCG00000009881	3.14492	9.99717	1.4701e-24	5.56056e-23	9132	14	protein_coding	41196286	41208970	+	OAS2	ensembl	protein_coding
ENSSSCG00000001985	2.36375	3.22582	1.54838e-24	5.83439e-23	17254	7	protein_coding	80136164	80140367	+	CBLN3	ensembl	protein_coding
ENSSSCG00000022689	1.72519	7.91049	1.64851e-24	6.18817e-23	5090	2	protein_coding	76659058	76661492	-	GADD45B	ensembl	protein_coding
ENSSSCG00000024161	1.20792	6.7051	1.71514e-24	6.41398e-23	16648	7	protein_coding	27613957	27617558	+	HLA-F	ensembl_havana	protein_coding
ENSSSCG00000005374	2.42523	3.24074	2.77863e-24	1.03519e-22	1663	1	protein_coding	268088218	268114635	-	TRIM14	ensembl_havana	protein_coding
ENSSSCG00000002004	0.854449	8.32362	3.13802e-24	1.16073e-22	17276	7	protein_coding	80425840	80429278	+	PSME2	ensembl	protein_coding
ENSSSCG00000023993	-1.13362	3.34045	3.13902e-24	1.16073e-22	3428	13	protein_coding	158860323	158915497	-	CD96	ensembl_havana	protein_coding
ENSSSCG00000008080	-0.720436	6.49351	3.47707e-24	1.28096e-22	13096	3	protein_coding	44404270	44434191	+	PHF2	ensembl	protein_coding
ENSSSCG00000017668	1.5841	7.6676	4.24506e-24	1.55809e-22	21808	12	protein_coding	37208395	37342001	+	MIR21	ensembl_havana	protein_coding
ENSSSCG00000008562	1.10145	5.84847	4.26088e-24	1.55813e-22	13719	3	protein_coding	119279961	119296228	-	SLC35F6	ensembl	protein_coding
ENSSSCG00000005211	5.25085	6.65142	5.28705e-24	1.92627e-22	1482	1	protein_coding	242396225	242416185	-	CD274	ensembl_havana	protein_coding
ENSSSCG00000017886	2.42463	3.74926	5.5339e-24	2.00883e-22	22082	12	protein_coding	52636412	52639252	-	FBXO39	ensembl	protein_coding
ENSSSCG00000021261	4.10562	8.43178	5.7194e-24	2.06858e-22	9032	14	protein_coding	31807454	31858571	+	novelgene	ensembl	protein_coding
ENSSSCG00000010448	1.48193	6.62398	6.23054e-24	2.24526e-22	9770	14	protein_coding	109911958	109939489	+	FAS	ensembl_havana	protein_coding
ENSSSCG00000016502	1.50439	9.12916	8.89149e-24	3.19256e-22	22441	18	protein_coding	10181401	10223526	+	novelgene	ensembl	protein_coding
ENSSSCG00000010151	-0.937149	7.90017	1.08026e-23	3.86477e-22	9426	14	protein_coding	59535112	59679526	+	LYST	ensembl_havana	protein_coding
ENSSSCG00000001577	1.00425	4.32862	1.17485e-23	4.18804e-22	16821	7	protein_coding	37742829	37818510	+	novelgene	ensembl	protein_coding
ENSSSCG00000016832	-1.04609	8.51569	1.35656e-23	4.81845e-22	19572	16	protein_coding	22282647	22313804	+	IL7R	ensembl_havana	protein_coding
ENSSSCG00000011712	3.53677	5.04407	1.36802e-23	4.84182e-22	3011	13	protein_coding	99455568	99459646	-	P2RY14	ensembl	protein_coding
ENSSSCG00000008336	1.43442	6.75288	1.49818e-23	5.28363e-22	13420	3	protein_coding	76060039	76128752	-	ANXA4	ensembl	protein_coding
ENSSSCG00000000675	2.25162	5.63022	1.51055e-23	5.30833e-22	23945	GL894246.2	protein_coding	7851	18701	-	C1R	ensembl	protein_coding
ENSSSCG00000020769	1.01942	8.1581	1.54805e-23	5.42092e-22	22786	18	protein_coding	56857686	56868920	+	PSMA2	ensembl	protein_coding
ENSSSCG00000003619	2.70609	3.72355	2.0787e-23	7.2535e-22	7297	6	protein_coding	83490857	83529154	-	ADC	ensembl	protein_coding
ENSSSCG00000022839	-0.816937	4.4111	2.23937e-23	7.78673e-22	7071	6	protein_coding	71470880	71540224	-	IFFO2	ensembl	protein_coding
ENSSSCG00000004657	1.01314	4.33381	2.39095e-23	8.28474e-22	783	1	protein_coding	136701249	136802158	+	CEP152	ensembl	protein_coding
ENSSSCG00000012912	-0.891743	7.54926	3.04714e-23	1.05217e-21	3837	2	protein_coding	3830957	3837376	-	TBC1D10C	ensembl	protein_coding
ENSSSCG00000004735	2.34702	3.47918	3.3604e-23	1.15631e-21	872	1	protein_coding	144360847	144382433	+	novelgene	ensembl	protein_coding
ENSSSCG00000015362	1.51178	6.90771	3.46048e-23	1.18662e-21	11189	9	protein_coding	94864070	94874724	-	TSPAN13	ensembl	protein_coding
ENSSSCG00000026759	1.56044	5.80981	3.49009e-23	1.19265e-21	25042	GL894747.1	protein_coding	3546	9948	-	HMOX1	ensembl	protein_coding
ENSSSCG00000003848	1.62621	4.57872	4.26516e-23	1.4525e-21	7669	6	protein_coding	146567981	146649171	+	LRP8	ensembl	protein_coding
ENSSSCG00000005926	1.12368	6.54855	4.48979e-23	1.52376e-21	15045	4	protein_coding	790065	797030	-	PARP10	ensembl	protein_coding
ENSSSCG00000014672	1.46078	7.68766	4.80384e-23	1.62478e-21	10288	9	protein_coding	4689735	4720219	+	TRIM6	ensembl_havana	protein_coding
ENSSSCG00000008937	1.44928	4.175	5.36375e-23	1.80799e-21	11984	8	protein_coding	71288922	71302169	+	AMBN	ensembl	protein_coding
ENSSSCG00000011620	1.1295	3.6537	6.83193e-23	2.29506e-21	2865	13	protein_coding	79877693	79913630	+	novelgene	ensembl	protein_coding
ENSSSCG00000026939	0.998072	5.70029	6.96913e-23	2.33324e-21	23813	GL896308.1	protein_coding	62698	85959	-	novelgene	ensembl	protein_coding
ENSSSCG00000003629	-0.852692	7.77349	7.04224e-23	2.34978e-21	7315	6	protein_coding	85255420	85300753	+	AGO4	ensembl	protein_coding
ENSSSCG00000015519	1.88627	5.13058	7.29476e-23	2.42587e-21	11433	9	protein_coding	131679500	132012064	+	RASAL2	ensembl	protein_coding
ENSSSCG00000014565	2.18378	8.52352	8.30313e-23	2.75197e-21	5873	2	protein_coding	162095326	162097509	+	novelgene	ensembl	protein_coding
ENSSSCG00000002045	-0.983386	5.26458	8.69178e-23	2.87119e-21	17318	7	protein_coding	81602252	81603007	+	novelgene	ensembl	protein_coding
ENSSSCG00000004646	2.04564	5.97365	1.10826e-22	3.64877e-21	771	1	protein_coding	135295131	135636501	+	ATP8B4	ensembl	protein_coding
ENSSSCG00000022773	1.87839	3.30764	1.17352e-22	3.85084e-21	2356	13	protein_coding	26306729	26310461	+	novelgene	ensembl	protein_coding
ENSSSCG00000025953	0.73638	4.92444	1.21362e-22	3.96929e-21	24435	GL893413.1	protein_coding	9501	33233	-	OGFOD1	ensembl	protein_coding
ENSSSCG00000027894	1.16984	6.96558	1.27026e-22	4.14087e-21	7198	6	protein_coding	78416217	78446670	-	FAM76A	ensembl	protein_coding
ENSSSCG00000006891	1.28211	3.33214	1.27783e-22	4.15189e-21	16187	4	protein_coding	135017070	135032511	+	GCLM	ensembl	protein_coding
ENSSSCG00000004369	2.44396	6.0273	1.50589e-22	4.87691e-21	448	1	protein_coding	81577474	81601278	+	novelgene	ensembl	protein_coding
ENSSSCG00000011409	-0.752859	6.45943	1.6648e-22	5.37399e-21	2554	13	protein_coding	36009248	36012373	-	NPRL2	ensembl	protein_coding
ENSSSCG00000029023	1.4856	2.89527	1.77732e-22	5.71858e-21	20455	10	protein_coding	77152282	77171805	-	ARL5B	ensembl	protein_coding
ENSSSCG00000010388	-1.68891	5.46482	1.81469e-22	5.81994e-21	9707	14	protein_coding	97564667	97598353	-	C10orf128	ensembl	protein_coding
ENSSSCG00000026713	1.28466	2.03137	1.88062e-22	6.01192e-21	23413	GL892859.2	protein_coding	30838	37335	+	TMEM17	ensembl	protein_coding
ENSSSCG00000003707	1.44148	5.36152	2.0779e-22	6.62121e-21	7452	6	protein_coding	101001949	101049509	-	NPC1	ensembl	protein_coding
ENSSSCG00000010437	1.8128	5.57594	2.1143e-22	6.71562e-21	9756	14	protein_coding	108701140	108789588	+	PAPSS2	ensembl_havana	protein_coding
ENSSSCG00000004024	1.88452	7.25195	2.27067e-22	7.18924e-21	26	1	protein_coding	3289751	3306795	+	novelgene	ensembl	protein_coding
ENSSSCG00000017202	1.38736	10.794	2.28353e-22	7.20694e-21	21260	12	protein_coding	5578732	5582155	+	H3F3A	ensembl	protein_coding
ENSSSCG00000011437	0.892813	5.31949	2.42056e-22	7.61517e-21	2599	13	protein_coding	37657827	37667061	-	ALAS1	ensembl	protein_coding
ENSSSCG00000029879	3.35441	7.36891	2.72489e-22	8.54545e-21	2445	13	protein_coding	32577739	32609442	-	LTF	ensembl	protein_coding
ENSSSCG00000006209	2.64298	5.10679	2.99523e-22	9.36362e-21	15418	4	protein_coding	74186319	74189139	-	novelgene	ensembl	protein_coding
ENSSSCG00000030404	1.23263	6.78858	3.78326e-22	1.179e-20	23379	GL893669.1	protein_coding	62458	79716	-	PAPD5	ensembl	protein_coding
ENSSSCG00000008486	3.06686	6.03604	3.88377e-22	1.20652e-20	13607	3	protein_coding	107762107	107827648	-	GALM	ensembl	protein_coding
ENSSSCG00000012604	1.10067	8.1562	4.21788e-22	1.30622e-20	14700	X	protein_coding	112841526	112883445	-	LAMP2	ensembl_havana	protein_coding
ENSSSCG00000025447	-0.910101	6.81531	4.48247e-22	1.38384e-20	14111	X	protein_coding	38727726	38730034	+	MID1IP1	ensembl	protein_coding
ENSSSCG00000010952	2.13622	10.0881	4.50273e-22	1.38578e-20	20176	10	protein_coding	33038181	33105176	+	ZCCHC6	ensembl_havana	protein_coding
ENSSSCG00000017920	1.67513	4.51829	4.92927e-22	1.51235e-20	22116	12	protein_coding	54264906	54269592	+	CXCL16	ensembl_havana	protein_coding
ENSSSCG00000008123	2.15221	7.50404	5.73352e-22	1.75368e-20	13150	3	protein_coding	48848334	48860885	-	ARID5A	ensembl	protein_coding
ENSSSCG00000028872	1.09366	7.28698	5.91043e-22	1.80223e-20	16711	7	protein_coding	29425067	29428872	-	PSMB8	ensembl_havana	protein_coding
ENSSSCG00000004717	1.63725	7.37094	7.00292e-22	2.1288e-20	854	1	protein_coding	143205207	143319587	+	UBR1	ensembl	protein_coding
ENSSSCG00000030388	3.59782	7.00536	7.27709e-22	2.20538e-20	24939	GL894763.1	protein_coding	6321	17326	-	UPP1	ensembl	protein_coding
ENSSSCG00000025856	1.59789	6.86461	8.38922e-22	2.53467e-20	21474	12	protein_coding	20126594	20135051	+	TMEM106A	ensembl	protein_coding
ENSSSCG00000012889	1.95808	4.46702	8.74327e-22	2.63361e-20	3815	2	protein_coding	3416545	3473335	+	CHKA	ensembl	protein_coding
ENSSSCG00000016438	1.39482	7.55302	9.94136e-22	2.98542e-20	22349	18	protein_coding	6247053	6274899	+	NUB1	ensembl	protein_coding
ENSSSCG00000001993	3.47766	6.66329	1.44462e-21	4.32514e-20	17265	7	protein_coding	80300797	80316080	+	TGM1	ensembl_havana	protein_coding
ENSSSCG00000027793	1.30008	5.42994	1.48486e-21	4.4322e-20	24688	GL896153.1	protein_coding	5280	32172	+	PGS1	ensembl	protein_coding
ENSSSCG00000012551	-2.34471	5.17765	1.58238e-21	4.70913e-20	14615	X	protein_coding	101558757	101619401	+	RNF128	ensembl_havana	protein_coding
ENSSSCG00000010624	1.54544	7.28587	1.6456e-21	4.88259e-20	9972	14	protein_coding	131791153	131804261	+	DUSP5	ensembl	protein_coding
ENSSSCG00000017877	2.5195	5.36543	1.76505e-21	5.22137e-20	22072	12	protein_coding	52127978	52181196	-	ANKFY1	ensembl	protein_coding
ENSSSCG00000011106	1.47113	6.43291	1.85907e-21	5.48314e-20	20372	10	protein_coding	63438270	63504728	+	CREM	ensembl_havana	protein_coding
ENSSSCG00000009664	2.05672	8.50848	1.87458e-21	5.51248e-20	8888	14	protein_coding	12242679	12375188	+	PTK2B	ensembl_havana	protein_coding
ENSSSCG00000000437	-0.901757	6.26688	1.88643e-21	5.53092e-20	18432	5	protein_coding	24827383	24838369	+	novelgene	ensembl	protein_coding
ENSSSCG00000027272	-0.673803	6.33041	2.27181e-21	6.6412e-20	11304	9	protein_coding	117537646	117576054	+	PIK3CG	ensembl	protein_coding
ENSSSCG00000006623	0.98229	8.23184	2.52427e-21	7.35751e-20	15871	4	protein_coding	107036322	107038687	-	PSMB4	ensembl	protein_coding
ENSSSCG00000022427	1.64646	5.39316	3.17008e-21	9.21277e-20	19957	10	protein_coding	2731389	2735645	-	RGS1	ensembl	protein_coding
ENSSSCG00000010806	-0.934954	6.56649	3.50898e-21	1.01678e-19	19956	10	protein_coding	2543423	2546894	-	RGS2	ensembl	protein_coding
ENSSSCG00000005229	2.09023	4.30796	3.62672e-21	1.04784e-19	1505	1	protein_coding	245001214	245032893	-	VLDLR	ensembl	protein_coding
ENSSSCG00000000655	2.04174	3.92292	3.76925e-21	1.08585e-19	18686	5	protein_coding	64864441	64875859	-	KLRF1	ensembl_havana	protein_coding
ENSSSCG00000007249	-0.71324	5.05184	4.02857e-21	1.15719e-19	20803	17	protein_coding	40987883	41067223	-	novelgene	ensembl	protein_coding
ENSSSCG00000004497	1.63204	8.14595	4.12902e-21	1.18262e-19	578	1	protein_coding	105810352	105870759	-	PSTPIP2	ensembl	protein_coding
ENSSSCG00000025003	1.06354	3.96793	4.24015e-21	1.21095e-19	23023	JH118478.1	protein_coding	19866	58316	-	novelgene	ensembl	protein_coding
ENSSSCG00000000811	1.78448	6.04346	4.27463e-21	1.21729e-19	18860	5	protein_coding	80803505	80804803	+	novelgene	ensembl	protein_coding
ENSSSCG00000016678	2.24207	3.61914	4.32628e-21	1.22847e-19	22687	18	protein_coding	46956599	47012335	+	NOD1	ensembl_havana	protein_coding
ENSSSCG00000027836	1.38885	3.66082	4.40881e-21	1.24832e-19	11747	8	protein_coding	30793179	30793670	+	TBC1D1	ensembl	protein_coding
ENSSSCG00000020941	1.57951	2.50426	4.84395e-21	1.36762e-19	17260	7	protein_coding	80250316	80251392	-	novelgene	ensembl	protein_coding
ENSSSCG00000016101	1.20563	6.57894	4.93679e-21	1.38988e-19	8407	15	protein_coding	116106029	116184792	+	CFLAR	ensembl_havana	protein_coding
ENSSSCG00000000530	1.29214	3.44762	5.60382e-21	1.5732e-19	18542	5	protein_coding	44933727	44959700	+	FGD4	ensembl_havana	protein_coding
ENSSSCG00000025174	0.925446	4.24986	6.31905e-21	1.76898e-19	8595	15	protein_coding	139069527	139081384	+	WDFY1	ensembl	protein_coding
ENSSSCG00000003248	1.46988	8.84508	6.5308e-21	1.82311e-19	6711	6	protein_coding	52451045	52456468	-	novelgene	ensembl	protein_coding
ENSSSCG00000021206	3.77857	5.69789	6.84612e-21	1.90576e-19	3257	13	protein_coding	137315798	137369721	+	IL1RAP	ensembl	protein_coding
ENSSSCG00000004487	1.43075	4.84336	7.81492e-21	2.16935e-19	567	1	protein_coding	103500011	103525341	-	MTO1	ensembl	protein_coding
ENSSSCG00000000171	-1.44663	3.89854	8.0016e-21	2.21497e-19	18108	5	protein_coding	14098331	14106287	+	CKAP4	ensembl	protein_coding
ENSSSCG00000002457	-0.831098	5.41282	8.20405e-21	2.26468e-19	17705	7	protein_coding	120970535	121053191	-	ITPK1	ensembl	protein_coding
ENSSSCG00000012443	1.34799	2.91724	8.47399e-21	2.3327e-19	14453	X	protein_coding	71481819	71482841	-	CYSLTR1	ensembl	protein_coding
ENSSSCG00000011414	1.70424	4.07843	8.63617e-21	2.37076e-19	2562	13	protein_coding	36354904	36359051	+	CISH	havana	protein_coding
ENSSSCG00000011916	0.991915	7.87162	8.96129e-21	2.45322e-19	3398	13	protein_coding	155711286	155777818	-	ATP6V1A	ensembl	protein_coding
ENSSSCG00000005208	1.28791	6.6906	9.0777e-21	2.47824e-19	1477	1	protein_coding	242115104	242228450	-	KIAA1432	ensembl	protein_coding
ENSSSCG00000029772	2.94096	6.74202	1.16595e-20	3.17432e-19	25057	GL896293.1	protein_coding	10040	10729	-	SOCS3	ensembl	protein_coding
ENSSSCG00000004110	1.01029	8.26491	1.25086e-20	3.39618e-19	131	1	protein_coding	18852325	18903792	-	TAB2	ensembl_havana	protein_coding
ENSSSCG00000004510	-1.06209	5.11784	1.25906e-20	3.4091e-19	599	1	protein_coding	108842620	108870348	-	ACAA2	ensembl	protein_coding
ENSSSCG00000025610	-1.12003	3.27967	1.26966e-20	3.42842e-19	22360	18	protein_coding	6444843	6502045	-	AGAP3	ensembl	protein_coding
ENSSSCG00000021464	1.00575	4.24631	1.32982e-20	3.58111e-19	11445	9	protein_coding	132894169	132952061	-	SOAT1	ensembl	protein_coding
ENSSSCG00000003572	-0.934258	5.36742	1.66919e-20	4.48284e-19	7191	6	protein_coding	78135541	78144454	+	SYTL1	ensembl	protein_coding
ENSSSCG00000022357	-0.98935	10.4361	1.77167e-20	4.74519e-19	13509	3	protein_coding	90773817	90776397	-	RPS27A	ensembl	protein_coding
ENSSSCG00000025233	1.1286	2.50615	1.92847e-20	5.15125e-19	13501	3	protein_coding	90333168	90336056	+	novelgene	ensembl	protein_coding
ENSSSCG00000009396	2.29893	7.32949	2.14958e-20	5.72643e-19	19220	11	protein_coding	18519921	18566731	-	PHF11	ensembl	protein_coding
ENSSSCG00000001404	1.15655	4.52022	2.23911e-20	5.94894e-19	16639	7	protein_coding	27549596	27552338	-	TNF	ensembl_havana	protein_coding
ENSSSCG00000024211	-1.17078	5.77604	2.31947e-20	6.14599e-19	4666	2	protein_coding	61727577	61729149	+	novelgene	ensembl	protein_coding
ENSSSCG00000027098	-0.712012	5.04847	2.48667e-20	6.57144e-19	13064	3	protein_coding	42686749	42694632	+	novelgene	ensembl	protein_coding
ENSSSCG00000017420	1.06401	8.09975	2.89547e-20	7.63141e-19	21514	12	protein_coding	21047673	21055845	-	CNP	ensembl	protein_coding
ENSSSCG00000006625	0.985618	6.65957	3.18942e-20	8.38385e-19	15873	4	protein_coding	107103119	107109545	+	RFX5	ensembl	protein_coding
ENSSSCG00000011201	-0.926468	7.52515	3.46221e-20	9.07686e-19	2247	13	protein_coding	6017144	6115611	-	SATB1	ensembl	protein_coding
ENSSSCG00000001137	1.26564	6.79959	3.50186e-20	9.15657e-19	16395	7	protein_coding	22072661	22073328	+	HIST1H1D	ensembl	protein_coding
ENSSSCG00000011628	1.03981	7.2307	3.57504e-20	9.32334e-19	2879	13	protein_coding	81147748	81278882	+	DNAJC13	ensembl	protein_coding
ENSSSCG00000016452	0.822652	7.93699	3.68608e-20	9.58767e-19	22379	18	protein_coding	6894511	6906676	-	GIMAP8	ensembl	protein_coding
ENSSSCG00000021259	1.76978	7.49685	3.92348e-20	1.01519e-18	7099	6	protein_coding	73017555	73042847	+	CDA	ensembl_havana	protein_coding
ENSSSCG00000023404	-1.2174	4.63397	3.91472e-20	1.01519e-18	9460	14	protein_coding	64032151	64053317	+	FAM89A	ensembl	protein_coding
ENSSSCG00000009146	-0.865935	9.40621	4.01935e-20	1.03729e-18	12264	8	protein_coding	121707345	121711622	-	RPL34	ensembl	protein_coding
ENSSSCG00000001987	1.39369	7.16821	4.38845e-20	1.1296e-18	17257	7	protein_coding	80222132	80226187	+	RIPK3	havana	protein_coding
ENSSSCG00000000840	1.14669	7.72379	5.5944e-20	1.43628e-18	18888	5	protein_coding	82604179	82645895	+	KIAA1033	ensembl	protein_coding
ENSSSCG00000015753	-1.48899	4.39521	7.1032e-20	1.81893e-18	7960	15	protein_coding	42685042	42787678	-	ANGPT2	ensembl	protein_coding
ENSSSCG00000013788	1.85093	2.38059	7.39264e-20	1.88817e-18	4720	2	protein_coding	64438136	64538453	-	novelgene	ensembl	protein_coding
ENSSSCG00000009127	1.90268	5.96324	7.79322e-20	1.98537e-18	12239	8	protein_coding	118152925	118185152	+	ALPK1	ensembl	protein_coding
ENSSSCG00000029703	1.1684	3.05687	7.82012e-20	1.98711e-18	1251	1	protein_coding	202398706	202405718	+	TXNDC16	ensembl	protein_coding
ENSSSCG00000000289	1.85835	8.46431	1.02542e-19	2.5925e-18	18256	5	protein_coding	20354013	20356814	-	NFE2	ensembl	protein_coding
ENSSSCG00000024260	-0.977612	10.7968	1.02549e-19	2.5925e-18	7141	6	protein_coding	75499813	75504144	-	RPL11	ensembl	protein_coding
ENSSSCG00000009508	-1.01928	3.39317	1.10209e-19	2.77907e-18	19398	11	protein_coding	74078931	74079254	+	CISD1	ensembl	protein_coding
ENSSSCG00000009778	0.9597	8.04321	1.13425e-19	2.85291e-18	9017	14	protein_coding	31187805	31211475	+	RILPL2	ensembl	protein_coding
ENSSSCG00000001970	1.43411	5.86136	1.17922e-19	2.95851e-18	17227	7	protein_coding	73042187	73140678	+	HEATR5A	ensembl	protein_coding
ENSSSCG00000008348	1.46036	9.6905	1.28831e-19	3.22402e-18	13439	3	protein_coding	77408777	77439119	-	PLEK	ensembl	protein_coding
ENSSSCG00000006588	3.18487	7.91451	1.3166e-19	3.28653e-18	15831	4	protein_coding	105063477	105066298	+	S100A9	ensembl_havana	protein_coding
ENSSSCG00000004165	1.87676	3.62819	1.41892e-19	3.53304e-18	187	1	protein_coding	31384824	31434786	+	PDE7B	ensembl	protein_coding
ENSSSCG00000001341	1.54715	10.3504	1.65718e-19	4.11595e-18	16587	7	protein_coding	26674362	26716913	-	No human orthologue	havana	protein_coding
ENSSSCG00000015090	-1.15841	2.30715	1.69811e-19	4.20707e-18	10779	9	protein_coding	50578633	50605184	-	MPZL3	ensembl	protein_coding
ENSSSCG00000009397	0.653915	6.12002	1.72499e-19	4.263e-18	19222	11	protein_coding	18628807	18716116	+	CAB39L	ensembl	protein_coding
ENSSSCG00000013494	-0.770804	6.026	1.87856e-19	4.63098e-18	5060	2	protein_coding	75503306	75510472	+	MATK	ensembl	protein_coding
ENSSSCG00000027476	1.27313	2.72753	2.16238e-19	5.30974e-18	25195	GL896253.1	snoRNA	2712	2801	+	SNORD12	ensembl	snoRNA
ENSSSCG00000009473	1.03569	9.04652	2.16462e-19	5.30974e-18	19334	11	protein_coding	53801803	54034304	-	MYCBP2	ensembl	protein_coding
ENSSSCG00000013146	2.09386	6.03053	2.18594e-19	5.3488e-18	4122	2	protein_coding	11866314	11871396	-	FAM111A	ensembl	protein_coding
ENSSSCG00000027528	-1.10265	4.90936	2.28128e-19	5.56834e-18	22209	12	protein_coding	55867071	55872417	-	TMEM107	ensembl	protein_coding
ENSSSCG00000011942	1.26669	8.16351	2.35712e-19	5.73934e-18	3444	13	protein_coding	160478687	160518107	-	CD47	ensembl	protein_coding
ENSSSCG00000004529	0.969735	5.56398	2.42237e-19	5.88374e-18	620	1	protein_coding	114105387	114126890	+	POLI	ensembl	protein_coding
ENSSSCG00000008842	-1.49084	4.3263	2.44669e-19	5.92828e-18	11847	8	protein_coding	43550236	43602062	+	KIT	ensembl	protein_coding
ENSSSCG00000003201	0.907459	3.39812	2.84628e-19	6.87968e-18	6646	6	protein_coding	50728147	50731295	+	ATF5	ensembl	protein_coding
ENSSSCG00000017472	1.71894	2.89413	2.90474e-19	7.00389e-18	21558	12	protein_coding	22275243	22290067	-	IGFBP4	ensembl	protein_coding
ENSSSCG00000001538	-0.673379	6.42181	3.05866e-19	7.35713e-18	16791	7	protein_coding	36220769	36243212	-	DEF6	ensembl_havana	protein_coding
ENSSSCG00000009009	1.27918	3.48062	3.11158e-19	7.44825e-18	12082	8	protein_coding	80180865	80246943	-	MND1	ensembl	protein_coding
ENSSSCG00000000522	-0.976897	9.37688	3.1881e-19	7.61303e-18	18527	5	protein_coding	42892559	42926584	-	NAP1L1	ensembl	protein_coding
ENSSSCG00000005503	2.77784	7.91461	3.28742e-19	7.83134e-18	1820	1	protein_coding	289775822	289785847	+	TLR4	ensembl_havana	protein_coding
ENSSSCG00000017024	-0.876846	7.92905	3.41881e-19	8.12481e-18	19823	16	protein_coding	65189480	65197123	-	CCNG1	ensembl	protein_coding
ENSSSCG00000011676	1.00616	6.36368	3.43469e-19	8.14301e-18	2962	13	protein_coding	90496249	90523075	+	novelgene	ensembl	protein_coding
ENSSSCG00000007206	1.14824	7.51236	3.50077e-19	8.27987e-18	20760	17	protein_coding	39574352	39579580	+	RBCK1	ensembl	protein_coding
ENSSSCG00000028512	1.74413	6.00065	4.61013e-19	1.08641e-17	25131	GL896440.1	protein_coding	2830	14728	+	LDLR	ensembl	protein_coding
ENSSSCG00000023807	1.53281	5.47408	4.61532e-19	1.08641e-17	20240	10	protein_coding	38194852	38240593	-	ACO1	ensembl	protein_coding
ENSSSCG00000014878	1.12345	6.62977	4.69922e-19	1.10354e-17	10501	9	protein_coding	12979527	13124092	-	PAK1	ensembl_havana	protein_coding
ENSSSCG00000009112	0.759598	5.73073	4.81032e-19	1.12696e-17	12218	8	protein_coding	112598496	112703271	+	novelgene	ensembl	protein_coding
ENSSSCG00000010118	0.769862	6.25781	5.07057e-19	1.18513e-17	9381	14	protein_coding	54596104	54652180	-	HIRA	ensembl	protein_coding
ENSSSCG00000017252	2.45746	5.40892	5.09502e-19	1.18804e-17	23234	JH118414.1	protein_coding	92222	93638	-	KCNJ2	ensembl	protein_coding
ENSSSCG00000027550	-1.10959	4.18474	5.67664e-19	1.32055e-17	2329	13	protein_coding	24826388	24847862	+	PLCD1	ensembl	protein_coding
ENSSSCG00000005072	0.822215	7.74366	6.19905e-19	1.4387e-17	1290	1	protein_coding	208247111	208275880	+	PSMA3	ensembl	protein_coding
ENSSSCG00000002703	0.860151	7.422	6.4344e-19	1.48983e-17	5987	6	protein_coding	11888185	11898341	-	TERF2IP	ensembl	protein_coding
ENSSSCG00000006589	2.39302	6.75147	6.58619e-19	1.52142e-17	15832	4	protein_coding	105075280	105076728	-	S100A12	havana	protein_coding
ENSSSCG00000025993	-1.61812	3.41321	8.56699e-19	1.97439e-17	8584	15	protein_coding	137861024	137905123	-	SGPP2	ensembl	protein_coding
ENSSSCG00000004371	1.66452	7.13992	8.62402e-19	1.98292e-17	450	1	protein_coding	81996299	82061659	+	AIM1	ensembl_havana	protein_coding
ENSSSCG00000026940	1.37981	3.7846	9.06891e-19	2.08039e-17	8408	15	protein_coding	116127712	116207636	+	CASP10	ensembl	protein_coding
ENSSSCG00000026922	0.862661	6.53613	9.74622e-19	2.2306e-17	16070	4	protein_coding	119550712	119574480	+	DRAM2	ensembl	protein_coding
ENSSSCG00000015105	-0.791186	5.02016	1.11418e-18	2.54414e-17	10801	9	protein_coding	51282372	51287727	-	SLC37A4	ensembl	protein_coding
ENSSSCG00000009176	1.0793	6.32409	1.13466e-18	2.58493e-17	12318	8	protein_coding	129804996	129822001	+	LAMTOR3	ensembl	protein_coding
ENSSSCG00000013766	-0.835771	6.71151	1.14743e-18	2.60803e-17	4744	2	protein_coding	65401420	65423808	-	IL27RA	ensembl_havana	protein_coding
ENSSSCG00000022797	2.45645	7.70095	1.18934e-18	2.6971e-17	8087	15	protein_coding	63426230	63437375	-	PPP1R3B	ensembl	protein_coding
ENSSSCG00000009636	1.5698	2.36917	1.31746e-18	2.98083e-17	8859	14	protein_coding	8076243	8084520	-	novelgene	ensembl	protein_coding
ENSSSCG00000016449	1.52898	3.96085	1.54621e-18	3.49041e-17	22374	18	protein_coding	6731369	6733669	-	GIMAP2	ensembl	protein_coding
ENSSSCG00000014013	-0.7999	7.00053	1.56675e-18	3.52875e-17	5189	2	protein_coding	80139478	80199924	+	RNF130	havana	protein_coding
ENSSSCG00000006851	1.23017	4.88864	1.71801e-18	3.86065e-17	16126	4	protein_coding	122656458	122879785	+	novelgene	ensembl	protein_coding
ENSSSCG00000006649	1.98523	3.11179	1.79283e-18	4.01456e-17	15898	4	protein_coding	107698514	107718272	+	HORMAD1	ensembl	protein_coding
ENSSSCG00000004244	0.863943	6.21376	1.7946e-18	4.01456e-17	289	1	protein_coding	47894684	48057901	+	MAN1A1	ensembl	protein_coding
ENSSSCG00000004889	0.886821	7.57959	1.83948e-18	4.10568e-17	1067	1	protein_coding	175328930	175354354	-	SERPINB10	ensembl	protein_coding
ENSSSCG00000023772	-0.803569	9.04744	2.22792e-18	4.9615e-17	12746	3	protein_coding	18607803	18612129	-	SPN	ensembl	protein_coding
ENSSSCG00000008199	1.12093	1.8128	2.30894e-18	5.13041e-17	13243	3	protein_coding	59471374	59488693	-	novelgene	ensembl	protein_coding
ENSSSCG00000026018	0.96337	7.06085	2.61009e-18	5.78286e-17	3059	13	protein_coding	107004094	107022592	+	MFSD1	ensembl	protein_coding
ENSSSCG00000014017	-0.620459	6.33621	2.61425e-18	5.78286e-17	5193	2	protein_coding	80349827	80364466	+	MGAT4B	ensembl	protein_coding
ENSSSCG00000024872	-1.75962	5.10222	3.08332e-18	6.80527e-17	6635	6	protein_coding	50462149	50476782	+	CPT1C	ensembl	protein_coding
ENSSSCG00000011833	0.953667	5.80898	3.09737e-18	6.8211e-17	3284	13	protein_coding	142336267	142629535	+	DLG1	ensembl_havana	protein_coding
ENSSSCG00000015595	2.10635	6.88355	3.2557e-18	7.15388e-17	11528	9	protein_coding	143690556	143703872	+	ATF3	ensembl_havana	protein_coding
ENSSSCG00000006590	2.47458	6.52955	3.53291e-18	7.74582e-17	15833	4	protein_coding	105091816	105092868	-	S100A8	ensembl_havana	protein_coding
ENSSSCG00000001064	1.53077	6.30264	3.58983e-18	7.85325e-17	16337	7	protein_coding	12850723	12893472	+	GMPR	ensembl	protein_coding
ENSSSCG00000005604	-0.973082	2.79696	4.35228e-18	9.50024e-17	1938	1	protein_coding	300208111	300433703	+	PBX3	ensembl	protein_coding
ENSSSCG00000005673	-1.26361	2.96705	4.59675e-18	1.00118e-16	2009	1	pseudogene	303470306	303471521	-	novelgene	ensembl	pseudogene
ENSSSCG00000016261	1.42723	6.60568	4.7054e-18	1.0226e-16	8626	15	protein_coding	144854821	144909327	-	SP110	ensembl	protein_coding
ENSSSCG00000031004	-0.874561	3.5654	4.78385e-18	1.03737e-16	14016	X	lincRNA	22075081	22076913	+	lincRNA	havana	lincRNA
ENSSSCG00000008347	1.08571	6.63276	4.90048e-18	1.059e-16	13438	3	protein_coding	77362286	77369555	+	FBXO48	ensembl	protein_coding
ENSSSCG00000004626	0.600434	5.9761	4.90494e-18	1.059e-16	752	1	protein_coding	132955318	133000013	-	TMOD3	ensembl	protein_coding
ENSSSCG00000023421	-1.01898	5.44185	5.42492e-18	1.16872e-16	8195	15	protein_coding	83412046	83526943	-	novelgene	ensembl	protein_coding
ENSSSCG00000022159	1.19416	4.94729	6.33513e-18	1.36185e-16	19225	11	protein_coding	18971010	19002966	+	FNDC3A	ensembl	protein_coding
ENSSSCG00000008713	1.63365	6.69547	6.45418e-18	1.38145e-16	11644	8	protein_coding	3206690	3263005	+	KIAA0232	ensembl	protein_coding
ENSSSCG00000011033	-1.03353	10.4896	6.4503e-18	1.38145e-16	20284	10	protein_coding	48227005	48235670	+	VIM	ensembl	protein_coding
ENSSSCG00000008986	-0.890041	4.26583	6.68885e-18	1.42859e-16	12053	8	protein_coding	76838237	76877090	+	SEPT11	ensembl	protein_coding
ENSSSCG00000022925	1.79714	10.3703	6.97928e-18	1.48741e-16	18705	5	protein_coding	65800934	65810886	+	SLC2A3	ensembl	protein_coding
ENSSSCG00000014835	1.43237	5.45598	7.27686e-18	1.5475e-16	10448	9	protein_coding	9183639	9349502	-	C2CD3	ensembl	protein_coding
ENSSSCG00000025191	1.10171	4.03302	7.29939e-18	1.54897e-16	24298	GL892942.2	protein_coding	4303	23966	-	novelgene	ensembl	protein_coding
ENSSSCG00000022845	1.00698	8.17318	7.35606e-18	1.55766e-16	5432	2	protein_coding	118923883	118961827	-	novelgene	ensembl	protein_coding
ENSSSCG00000000706	1.23418	5.72473	7.96007e-18	1.68197e-16	18748	5	protein_coding	66732882	66739987	-	LTBR	ensembl_havana	protein_coding
ENSSSCG00000001912	3.102	5.92591	8.14728e-18	1.71786e-16	17156	7	protein_coding	64026831	64071479	-	PML	ensembl	protein_coding
ENSSSCG00000009019	-0.992225	11.3457	9.85511e-18	2.07355e-16	12099	8	protein_coding	82594056	82598541	-	RPS3A	ensembl	protein_coding
ENSSSCG00000008317	1.01806	5.5714	1.01346e-17	2.12784e-16	13405	3	protein_coding	74991443	74997663	+	novelgene	ensembl	protein_coding
ENSSSCG00000021626	0.910152	5.81366	1.06089e-17	2.22271e-16	24527	GL894011.1	protein_coding	15205	25273	-	novelgene	ensembl	protein_coding
ENSSSCG00000022396	0.858377	5.88458	1.13907e-17	2.38147e-16	15510	4	protein_coding	89219513	89250809	-	BLZF1	ensembl	protein_coding
ENSSSCG00000024052	-0.737195	5.13254	1.17005e-17	2.44109e-16	5133	2	protein_coding	77673695	77675018	+	GPX4	ensembl	protein_coding
ENSSSCG00000010146	1.68734	8.04439	1.20137e-17	2.50118e-16	9417	14	protein_coding	58841260	58871583	-	LGALS8	ensembl_havana	protein_coding
ENSSSCG00000012118	1.42498	5.32577	1.21228e-17	2.51859e-16	13921	X	protein_coding	10500862	10512940	+	TLR8	ensembl_havana	protein_coding
ENSSSCG00000000746	1.11005	4.8949	1.26061e-17	2.61352e-16	18787	5	protein_coding	69630607	69644440	-	WASH4P	ensembl	protein_coding
ENSSSCG00000010772	-1.18758	6.24186	1.26711e-17	2.62153e-16	10141	14	protein_coding	153183591	153194302	-	ADAM8	ensembl_havana	protein_coding
ENSSSCG00000012173	1.42783	11.5668	1.271e-17	2.62408e-16	14004	X	protein_coding	21278048	21281095	+	SAT1	ensembl_havana	protein_coding
ENSSSCG00000007383	-0.769383	4.71156	1.40191e-17	2.88833e-16	20962	17	protein_coding	52848280	52901307	-	TOMM34	ensembl	protein_coding
ENSSSCG00000001787	-0.662729	7.92012	1.43122e-17	2.94261e-16	17032	7	protein_coding	55573942	55702252	+	IL16	ensembl_havana	protein_coding
ENSSSCG00000008874	1.24306	2.91624	1.46855e-17	3.01312e-16	11887	8	protein_coding	49361034	49430751	+	TMEM144	ensembl	protein_coding
ENSSSCG00000008642	-1.11729	3.12171	1.48139e-17	3.03318e-16	13822	3	protein_coding	135295916	135379560	-	ASAP2	ensembl	protein_coding
ENSSSCG00000002881	1.95821	6.50575	1.5847e-17	3.23802e-16	6256	6	protein_coding	40282039	40283031	-	FFAR2	ensembl	protein_coding
ENSSSCG00000029005	1.22573	6.69209	1.69926e-17	3.46496e-16	25310	GL895745.1	protein_coding	21	1863	-	KPNA2	ensembl	protein_coding
ENSSSCG00000026177	0.73676	5.5743	1.74545e-17	3.55184e-16	11227	9	protein_coding	101932442	101963101	+	SLC25A40	ensembl	protein_coding
ENSSSCG00000011950	1.28393	8.09156	1.87894e-17	3.81564e-16	3460	13	protein_coding	166780450	166819971	-	NXPE3	ensembl	protein_coding
ENSSSCG00000008553	0.830778	4.09851	2.06045e-17	4.17568e-16	13709	3	protein_coding	118990873	118994677	+	PREB	ensembl	protein_coding
ENSSSCG00000003549	-1.00396	6.46622	2.11377e-17	4.275e-16	7153	6	protein_coding	76601345	76625150	+	LDLRAP1	ensembl	protein_coding
ENSSSCG00000004597	1.27214	3.79477	2.26124e-17	4.56394e-16	711	1	protein_coding	125897936	125953413	-	AQP9	ensembl	protein_coding
ENSSSCG00000000433	-1.69919	4.40541	2.3206e-17	4.67421e-16	23242	JH118928.1	protein_coding	26504	34209	+	B4GALNT1	ensembl	protein_coding
ENSSSCG00000030900	1.88522	4.80029	2.65652e-17	5.33998e-16	4904	2	protein_coding	70193418	70206818	-	LDLR	havana	protein_coding
ENSSSCG00000018046	-0.997743	2.95017	2.67639e-17	5.36904e-16	22287	12	protein_coding	62686585	62728885	+	SLC47A1	ensembl	protein_coding
ENSSSCG00000015820	1.2005	7.69436	2.71713e-17	5.43975e-16	8038	15	protein_coding	55338007	55406429	+	WHSC1L1	ensembl	protein_coding
ENSSSCG00000007895	-0.659283	7.66205	2.78675e-17	5.56787e-16	23287	JH118940.1	protein_coding	86840	117446	-	ZC3H7A	ensembl	protein_coding
ENSSSCG00000022262	1.06287	4.57078	2.99021e-17	5.96237e-16	11749	8	protein_coding	30951973	30959786	-	novelgene	ensembl	protein_coding
ENSSSCG00000024509	0.881122	3.18494	3.31101e-17	6.58877e-16	11541	9	protein_coding	144670898	144673738	+	SLC30A1	ensembl	protein_coding
ENSSSCG00000006488	0.836703	6.03205	3.32409e-17	6.60155e-16	15725	4	protein_coding	102459048	102461635	+	C1orf85	ensembl	protein_coding
ENSSSCG00000025352	-0.687657	6.44431	3.38347e-17	6.70604e-16	95	1	protein_coding	14740236	14753007	-	novelgene	ensembl	protein_coding
ENSSSCG00000030209	-0.911911	7.33869	3.98754e-17	7.88752e-16	18051	5	protein_coding	7859082	7869542	+	MFNG	ensembl	protein_coding
ENSSSCG00000005277	-1.01359	5.71452	4.23245e-17	8.35529e-16	1564	1	protein_coding	256219662	256220948	+	GCNT1	ensembl	protein_coding
ENSSSCG00000009793	1.53603	8.38965	4.47307e-17	8.81275e-16	9039	14	protein_coding	32117231	32195620	+	CLIP1	ensembl	protein_coding
ENSSSCG00000010605	0.73436	5.11713	4.65775e-17	9.15839e-16	9951	14	protein_coding	124726432	124766172	-	OBFC1	ensembl	protein_coding
ENSSSCG00000030727	1.17325	3.35562	5.0865e-17	9.98162e-16	3445	13	protein_coding	160558666	160558970	+	CD47	havana	protein_coding
ENSSSCG00000002723	0.64056	6.96798	5.3705e-17	1.05181e-15	6014	6	protein_coding	13363477	13385173	-	AARS	ensembl	protein_coding
ENSSSCG00000017759	-0.919065	4.50641	5.44716e-17	1.06472e-15	21939	12	protein_coding	46807767	46810178	-	ALDOC	ensembl	protein_coding
ENSSSCG00000017743	-0.69001	8.89639	5.66316e-17	1.10476e-15	21902	12	protein_coding	44722200	44765122	+	CRLF3	ensembl	protein_coding
ENSSSCG00000013564	-0.76315	3.37948	6.05305e-17	1.1785e-15	4972	2	protein_coding	72388087	72425053	+	INSR	ensembl_havana	protein_coding
ENSSSCG00000010683	-0.691145	6.60987	6.35639e-17	1.23513e-15	10039	14	protein_coding	140637968	140875398	+	GRK5	ensembl	protein_coding
ENSSSCG00000008796	1.93903	4.18536	6.42357e-17	1.24331e-15	11777	8	protein_coding	33176871	33190523	-	RBM47	ensembl	protein_coding
ENSSSCG00000001759	-1.24869	3.38923	6.422e-17	1.24331e-15	17001	7	protein_coding	53214360	53228751	-	DNAJA4	ensembl	protein_coding
ENSSSCG00000014194	1.44844	5.87824	6.63527e-17	1.28178e-15	5431	2	protein_coding	118846061	118873049	-	novelgene	ensembl	protein_coding
ENSSSCG00000001573	1.51319	9.49756	6.69537e-17	1.29088e-15	16817	7	protein_coding	37691963	37697467	+	PIM1	ensembl	protein_coding
ENSSSCG00000011322	1.92864	9.65909	7.00855e-17	1.34864e-15	2439	13	protein_coding	32323642	32330286	-	CCR1	ensembl	protein_coding
ENSSSCG00000015594	2.55721	3.97211	7.05243e-17	1.35445e-15	11526	9	protein_coding	143623163	143635841	+	novelgene	ensembl	protein_coding
ENSSSCG00000001835	1.85824	6.31257	7.13127e-17	1.36694e-15	17080	7	protein_coding	59631041	59745342	+	ABHD2	ensembl	protein_coding
ENSSSCG00000022463	-0.631641	5.10124	7.54597e-17	1.44364e-15	23797	GL893088.1	protein_coding	2659	3443	+	ING1	ensembl	protein_coding
ENSSSCG00000010450	-0.855366	7.43213	7.73459e-17	1.47687e-15	9772	14	protein_coding	110114083	110152331	-	LIPA	ensembl	protein_coding
ENSSSCG00000012229	1.13847	8.35723	8.60073e-17	1.6391e-15	14099	X	protein_coding	37303174	37392877	+	CYBB	ensembl_havana	protein_coding
ENSSSCG00000003780	0.995374	3.2646	9.41453e-17	1.79075e-15	7574	6	protein_coding	128304889	128327585	+	CRYZ	ensembl	protein_coding
ENSSSCG00000000839	1.17579	6.15866	9.48524e-17	1.80074e-15	18895	5	protein_coding	82894882	82958376	+	ALDH1L2	ensembl	protein_coding
ENSSSCG00000015175	0.885234	4.75329	9.99616e-17	1.89411e-15	10884	9	protein_coding	56523868	56556158	+	VWA5A	ensembl	protein_coding
ENSSSCG00000013114	1.1155	6.6633	1.0044e-16	1.89955e-15	4074	2	protein_coding	10348266	10366728	-	SLC15A3	ensembl	protein_coding
ENSSSCG00000026264	1.20937	3.67123	1.08033e-16	2.03925e-15	7663	6	protein_coding	146038998	146066626	+	HSPB11	ensembl	protein_coding
ENSSSCG00000011145	1.06769	6.08926	1.09705e-16	2.06688e-15	20410	10	protein_coding	71403808	71417802	+	ASB13	ensembl	protein_coding
ENSSSCG00000014818	-0.867559	3.24008	1.22744e-16	2.30814e-15	10429	9	protein_coding	8063604	8087719	-	STARD10	ensembl	protein_coding
ENSSSCG00000006179	-0.831078	2.87247	1.33855e-16	2.51231e-15	15385	4	protein_coding	67947283	68020677	+	STAU2	ensembl	protein_coding
ENSSSCG00000004945	-0.691455	11.0869	1.55718e-16	2.91713e-15	1131	1	protein_coding	182226366	182231629	-	RPL4	ensembl	protein_coding
ENSSSCG00000004275	-1.18943	6.0325	1.57233e-16	2.93996e-15	331	1	protein_coding	56918208	56989577	+	FAM135A	ensembl	protein_coding
ENSSSCG00000028108	2.55673	7.10745	1.7186e-16	3.20612e-15	25038	GL893190.1	protein_coding	3721	15702	+	ASAP3	ensembl	protein_coding
ENSSSCG00000009840	1.228	6.32677	1.72115e-16	3.20612e-15	9090	14	protein_coding	35147993	35163200	-	PRKAB1	ensembl	protein_coding
ENSSSCG00000008794	0.977921	6.23738	1.75698e-16	3.26674e-15	11775	8	protein_coding	32988377	33036670	+	RHOH	ensembl	protein_coding
ENSSSCG00000012324	1.23643	3.48582	1.88397e-16	3.49628e-15	14262	X	protein_coding	51511352	51566563	-	IQSEC2	ensembl_havana	protein_coding
ENSSSCG00000008762	-0.712469	5.81975	1.90454e-16	3.52785e-15	11734	8	protein_coding	21074672	21105502	+	STIM2	ensembl	protein_coding
ENSSSCG00000001476	-0.681439	5.09862	1.95298e-16	3.61082e-15	16720	7	protein_coding	29753837	29756015	-	HSD17B8	ensembl_havana	protein_coding
ENSSSCG00000012102	-0.888768	7.12548	1.96619e-16	3.62849e-15	13897	X	protein_coding	6423780	6538073	+	TBL1Y	ensembl_havana	protein_coding
ENSSSCG00000025593	1.76435	4.79895	1.97167e-16	3.63184e-15	16700	7	protein_coding	29257059	29268365	-	No human orthologue	ensembl	protein_coding
ENSSSCG00000006182	-0.91263	10.8886	2.0754e-16	3.8158e-15	24453	GL894040.1	protein_coding	21699	25372	+	novelgene	ensembl	protein_coding
ENSSSCG00000003483	1.73599	7.24497	2.11654e-16	3.88424e-15	7063	6	protein_coding	70279767	70310350	+	PADI4	ensembl_havana	protein_coding
ENSSSCG00000004823	1.03234	5.04852	2.20969e-16	4.04769e-15	977	1	protein_coding	155637550	155853766	+	novelgene	ensembl	protein_coding
ENSSSCG00000001507	1.05962	8.0276	2.32021e-16	4.2423e-15	16757	7	protein_coding	34167701	34176411	-	TAPBP	ensembl	protein_coding
ENSSSCG00000004101	1.2343	3.89278	2.52326e-16	4.60507e-15	120	1	protein_coding	18476457	18536993	-	LRP11	ensembl	protein_coding
ENSSSCG00000026655	1.23542	4.3535	2.66917e-16	4.8624e-15	12384	8	protein_coding	141369845	141583918	-	PTPN13	ensembl	protein_coding
ENSSSCG00000002828	1.20061	7.64636	2.764e-16	5.02592e-15	6166	6	protein_coding	27466765	27524179	-	LPCAT2	ensembl	protein_coding
ENSSSCG00000015784	2.22995	9.03236	2.85602e-16	5.18374e-15	8002	15	protein_coding	52526606	52592779	-	FACL2	ensembl	protein_coding
ENSSSCG00000005453	1.2378	8.02051	3.12485e-16	5.66129e-15	1755	1	protein_coding	282027082	282076574	-	TXN	ensembl	protein_coding
ENSSSCG00000001782	-1.3156	5.13539	3.14313e-16	5.68403e-15	17025	7	protein_coding	55050018	55108571	+	ABHD17C	ensembl_havana	protein_coding
ENSSSCG00000001079	1.1788	5.99617	3.23036e-16	5.82052e-15	16357	7	protein_coding	16765928	16779079	+	E2F3	ensembl	protein_coding
ENSSSCG00000016918	-0.718974	8.77491	3.23033e-16	5.82052e-15	19677	16	protein_coding	38138091	38212909	+	MAP3K1	ensembl_havana	protein_coding
ENSSSCG00000004544	-0.729626	4.90383	3.38044e-16	6.07989e-15	637	1	protein_coding	117675767	117700544	+	novelgene	ensembl	protein_coding
ENSSSCG00000023362	2.38866	6.44981	3.39636e-16	6.09746e-15	21234	12	protein_coding	4861484	4888174	+	RHBDF2	ensembl	protein_coding
ENSSSCG00000005935	0.953715	3.999	3.58903e-16	6.43169e-15	15070	4	protein_coding	2362660	2385521	+	AGO2	ensembl	protein_coding
ENSSSCG00000025343	0.828527	4.64716	3.62812e-16	6.49002e-15	6788	6	protein_coding	54509488	54512750	-	ZNF628	ensembl	protein_coding
ENSSSCG00000000500	-0.823995	5.06298	3.76372e-16	6.72044e-15	18496	5	protein_coding	36615858	36652151	+	novelgene	ensembl	protein_coding
ENSSSCG00000014820	2.13152	7.03909	4.0059e-16	7.14001e-15	10431	9	protein_coding	8130490	8362269	-	FCHSD2	ensembl	protein_coding
ENSSSCG00000024296	-1.14801	2.76607	4.13342e-16	7.35408e-15	2265	13	protein_coding	12134512	12164570	-	NKIRAS1	ensembl	protein_coding
ENSSSCG00000016010	-1.05363	3.18357	4.68565e-16	8.32165e-15	8290	15	protein_coding	96603390	96637212	-	novelgene	ensembl	protein_coding
ENSSSCG00000022912	1.58329	9.24637	5.18781e-16	9.18058e-15	22667	18	protein_coding	44383495	44425983	+	NT5C3A	ensembl	protein_coding
ENSSSCG00000022004	1.57193	6.13598	5.1809e-16	9.18058e-15	11617	8	protein_coding	1182434	1201738	+	SH3BP2	ensembl	protein_coding
ENSSSCG00000013073	-0.972717	7.63705	5.38032e-16	9.50428e-15	4041	2	protein_coding	9157720	9178637	-	FADS3	ensembl	protein_coding
ENSSSCG00000016017	-0.712238	7.1639	5.74945e-16	1.01383e-14	8296	15	protein_coding	97715645	97763221	+	DNAJC10	ensembl	protein_coding
ENSSSCG00000026779	1.66863	4.3132	5.85038e-16	1.02979e-14	12320	8	protein_coding	129881481	129908979	+	novelgene	ensembl	protein_coding
ENSSSCG00000029649	-0.647446	5.20514	6.04652e-16	1.06243e-14	10787	9	protein_coding	50843938	50861235	+	IFT46	ensembl	protein_coding
ENSSSCG00000010712	-0.745127	5.53368	6.17137e-16	1.08245e-14	10059	14	protein_coding	143655389	143658147	+	RPS16	havana	protein_coding
ENSSSCG00000030174	0.695173	5.15633	6.27776e-16	1.09722e-14	17094	7	protein_coding	60284224	60346605	-	AP3S2	ensembl	protein_coding
ENSSSCG00000028912	3.19355	5.38267	6.58669e-16	1.14919e-14	2318	13	protein_coding	23924271	23947082	+	novelgene	ensembl	protein_coding
ENSSSCG00000029414	1.17471	9.29693	6.60295e-16	1.15e-14	2078	1	protein_coding	308216807	308223959	-	novelgene	ensembl	protein_coding
ENSSSCG00000002628	-0.698605	5.74775	6.77521e-16	1.17793e-14	17900	7	protein_coding	134402665	134440540	-	ICK	ensembl	protein_coding
ENSSSCG00000009591	-0.675332	5.75618	6.88292e-16	1.19457e-14	8809	14	protein_coding	3074952	3222366	-	novelgene	ensembl	protein_coding
ENSSSCG00000030241	-0.75622	10.2895	6.93901e-16	1.2022e-14	14625	X	protein_coding	102611634	102614919	-	TSC22D3	ensembl	protein_coding
ENSSSCG00000015815	1.83955	2.56406	7.03042e-16	1.21591e-14	8036	15	protein_coding	55215592	55269381	+	FGFR1	havana	protein_coding
ENSSSCG00000006360	0.720469	6.2121	7.14539e-16	1.23364e-14	15587	4	protein_coding	97136072	97145070	+	B4GALT3	ensembl	protein_coding
ENSSSCG00000003259	2.19211	4.15677	7.90957e-16	1.3632e-14	6735	6	protein_coding	53187908	53195431	-	OSCAR	ensembl	protein_coding
ENSSSCG00000028092	-0.970981	8.00781	8.14988e-16	1.40218e-14	1242	1	protein_coding	201891055	201920301	-	GNG2	ensembl	protein_coding
ENSSSCG00000006135	-0.712522	6.85416	8.47736e-16	1.45599e-14	15327	4	protein_coding	55192067	55251263	-	CPNE3	ensembl	protein_coding
ENSSSCG00000026139	1.40393	5.15309	8.51875e-16	1.46057e-14	12240	8	protein_coding	118358654	118366209	+	TIFA	ensembl_havana	protein_coding
ENSSSCG00000001022	0.894163	7.58666	8.58672e-16	1.46715e-14	16295	7	protein_coding	4677876	4698116	-	SSR1	ensembl	protein_coding
ENSSSCG00000020817	-0.836056	9.0853	8.58514e-16	1.46715e-14	6372	6	protein_coding	43871538	43874349	+	RPS16	ensembl	protein_coding
ENSSSCG00000009882	3.93743	10.8584	8.75725e-16	1.49371e-14	9134	14	protein_coding	41260566	41268627	+	OAS1	ensembl	protein_coding
ENSSSCG00000007239	1.76366	6.93575	8.85773e-16	1.50825e-14	20793	17	protein_coding	40604637	40623901	+	novelgene	ensembl	protein_coding
ENSSSCG00000030617	1.22478	3.92789	9.30459e-16	1.58162e-14	12281	8	protein_coding	124530590	124532085	+	INTS12	ensembl	protein_coding
ENSSSCG00000018001	2.33257	3.54811	9.50476e-16	1.61288e-14	22241	12	protein_coding	57516159	57541657	-	GAS7	ensembl	protein_coding
ENSSSCG00000014177	1.01595	7.97858	9.63251e-16	1.63176e-14	5408	2	protein_coding	108968008	109061538	-	CHD1	ensembl	protein_coding
ENSSSCG00000007942	-0.70129	6.97347	1.00906e-15	1.70644e-14	12916	3	protein_coding	38895256	38922993	-	HMOX2	ensembl	protein_coding
ENSSSCG00000000554	0.698489	7.46391	1.1664e-15	1.96918e-14	18577	5	protein_coding	50344703	50375547	-	FGFR1OP2	ensembl	protein_coding
ENSSSCG00000008891	1.36383	4.40372	1.17345e-15	1.9777e-14	11911	8	protein_coding	55506936	55661305	-	MARCH1	ensembl	protein_coding
ENSSSCG00000024897	-0.715921	4.27161	1.23702e-15	2.0813e-14	11222	9	protein_coding	101552079	101563094	-	novelgene	ensembl	protein_coding
ENSSSCG00000023776	-1.13034	5.93404	1.24015e-15	2.08303e-14	9477	14	protein_coding	65286152	65307305	+	CCSAP	ensembl	protein_coding
ENSSSCG00000015093	-0.886118	7.7208	1.28628e-15	2.15686e-14	10782	9	protein_coding	50680925	50685383	-	CD3D	ensembl_havana	protein_coding
ENSSSCG00000014304	0.760219	5.90622	1.30363e-15	2.18225e-14	5570	2	protein_coding	142498900	142565796	+	SEC24A	ensembl	protein_coding
ENSSSCG00000026653	1.86189	8.01668	1.43562e-15	2.39915e-14	12561	3	protein_coding	7660715	7666842	+	novelgene	ensembl	protein_coding
ENSSSCG00000015524	0.737147	4.98733	1.44844e-15	2.41651e-14	11440	9	protein_coding	132597610	132629544	+	FAM20B	ensembl	protein_coding
ENSSSCG00000006218	-0.769562	6.93761	1.53979e-15	2.56459e-14	15429	4	protein_coding	75030418	75055327	+	PDE7A	ensembl	protein_coding
ENSSSCG00000008641	1.02224	6.48563	1.65556e-15	2.75279e-14	13816	3	protein_coding	135096584	135122453	+	ADAM17	ensembl_havana	protein_coding
ENSSSCG00000006777	1.34028	7.03537	1.75759e-15	2.91754e-14	16047	4	protein_coding	117848597	117854870	-	RHOC	ensembl	protein_coding
ENSSSCG00000005169	-0.787879	11.0787	1.78486e-15	2.95786e-14	1430	1	protein_coding	227094945	227098140	+	RPS6	ensembl	protein_coding
ENSSSCG00000030757	-0.899954	4.58678	1.80234e-15	2.98183e-14	5644	2	protein_coding	147887927	147889821	-	IGIP	havana	protein_coding
ENSSSCG00000007200	-0.723282	4.5226	1.81391e-15	2.99598e-14	20752	17	protein_coding	39050616	39062536	+	FAM110A	ensembl	protein_coding
ENSSSCG00000017148	3.08159	4.41707	1.98813e-15	3.27826e-14	21192	12	protein_coding	2102369	2163107	-	novelgene	ensembl	protein_coding
ENSSSCG00000006748	-1.40858	3.6084	2.03055e-15	3.34264e-14	16017	4	protein_coding	115641713	115680720	+	TSPAN2	ensembl	protein_coding
ENSSSCG00000009490	-1.26523	3.91454	2.0448e-15	3.36052e-14	19366	11	protein_coding	69660260	69718918	-	DCT	ensembl	protein_coding
ENSSSCG00000024888	-1.01665	4.91866	2.16451e-15	3.55138e-14	19155	11	protein_coding	8635383	8643423	+	novelgene	ensembl	protein_coding
ENSSSCG00000028367	1.26097	8.70165	2.16981e-15	3.55418e-14	12319	8	protein_coding	129822230	129850879	-	novelgene	ensembl	protein_coding
ENSSSCG00000013904	1.65482	2.65584	2.18904e-15	3.57976e-14	4588	2	protein_coding	59025448	59025582	-	novelgene	ensembl	protein_coding
ENSSSCG00000023803	-0.779764	6.22971	2.24775e-15	3.66971e-14	18970	5	protein_coding	91504838	91536271	-	ELK3	ensembl	protein_coding
ENSSSCG00000011781	-1.2833	2.14115	2.26079e-15	3.68494e-14	3182	13	protein_coding	131300281	131303417	+	novelgene	ensembl	protein_coding
ENSSSCG00000027121	0.983817	8.56853	2.5297e-15	4.11647e-14	25008	GL894404.1	protein_coding	6996	13088	-	ODC1	ensembl	protein_coding
ENSSSCG00000024295	1.00088	5.74129	2.6697e-15	4.33717e-14	3009	13	protein_coding	99072410	99096473	-	SIAH2	ensembl	protein_coding
ENSSSCG00000002443	-1.38829	4.68623	2.90804e-15	4.71665e-14	17693	7	protein_coding	119945082	119979736	-	TC2N	ensembl	protein_coding
ENSSSCG00000022732	0.722548	5.30508	2.99286e-15	4.84629e-14	24862	GL896320.1	protein_coding	7387	20363	-	novelgene	ensembl	protein_coding
ENSSSCG00000025179	1.355	4.02311	3.01475e-15	4.87376e-14	25273	GL896388.1	protein_coding	1789	6113	-	NECAP1	ensembl	protein_coding
ENSSSCG00000008774	0.769121	7.24774	3.1404e-15	5.06863e-14	11750	8	protein_coding	31012140	31054062	+	TBC1D1	ensembl	protein_coding
ENSSSCG00000003805	1.38922	6.83233	3.17791e-15	5.12083e-14	7601	6	protein_coding	134870923	134913618	+	PDE4B	ensembl_havana	protein_coding
ENSSSCG00000024528	-1.00224	3.30525	3.21358e-15	5.1699e-14	82	1	protein_coding	11472726	11548299	-	ZDHHC14	ensembl	protein_coding
ENSSSCG00000016237	1.82624	5.25385	3.24367e-15	5.20986e-14	8600	15	protein_coding	139929261	140112107	-	novelgene	ensembl	protein_coding
ENSSSCG00000029304	-0.825302	4.76113	3.3516e-15	5.37449e-14	7906	15	protein_coding	28424281	28468031	+	STEAP3	ensembl	protein_coding
ENSSSCG00000007509	1.05937	3.00795	3.69895e-15	5.91235e-14	21115	17	protein_coding	65159876	65214347	-	TMEPAI	ensembl_havana	protein_coding
ENSSSCG00000030505	1.5271	2.64754	3.95102e-15	6.30509e-14	6865	6	protein_coding	57934193	57942570	+	novelgene	ensembl	protein_coding
ENSSSCG00000024899	-1.45498	8.39772	4.0024e-15	6.37682e-14	22001	12	protein_coding	49514985	49525727	-	FAM101B	ensembl	protein_coding
ENSSSCG00000025028	1.09517	5.97049	4.39698e-15	6.98302e-14	14742	X	protein_coding	116234268	116253050	+	XIAP	ensembl_havana	protein_coding
ENSSSCG00000001532	1.39037	3.2439	4.74554e-15	7.52453e-14	16780	7	protein_coding	35474279	35538654	+	UHRF1BP1	ensembl	protein_coding
ENSSSCG00000023174	-0.934815	2.54233	4.7842e-15	7.57372e-14	12214	8	protein_coding	112155302	112193360	-	USP53	ensembl	protein_coding
ENSSSCG00000006733	0.795985	5.42096	4.86099e-15	7.67077e-14	16000	4	protein_coding	113595807	113640544	-	novelgene	ensembl	protein_coding
ENSSSCG00000005313	-0.689086	4.24109	4.85983e-15	7.67077e-14	1603	1	protein_coding	264105680	264108701	+	CCDC107	ensembl	protein_coding
ENSSSCG00000011611	0.765251	4.99022	5.07106e-15	7.98954e-14	2855	13	protein_coding	79390523	79408292	-	HMCES	ensembl	protein_coding
ENSSSCG00000017956	1.08456	4.82696	5.20368e-15	8.18546e-14	22178	12	protein_coding	55296985	55299524	-	CD68	havana	protein_coding
ENSSSCG00000008602	1.20516	8.43044	5.23689e-15	8.22466e-14	13769	3	protein_coding	126183576	126201158	+	LAPTM4A	ensembl	protein_coding
ENSSSCG00000011825	0.621909	7.13726	5.30021e-15	8.31093e-14	3275	13	protein_coding	140888272	141023097	-	ATP13A3	ensembl	protein_coding
ENSSSCG00000021757	-0.846967	2.90285	5.52852e-15	8.64158e-14	4803	2	protein_coding	66921906	66924773	-	novelgene	ensembl	protein_coding
ENSSSCG00000002520	-1.06788	3.94715	5.52644e-15	8.64158e-14	17764	7	protein_coding	128642764	128656947	-	SLC25A29	ensembl	protein_coding
ENSSSCG00000008639	1.30497	5.31952	6.24086e-15	9.73967e-14	13820	3	protein_coding	135176525	135222600	-	novelgene	ensembl	protein_coding
ENSSSCG00000016059	-0.793236	5.14387	6.32283e-15	9.85209e-14	8350	15	protein_coding	106914580	107074021	-	STAT4	ensembl	protein_coding
ENSSSCG00000012695	1.44037	6.9957	6.6391e-15	1.02963e-13	14830	X	protein_coding	126934382	126995151	+	DDX26B	ensembl_havana	protein_coding
ENSSSCG00000006371	1.00145	8.60354	6.63359e-15	1.02963e-13	15599	4	protein_coding	97372797	97378655	-	USF1	ensembl	protein_coding
ENSSSCG00000009676	-0.844889	4.57127	6.61938e-15	1.02963e-13	8901	14	protein_coding	13293542	13338587	-	ZNF395	ensembl	protein_coding
ENSSSCG00000008581	0.757545	6.63085	6.66065e-15	1.03136e-13	13744	3	protein_coding	121228062	121379022	-	NCOA1	ensembl	protein_coding
ENSSSCG00000006382	1.14514	6.73739	6.93653e-15	1.0724e-13	15614	4	protein_coding	97870920	97893024	+	SLAMF6	havana	protein_coding
ENSSSCG00000014296	-0.636877	6.66879	7.25139e-15	1.11934e-13	5562	2	protein_coding	141876773	141909071	-	VDAC1	ensembl	protein_coding
ENSSSCG00000003930	-0.779989	11.6544	7.7522e-15	1.19478e-13	7756	6	protein_coding	154027005	154029181	+	RPS8	ensembl	protein_coding
ENSSSCG00000030648	1.31332	4.94634	8.20688e-15	1.26093e-13	13768	3	protein_coding	126064142	126073957	+	novelgene	ensembl	protein_coding
ENSSSCG00000009002	1.43827	6.39438	8.39157e-15	1.28731e-13	12077	8	protein_coding	79824541	79834592	-	TLR2	ensembl_havana	protein_coding
ENSSSCG00000007355	1.27338	7.67124	8.6809e-15	1.32964e-13	20926	17	protein_coding	49135521	49192392	+	TOP1	ensembl	protein_coding
ENSSSCG00000017254	-0.825781	3.1489	8.78229e-15	1.34309e-13	21319	12	protein_coding	11139492	11264120	-	MAP2K6	ensembl_havana	protein_coding
ENSSSCG00000013115	-0.919645	8.07936	9.04426e-15	1.38103e-13	4072	2	protein_coding	10251312	10262365	-	CD5	havana	protein_coding
ENSSSCG00000011474	1.10192	7.7142	9.16675e-15	1.39758e-13	2661	13	protein_coding	44039516	44120693	+	PXK	ensembl	protein_coding
ENSSSCG00000008510	-1.57732	4.40681	9.26056e-15	1.40971e-13	13637	3	protein_coding	113229601	113504003	-	LTBP1	ensembl	protein_coding
ENSSSCG00000011642	-0.750436	4.02144	9.33212e-15	1.41843e-13	2899	13	protein_coding	82824175	82899671	-	RYK	ensembl	protein_coding
ENSSSCG00000010791	-0.711765	4.4724	1.03054e-14	1.56396e-13	10160	14	protein_coding	153788686	153792982	+	novelgene	ensembl	protein_coding
ENSSSCG00000012654	0.630688	7.3258	1.08643e-14	1.64626e-13	14770	X	protein_coding	122248045	122269339	+	novelgene	ensembl	protein_coding
ENSSSCG00000009348	1.1409	3.34926	1.09101e-14	1.65067e-13	19162	11	protein_coding	9429665	9467656	-	novelgene	ensembl	protein_coding
ENSSSCG00000017071	0.821781	5.43637	1.10808e-14	1.67395e-13	19880	16	protein_coding	74610050	74618743	-	SAP30L	ensembl	protein_coding
ENSSSCG00000007030	0.870314	7.31615	1.1264e-14	1.69902e-13	20543	17	protein_coding	13063170	13101996	+	IKBKB	havana	protein_coding
ENSSSCG00000000843	0.712632	7.28806	1.13372e-14	1.70747e-13	18900	5	protein_coding	83657864	83701655	+	TXNRD1	ensembl	protein_coding
ENSSSCG00000022719	1.35856	3.86228	1.1411e-14	1.71598e-13	19457	11	protein_coding	84681239	84703333	-	RAB20	ensembl	protein_coding
ENSSSCG00000027103	1.32743	3.16028	1.15127e-14	1.72864e-13	20027	10	protein_coding	15124441	15129031	+	CNIH4	ensembl	protein_coding
ENSSSCG00000002841	1.05236	8.09539	1.19838e-14	1.79666e-13	6178	6	protein_coding	31414292	31470752	+	N4BP1	ensembl	protein_coding
ENSSSCG00000026635	-0.864746	2.75346	1.21062e-14	1.81228e-13	7803	6	protein_coding	155982964	155985301	+	novelgene	ensembl	protein_coding
ENSSSCG00000010473	-0.65732	4.53809	1.24102e-14	1.85497e-13	9798	14	protein_coding	113982146	114189630	+	novelgene	ensembl	protein_coding
ENSSSCG00000025134	-0.923128	5.9382	1.27497e-14	1.90286e-13	8309	15	protein_coding	101733011	101806977	+	FAM171B	ensembl	protein_coding
ENSSSCG00000002880	-0.740861	4.70132	1.2983e-14	1.93477e-13	6241	6	protein_coding	39944882	39950787	-	ZNF792	ensembl	protein_coding
ENSSSCG00000006287	1.41531	10.9222	1.3086e-14	1.94718e-13	15505	4	protein_coding	88931478	88951561	+	SELL	ensembl_havana	protein_coding
ENSSSCG00000024845	-1.00623	4.51873	1.38457e-14	2.05714e-13	7277	6	protein_coding	82766571	82768678	-	novelgene	ensembl	protein_coding
ENSSSCG00000011516	1.41875	3.17344	1.54761e-14	2.29249e-13	2718	13	protein_coding	58776450	58817255	-	EIF4E3	ensembl	protein_coding
ENSSSCG00000025922	1.55507	3.89387	1.63907e-14	2.42435e-13	2712	13	protein_coding	56973512	56975919	-	novelgene	ensembl	protein_coding
ENSSSCG00000001502	-0.802581	10.165	1.70885e-14	2.5238e-13	16752	7	protein_coding	34142621	34146677	+	RPS18	ensembl	protein_coding
ENSSSCG00000002282	1.86963	6.49211	1.72371e-14	2.54197e-13	17515	7	protein_coding	95520600	95544268	-	MAX	ensembl	protein_coding
ENSSSCG00000000563	0.855579	7.5196	1.782e-14	2.62401e-13	18589	5	protein_coding	52370906	52392452	-	novelgene	ensembl	protein_coding
ENSSSCG00000026760	-1.11109	4.06783	1.90068e-14	2.79463e-13	24458	GL893220.1	protein_coding	37249	43519	+	GZMM	ensembl	protein_coding
ENSSSCG00000011444	-1.19665	2.4484	2.07976e-14	3.0534e-13	2607	13	protein_coding	37868518	37876779	-	NT5DC2	ensembl	protein_coding
ENSSSCG00000011326	-1.36903	4.39721	2.08867e-14	3.06193e-13	2456	13	protein_coding	32998084	33023636	+	PTH1R	ensembl	protein_coding
ENSSSCG00000006381	1.65326	6.33245	2.28421e-14	3.34366e-13	15613	4	protein_coding	97824478	97853630	+	CD84	havana	protein_coding
ENSSSCG00000022533	0.731942	5.79765	2.33709e-14	3.41602e-13	237	1	protein_coding	35795801	35851239	-	novelgene	ensembl	protein_coding
ENSSSCG00000029352	1.11958	9.73677	2.34684e-14	3.42522e-13	3046	13	protein_coding	105144750	105160849	-	CCNL1	ensembl	protein_coding
ENSSSCG00000025089	-0.936579	5.21021	2.42046e-14	3.52746e-13	23589	GL894083.2	protein_coding	23447	37233	+	ST3GAL2	ensembl	protein_coding
ENSSSCG00000006324	0.900684	7.91296	2.4648e-14	3.58681e-13	15545	4	protein_coding	92685722	92713628	+	ALDH9A1	ensembl	protein_coding
ENSSSCG00000025033	-1.08812	3.15874	2.53824e-14	3.68826e-13	1524	1	protein_coding	248529155	248617801	+	novelgene	ensembl	protein_coding
ENSSSCG00000017234	1.28695	7.60326	2.56435e-14	3.72075e-13	21295	12	protein_coding	6490149	6509578	+	CD300LF	ensembl_havana	protein_coding
ENSSSCG00000025192	-0.971166	10.1725	2.5707e-14	3.72451e-13	11766	8	protein_coding	32308212	32314218	-	RPL9	ensembl	protein_coding
ENSSSCG00000011678	1.19996	6.03591	2.59667e-14	3.75664e-13	2964	13	protein_coding	90870705	90977495	-	XRN1	ensembl	protein_coding
ENSSSCG00000005481	-0.730692	5.74815	2.65302e-14	3.83257e-13	1791	1	protein_coding	284993315	284997004	-	RGS3	ensembl	protein_coding
ENSSSCG00000024162	-0.842071	5.06391	2.66352e-14	3.84214e-13	7387	6	protein_coding	90749827	90770377	+	IMPA2	ensembl	protein_coding
ENSSSCG00000016475	-0.885226	9.40374	2.67055e-14	3.84668e-13	22401	18	protein_coding	7722752	7744165	-	TRBC2	ensembl	protein_coding
ENSSSCG00000022875	-0.681734	6.49518	2.72913e-14	3.92536e-13	25245	GL895879.1	protein_coding	421	7303	-	novelgene	ensembl	protein_coding
ENSSSCG00000004390	-0.767383	5.03867	2.81402e-14	4.04159e-13	467	1	protein_coding	84358199	84373672	-	SESN1	ensembl	protein_coding
ENSSSCG00000027164	-0.84848	5.15996	2.90877e-14	4.17162e-13	2936	13	protein_coding	87042528	87070260	+	novelgene	ensembl	protein_coding
ENSSSCG00000005267	1.00215	9.8771	3.05931e-14	4.38117e-13	1553	1	protein_coding	252989614	253007803	+	ANXA1	ensembl_havana	protein_coding
ENSSSCG00000029943	0.897805	3.83199	3.1431e-14	4.49467e-13	12167	8	protein_coding	103062944	103132088	-	novelgene	ensembl	protein_coding
ENSSSCG00000026721	1.33746	6.99152	3.1697e-14	4.51967e-13	23210	GL892933.2	protein_coding	157544	158192	+	RNASE4	ensembl	protein_coding
ENSSSCG00000015647	-0.620717	8.41581	3.16539e-14	4.51967e-13	11054	9	protein_coding	73508690	73590643	+	RASSF5	ensembl	protein_coding
ENSSSCG00000012517	-1.04966	4.2953	3.19928e-14	4.5553e-13	14595	X	protein_coding	98800897	98803989	-	novelgene	ensembl	protein_coding
ENSSSCG00000001463	0.938264	3.56685	3.43338e-14	4.87461e-13	16703	7	protein_coding	29283699	29288735	+	LMP2	ensembl	protein_coding
ENSSSCG00000030877	-0.904533	2.42647	3.43171e-14	4.87461e-13	13918	X	protein_coding	10326535	10339590	+	FRMPD4	havana	protein_coding
ENSSSCG00000025842	-0.82124	2.68574	3.78219e-14	5.36216e-13	1612	1	protein_coding	264254663	264256527	-	SPAG8	ensembl	protein_coding
ENSSSCG00000008831	-0.701233	4.71193	4.0635e-14	5.75275e-13	11824	8	protein_coding	41159617	41236217	+	DCUN1D4	ensembl	protein_coding
ENSSSCG00000008208	-0.601616	6.96432	4.19255e-14	5.92698e-13	13264	3	protein_coding	60031206	60114513	+	EIF2AK3	ensembl_havana	protein_coding
ENSSSCG00000022318	1.80588	3.36216	4.20692e-14	5.93884e-13	3665	13	protein_coding	212084504	212156974	-	ERG	ensembl	protein_coding
ENSSSCG00000006860	0.894303	4.98573	4.4611e-14	6.28869e-13	16147	4	protein_coding	128863165	128939924	-	SLC30A7	ensembl	protein_coding
ENSSSCG00000005166	-0.737252	4.31118	4.70253e-14	6.61962e-13	1427	1	protein_coding	225900122	226359741	+	MLLT3	ensembl	protein_coding
ENSSSCG00000030649	0.814941	4.00392	4.73575e-14	6.65693e-13	20216	10	protein_coding	36747071	36769606	+	novelgene	ensembl	protein_coding
ENSSSCG00000031023	1.48049	8.40947	4.91401e-14	6.89771e-13	454	1	protein_coding	82268709	82273291	+	CD24	havana	protein_coding
ENSSSCG00000027230	0.913426	4.43767	4.97326e-14	6.97101e-13	9810	14	protein_coding	115066294	115076782	+	SLC35G1	ensembl	protein_coding
ENSSSCG00000002452	1.28162	6.56423	5.10799e-14	7.14975e-13	17702	7	protein_coding	120780129	120811703	-	novelgene	ensembl	protein_coding
ENSSSCG00000011120	1.2126	4.13089	5.19497e-14	7.26123e-13	20386	10	protein_coding	66137769	66195086	+	USP6NL	ensembl	protein_coding
ENSSSCG00000024355	0.804605	6.77722	5.31903e-14	7.42416e-13	24103	GL894826.2	protein_coding	26662	45828	+	AK2	ensembl	protein_coding
ENSSSCG00000026043	3.92571	9.5262	5.45911e-14	7.60897e-13	20730	17	protein_coding	37610108	37611677	-	TGM3	ensembl	protein_coding
ENSSSCG00000009303	-0.827025	10.1545	5.61766e-14	7.81896e-13	19108	11	protein_coding	4197546	4202234	+	RPL21	ensembl	protein_coding
ENSSSCG00000004464	2.09992	4.93049	5.88818e-14	8.17253e-13	538	1	protein_coding	95104353	95109056	+	FAM46A	ensembl	protein_coding
ENSSSCG00000030514	-0.619033	7.27998	5.88194e-14	8.17253e-13	24933	GL893684.1	protein_coding	10604	21014	-	RBL2	ensembl	protein_coding
ENSSSCG00000009888	0.603277	5.97392	6.06034e-14	8.39972e-13	9145	14	protein_coding	42178737	42187586	-	ERP29	ensembl	protein_coding
ENSSSCG00000000705	-1.09904	7.27162	6.23904e-14	8.63532e-13	18747	5	protein_coding	66658752	66664135	-	CD27	ensembl_havana	protein_coding
ENSSSCG00000001527	0.837373	5.59442	6.40043e-14	8.84635e-13	16778	7	protein_coding	35362835	35410240	-	C6orf106	ensembl	protein_coding
ENSSSCG00000005631	-0.800732	7.44392	6.4884e-14	8.95544e-13	1969	1	protein_coding	302349222	302386622	-	FAM102A	ensembl	protein_coding
ENSSSCG00000002918	-0.923464	4.17645	6.76176e-14	9.31975e-13	6284	6	protein_coding	40710209	40711722	+	HCST	ensembl	protein_coding
ENSSSCG00000002002	1.02656	7.57942	7.14417e-14	9.83316e-13	17274	7	protein_coding	80404983	80410952	-	IRF9	ensembl_havana	protein_coding
ENSSSCG00000021409	2.7641	3.83396	7.42597e-14	1.02068e-12	23266	GL895677.2	protein_coding	20250	26019	+	TRIB1	ensembl	protein_coding
ENSSSCG00000010319	0.735831	6.2912	7.8338e-14	1.07376e-12	9622	14	protein_coding	83805791	83864074	+	SAMD8	ensembl	protein_coding
ENSSSCG00000012530	-0.797981	2.52306	7.9355e-14	1.0862e-12	14567	X	protein_coding	97442799	98266169	+	TCEAL2	ensembl_havana	protein_coding
ENSSSCG00000029440	0.619693	3.91525	7.95882e-14	1.08789e-12	20383	10	protein_coding	65664799	65688369	+	novelgene	ensembl	protein_coding
ENSSSCG00000009440	0.825958	9.31411	8.39442e-14	1.14427e-12	19274	11	protein_coding	26327366	26385565	+	ELF1	ensembl	protein_coding
ENSSSCG00000022197	1.00383	5.28102	8.43798e-14	1.14863e-12	8093	15	protein_coding	65656864	65699343	+	HS6ST1	ensembl	protein_coding
ENSSSCG00000027580	1.60851	3.95609	8.5891e-14	1.166e-12	25291	GL896061.1	protein_coding	1631	4810	-	DBN1	ensembl	protein_coding
ENSSSCG00000028983	1.00451	4.86222	9.00807e-14	1.2212e-12	11748	8	protein_coding	30863652	30891119	-	novelgene	ensembl	protein_coding
ENSSSCG00000004535	1.09929	4.08828	9.22628e-14	1.24908e-12	626	1	protein_coding	115117721	115215091	-	TCF4	havana	protein_coding
ENSSSCG00000013391	0.696735	7.57797	9.54601e-14	1.2906e-12	4464	2	protein_coding	47966018	47981270	+	novelgene	ensembl	protein_coding
ENSSSCG00000015037	-1.97602	6.31482	1.0038e-13	1.35527e-12	10722	9	protein_coding	44692095	44713420	-	IL18	ensembl_havana	protein_coding
ENSSSCG00000026478	-1.46122	5.18992	1.0139e-13	1.36704e-12	7059	6	protein_coding	70039586	70099223	-	PADI2	ensembl	protein_coding
ENSSSCG00000017466	-1.28282	7.41086	1.04259e-13	1.40382e-12	21555	12	protein_coding	22140214	22152154	+	CCR7	ensembl_havana	protein_coding
ENSSSCG00000011817	0.680665	5.39169	1.1839e-13	1.58976e-12	3260	13	protein_coding	138043701	138080419	+	CCDC50	ensembl	protein_coding
ENSSSCG00000008344	-0.615107	8.54134	1.29235e-13	1.73304e-12	13434	3	protein_coding	77045236	77096424	+	ARHGAP25	ensembl	protein_coding
ENSSSCG00000001572	0.941098	6.94207	1.34546e-13	1.80182e-12	16816	7	protein_coding	37551887	37578005	+	FGD2	ensembl	protein_coding
ENSSSCG00000009701	1.05051	2.12704	1.38905e-13	1.85519e-12	8935	14	protein_coding	16985868	16986880	-	CEP44	ensembl	protein_coding
ENSSSCG00000030197	0.743433	4.59888	1.48135e-13	1.9758e-12	13518	3	protein_coding	91976869	91990595	+	novelgene	ensembl	protein_coding
ENSSSCG00000021292	0.639587	7.74862	1.49649e-13	1.9933e-12	7693	6	protein_coding	148091681	148269323	-	OSBPL9	ensembl	protein_coding
ENSSSCG00000021761	0.734102	6.36259	1.67045e-13	2.22204e-12	20214	10	protein_coding	36632258	36813570	-	UBAP1	havana	protein_coding
ENSSSCG00000012520	-0.758692	3.56604	1.86548e-13	2.47814e-12	14578	X	protein_coding	97838427	97851537	+	BHLHB9	ensembl_havana	protein_coding
ENSSSCG00000016929	-0.953486	5.72937	1.91997e-13	2.54711e-12	19687	16	protein_coding	40637279	40654842	-	PDE4D	ensembl	protein_coding
ENSSSCG00000026914	0.769018	5.82337	1.93254e-13	2.56036e-12	3984	2	protein_coding	7653511	7681456	+	PLA2G16	havana	protein_coding
ENSSSCG00000008213	-1.35211	6.29415	1.95988e-13	2.59311e-12	13269	3	protein_coding	60577395	60679564	+	CD8B	havana	protein_coding
ENSSSCG00000009565	-0.868141	4.04086	1.97299e-13	2.60697e-12	19482	11	protein_coding	86582119	86614652	-	GAS6	ensembl_havana	protein_coding
ENSSSCG00000006763	2.45992	6.23497	1.98422e-13	2.61833e-12	16033	4	protein_coding	116879922	116887481	+	BCL2L15	ensembl	protein_coding
ENSSSCG00000017698	1.70325	3.82586	2.02313e-13	2.66612e-12	21851	12	protein_coding	41048662	41049981	-	CCL4	ensembl_havana	protein_coding
ENSSSCG00000015537	0.62746	4.48476	2.19882e-13	2.8938e-12	11459	9	protein_coding	134231962	134329956	-	XPR1	ensembl	protein_coding
ENSSSCG00000021130	0.791589	3.66542	2.3006e-13	3.02373e-12	16589	7	protein_coding	26733857	26735784	+	RPP21	ensembl_havana	protein_coding
ENSSSCG00000013381	-0.864069	9.80051	2.36663e-13	3.10639e-12	4445	2	protein_coding	45084641	45087723	+	RPS13	ensembl	protein_coding
ENSSSCG00000021429	0.97482	8.53774	2.41921e-13	3.17122e-12	3563	13	protein_coding	192505850	192540712	-	C21orf91	ensembl	protein_coding
ENSSSCG00000021165	1.21363	3.90043	2.47726e-13	3.24301e-12	22854	JH118582.1	protein_coding	134596	135994	-	ADRB2	ensembl	protein_coding
ENSSSCG00000008216	-0.807008	7.3693	2.645e-13	3.45804e-12	13274	3	protein_coding	60805043	60844483	+	RMND5A	ensembl	protein_coding
ENSSSCG00000017601	0.9422	4.1306	2.67437e-13	3.49023e-12	21717	12	protein_coding	31684057	31742721	+	TOM1L1	ensembl	protein_coding
ENSSSCG00000025326	0.931019	4.0442	2.67667e-13	3.49023e-12	11236	9	protein_coding	102873679	102900245	+	TMEM243	ensembl	protein_coding
ENSSSCG00000023578	1.903	6.39857	2.74447e-13	3.57395e-12	23209	GL892933.2	protein_coding	153642	154106	+	ANG	ensembl	protein_coding
ENSSSCG00000020830	-0.655377	9.87264	2.75892e-13	3.58804e-12	18385	5	protein_coding	23718924	23752045	-	NACA	ensembl_havana	protein_coding
ENSSSCG00000024310	0.999224	8.43774	2.94786e-13	3.82874e-12	16292	7	protein_coding	3952949	4100229	-	F13A1	ensembl_havana	protein_coding
ENSSSCG00000011076	-0.823871	2.67736	3.05365e-13	3.96095e-12	20346	10	pseudogene	57274220	57275204	-	novelgene	ensembl	pseudogene
ENSSSCG00000025910	-0.662011	4.91857	3.08128e-13	3.99157e-12	22633	18	protein_coding	36184986	36214490	+	ZNF277	ensembl	protein_coding
ENSSSCG00000020864	1.3928	4.9788	3.23107e-13	4.18014e-12	18862	5	protein_coding	81277766	81339276	-	VDR	ensembl	protein_coding
ENSSSCG00000011968	-0.632697	4.42562	3.35852e-13	4.33936e-12	3482	13	protein_coding	168425736	168445117	+	NIT2	ensembl	protein_coding
ENSSSCG00000002822	-0.621509	6.0361	3.43869e-13	4.43717e-12	6160	6	protein_coding	26738903	26754724	+	AMFR	ensembl	protein_coding
ENSSSCG00000027991	-0.910139	2.0257	3.50739e-13	4.51993e-12	6876	6	protein_coding	58045649	58047446	+	SCNN1D	ensembl	protein_coding
ENSSSCG00000006009	0.8884	3.15566	3.56661e-13	4.58431e-12	15165	4	protein_coding	22089714	22128182	+	EXT1	ensembl_havana	protein_coding
ENSSSCG00000004222	0.786526	7.65782	3.63428e-13	4.66525e-12	264	1	protein_coding	40815279	40964113	-	NCOA7	ensembl	protein_coding
ENSSSCG00000029552	-0.687942	5.17456	3.78773e-13	4.85594e-12	5426	2	protein_coding	117400913	117424513	-	novelgene	ensembl	protein_coding
ENSSSCG00000021184	-0.589271	4.68994	3.85668e-13	4.93795e-12	15317	4	protein_coding	51349865	51376024	-	OSGIN2	ensembl_havana	protein_coding
ENSSSCG00000025008	1.77196	5.13085	3.92416e-13	5.01786e-12	8064	15	protein_coding	59917447	60041096	-	novelgene	ensembl	protein_coding
ENSSSCG00000003155	0.945802	4.72257	3.93209e-13	5.02152e-12	6594	6	protein_coding	49919339	49922833	+	PPP1R15A	ensembl	protein_coding
ENSSSCG00000030508	1.19488	3.81156	3.96094e-13	5.04536e-12	18894	5	protein_coding	82860864	82870488	-	novelgene	ensembl	protein_coding
ENSSSCG00000025889	0.845311	7.28871	4.11771e-13	5.23831e-12	7851	15	protein_coding	8821435	8916514	-	novelgene	ensembl	protein_coding
ENSSSCG00000010108	-0.744601	3.55389	4.20845e-13	5.34689e-12	9365	14	protein_coding	54169497	54205605	+	novelgene	ensembl	protein_coding
ENSSSCG00000009584	1.49868	7.41324	4.32871e-13	5.49263e-12	8799	14	protein_coding	1171737	1251046	-	SEMA4D	ensembl_havana	protein_coding
ENSSSCG00000000038	-0.679109	5.16321	4.34216e-13	5.50266e-12	17952	5	protein_coding	3610542	3628216	+	CYB5R3	ensembl	protein_coding
ENSSSCG00000025485	1.33166	6.58621	4.43538e-13	5.61362e-12	16059	4	protein_coding	119057620	119064131	-	C1orf162	ensembl	protein_coding
ENSSSCG00000015094	-0.972209	8.15589	4.5058e-13	5.69547e-12	10783	9	protein_coding	50686387	50696073	+	CD3G	ensembl_havana	protein_coding
ENSSSCG00000007151	-0.803266	8.43012	4.55883e-13	5.74784e-12	20693	17	protein_coding	36244258	36254564	-	CDC25B	ensembl	protein_coding
ENSSSCG00000027426	1.66026	6.10962	4.7308e-13	5.94952e-12	6496	6	protein_coding	47155210	47168053	+	BCL3	ensembl_havana	protein_coding
ENSSSCG00000023680	1.29424	3.13799	4.92685e-13	6.18822e-12	12557	3	protein_coding	7601747	7609086	+	novelgene	ensembl	protein_coding
ENSSSCG00000016792	-0.833751	6.58863	5.27426e-13	6.59949e-12	19525	16	protein_coding	6168456	6324546	-	FAM134B	ensembl	protein_coding
ENSSSCG00000010383	1.57765	8.22011	5.33956e-13	6.67276e-12	9702	14	protein_coding	97166335	97427141	+	WDFY4	ensembl	protein_coding
ENSSSCG00000006652	1.21854	8.67198	5.49576e-13	6.85068e-12	15901	4	protein_coding	107809261	107811482	+	MCL1	ensembl	protein_coding
ENSSSCG00000010063	-0.786822	4.75158	5.5104e-13	6.86031e-12	9324	14	protein_coding	53232926	53235595	-	DDT	ensembl	protein_coding
ENSSSCG00000028637	0.92281	2.59734	5.8106e-13	7.22498e-12	24345	GL892775.1	protein_coding	17109	22068	+	CYP27B1	ensembl	protein_coding
ENSSSCG00000000841	-0.630481	6.01346	6.0771e-13	7.54688e-12	18889	5	protein_coding	82649385	82706969	-	APPL2	ensembl	protein_coding
ENSSSCG00000030742	-0.898071	3.78029	6.29337e-13	7.80567e-12	14974	X	protein_coding	143099738	143110085	+	MTCP1	havana	protein_coding
ENSSSCG00000014899	1.09148	6.67733	6.53733e-13	8.09812e-12	10529	9	protein_coding	18898060	18972531	+	PRCP	ensembl	protein_coding
ENSSSCG00000024344	0.734245	7.08014	6.67944e-13	8.26382e-12	2443	13	protein_coding	32547168	32551732	+	CCR5	ensembl	protein_coding
ENSSSCG00000001207	-0.725186	3.62802	6.73852e-13	8.32653e-12	16467	7	protein_coding	24079744	24099490	+	PGBD1	ensembl	protein_coding
ENSSSCG00000003166	-0.660762	10.5333	6.98626e-13	8.6219e-12	6617	6	protein_coding	50293762	50373937	+	RPL13A	ensembl	protein_coding
ENSSSCG00000017617	0.915807	7.75581	7.0636e-13	8.69568e-12	21734	12	protein_coding	33995010	34027375	-	SCPEP1	ensembl	protein_coding
ENSSSCG00000021774	-0.690669	5.07452	7.06185e-13	8.69568e-12	3078	13	protein_coding	109170833	109175561	-	B3GALNT1	ensembl	protein_coding
ENSSSCG00000013513	1.50802	3.49425	7.25777e-13	8.92363e-12	5035	2	protein_coding	74797981	74806557	+	PLIN5	ensembl	protein_coding
ENSSSCG00000005842	-0.728288	3.57034	7.32088e-13	8.99008e-12	2177	1	protein_coding	313876995	313878962	+	TMEM141	ensembl	protein_coding
ENSSSCG00000026182	2.30083	8.36178	7.36045e-13	9.02748e-12	1880	1	protein_coding	296330290	296332085	+	novelgene	ensembl	protein_coding
ENSSSCG00000024109	-0.723391	5.11458	7.48074e-13	9.16368e-12	3283	13	protein_coding	142247554	142261321	-	novelgene	ensembl	protein_coding
ENSSSCG00000017325	1.11303	5.77695	7.79873e-13	9.54141e-12	21407	12	protein_coding	18150896	18202133	+	PLEKHM1	ensembl	protein_coding
ENSSSCG00000002681	-0.591484	5.32271	7.86441e-13	9.6099e-12	5962	6	protein_coding	5061564	5083695	+	HSDL1	ensembl	protein_coding
ENSSSCG00000012317	-0.678583	5.03694	7.88694e-13	9.62557e-12	14253	X	protein_coding	50566477	50569071	-	GSPT2	ensembl_havana	protein_coding
ENSSSCG00000014216	0.894174	5.47993	7.9146e-13	9.64744e-12	5458	2	protein_coding	124610898	124613028	+	TICAM2	ensembl_havana	protein_coding
ENSSSCG00000011733	-0.845919	3.8035	8.1663e-13	9.94202e-12	3073	13	protein_coding	108473989	108514331	+	IFT80	ensembl	protein_coding
ENSSSCG00000011499	-0.626443	3.39741	8.24812e-13	1.00293e-11	2693	13	protein_coding	52650883	52770933	-	LRIG1	ensembl	protein_coding
ENSSSCG00000017403	1.59164	7.22122	8.45745e-13	1.02712e-11	21501	12	protein_coding	20711742	20775571	-	STAT3	ensembl	protein_coding
ENSSSCG00000013514	1.69293	6.77146	8.60368e-13	1.0436e-11	5034	2	protein_coding	74792835	74794961	+	LRG1	ensembl	protein_coding
ENSSSCG00000009335	-0.645672	4.66158	8.64552e-13	1.0474e-11	19150	11	protein_coding	7775851	7875184	+	B3GALTL	ensembl	protein_coding
ENSSSCG00000016128	-0.592249	9.6556	8.85316e-13	1.07124e-11	8452	15	protein_coding	121000537	121004164	+	EEF1B2	ensembl	protein_coding
ENSSSCG00000009657	0.601914	7.12126	8.95763e-13	1.08256e-11	8880	14	protein_coding	11360498	11448854	+	PPP2R2A	ensembl	protein_coding
ENSSSCG00000014569	-0.848245	9.8731	8.97953e-13	1.08389e-11	10173	9	protein_coding	776501	779650	-	novelgene	ensembl	protein_coding
ENSSSCG00000026698	1.28859	2.92564	9.28642e-13	1.11821e-11	12201	8	protein_coding	110329810	110365693	+	novelgene	ensembl	protein_coding
ENSSSCG00000021828	0.750716	6.03531	9.46227e-13	1.138e-11	11690	8	protein_coding	11018821	11067248	-	TAPT1	ensembl	protein_coding
ENSSSCG00000006137	0.737098	6.48486	9.63688e-13	1.15759e-11	15329	4	protein_coding	55305131	55403541	-	WWP1	ensembl	protein_coding
ENSSSCG00000021563	1.48508	3.08958	9.92279e-13	1.19049e-11	24821	GL894359.1	protein_coding	13167	23119	+	CYFIP1	ensembl	protein_coding
ENSSSCG00000024881	-0.628609	7.2315	1.05585e-12	1.26523e-11	18107	5	protein_coding	14038432	14067985	-	novelgene	ensembl	protein_coding
ENSSSCG00000003897	0.952095	2.90707	1.05824e-12	1.26657e-11	7726	6	protein_coding	152367938	152371234	+	MOB3C	ensembl	protein_coding
ENSSSCG00000029642	-0.75993	10.9519	1.0718e-12	1.28125e-11	591	1	protein_coding	108447524	108451374	-	RPL17	ensembl	protein_coding
ENSSSCG00000007440	1.0328	5.92507	1.12261e-12	1.33876e-11	21006	17	protein_coding	53931894	53943334	+	CD40	ensembl_havana	protein_coding
ENSSSCG00000016466	-0.642713	4.33977	1.12939e-12	1.34523e-11	22390	18	protein_coding	7234190	7239985	-	GSTK1	ensembl	protein_coding
ENSSSCG00000004878	1.01728	4.17385	1.16979e-12	1.38839e-11	1054	1	protein_coding	168992150	168993757	-	SOCS6	ensembl	protein_coding
ENSSSCG00000002281	0.727501	3.91509	1.16984e-12	1.38839e-11	17514	7	protein_coding	95472880	95508380	+	CHURC1-FNTB	ensembl	protein_coding
ENSSSCG00000027418	-0.631879	4.88548	1.17712e-12	1.39536e-11	23699	JH118489.1	protein_coding	35128	39307	-	NICN1	ensembl	protein_coding
ENSSSCG00000017006	0.980468	9.18865	1.26339e-12	1.49585e-11	19794	16	protein_coding	58039300	58082197	+	LCP2	ensembl	protein_coding
ENSSSCG00000000708	1.08394	8.51524	1.28309e-12	1.51735e-11	18750	5	protein_coding	66780726	66793255	+	TNFRSF1A	ensembl_havana	protein_coding
ENSSSCG00000024692	0.859963	6.75853	1.29719e-12	1.53219e-11	20620	17	protein_coding	29460235	29499274	-	RRBP1	ensembl	protein_coding
ENSSSCG00000010996	0.816338	7.95217	1.3374e-12	1.57782e-11	20230	10	protein_coding	37484539	37499096	+	BAG1	ensembl	protein_coding
ENSSSCG00000023715	0.906912	5.43126	1.37428e-12	1.6194e-11	18455	5	protein_coding	32134175	32173480	-	novelgene	ensembl	protein_coding
ENSSSCG00000013002	-0.604187	9.66548	1.39791e-12	1.64528e-11	3926	2	protein_coding	6203200	6204847	+	FAU	ensembl	protein_coding
ENSSSCG00000005205	0.892782	6.32277	1.40794e-12	1.65513e-11	1474	1	protein_coding	241842299	241952442	+	KIAA2026	ensembl	protein_coding
ENSSSCG00000017702	-1.17825	8.86839	1.43042e-12	1.67757e-11	21855	12	protein_coding	41160877	41165234	+	CCL23	ensembl_havana	protein_coding
ENSSSCG00000009583	1.07558	4.61335	1.44127e-12	1.6883e-11	8796	14	protein_coding	933640	957378	-	novelgene	ensembl	protein_coding
ENSSSCG00000003178	1.00059	7.51481	1.4458e-12	1.6916e-11	6631	6	protein_coding	50430671	50436164	-	IRF3	ensembl_havana	protein_coding
ENSSSCG00000003608	-0.94522	8.38819	1.47017e-12	1.71808e-11	7281	6	protein_coding	82843255	82852669	+	LCK	ensembl	protein_coding
ENSSSCG00000009399	1.0167	3.51421	1.49228e-12	1.74187e-11	19227	11	protein_coding	19465520	19487745	+	CYSLTR2	ensembl	protein_coding
ENSSSCG00000013735	1.195	8.31821	1.53342e-12	1.78779e-11	4784	2	protein_coding	66505144	66507024	+	JUNB	havana	protein_coding
ENSSSCG00000009926	-0.683939	5.13996	1.64174e-12	1.91183e-11	9182	14	protein_coding	43577628	43593228	-	novelgene	ensembl	protein_coding
ENSSSCG00000008355	1.16636	1.92496	1.65666e-12	1.92693e-11	13446	3	protein_coding	79099490	79099762	-	novelgene	ensembl	protein_coding
ENSSSCG00000011074	0.989603	5.05379	1.68818e-12	1.96129e-11	20342	10	protein_coding	56044599	56132190	+	ARHGAP21	ensembl	protein_coding
ENSSSCG00000030088	1.46036	7.22564	1.70172e-12	1.97472e-11	25182	GL896316.1	protein_coding	21	12375	+	CSF2RA	ensembl	protein_coding
ENSSSCG00000016009	-0.744155	9.59491	1.73479e-12	2.01073e-11	8289	15	protein_coding	96521134	96603831	+	ITGA4	ensembl_havana	protein_coding
ENSSSCG00000006250	1.34099	8.56398	1.75586e-12	2.03173e-11	15464	4	protein_coding	82710960	82765981	-	LYN	ensembl	protein_coding
ENSSSCG00000026427	-0.891622	2.89049	1.75701e-12	2.03173e-11	15855	4	protein_coding	106398577	106422061	+	RORC	ensembl	protein_coding
ENSSSCG00000028045	0.703783	5.18071	1.84002e-12	2.12524e-11	7097	6	protein_coding	72940825	72951919	-	MUL1	ensembl	protein_coding
ENSSSCG00000000232	1.03824	7.17246	1.89348e-12	2.18444e-11	18175	5	protein_coding	17855279	17871426	+	ACVRL1	ensembl_havana	protein_coding
ENSSSCG00000024107	-0.661457	7.364	1.90881e-12	2.19957e-11	2365	13	protein_coding	27049441	27051898	-	novelgene	ensembl	protein_coding
ENSSSCG00000002001	1.30012	5.39569	1.95508e-12	2.25027e-11	17273	7	protein_coding	80385995	80396581	-	REC8	ensembl	protein_coding
ENSSSCG00000009211	-0.711634	4.99696	2.09294e-12	2.40615e-11	12364	8	protein_coding	139940906	139943304	+	PYURF	ensembl	protein_coding
ENSSSCG00000011389	0.669509	4.33155	2.10452e-12	2.41666e-11	2528	13	protein_coding	35429913	35432356	-	GMPPB	ensembl	protein_coding
ENSSSCG00000017328	1.06072	7.22519	2.1415e-12	2.45628e-11	21408	12	protein_coding	18206639	18311004	+	ARHGAP27	ensembl	protein_coding
ENSSSCG00000001528	-0.758863	10.3259	2.20723e-12	2.52875e-11	16775	7	protein_coding	35109882	35117436	-	RPS10	ensembl	protein_coding
ENSSSCG00000011402	-1.09307	2.5234	2.21403e-12	2.53361e-11	2547	13	protein_coding	35969382	35975447	-	HYAL3	ensembl	protein_coding
ENSSSCG00000012857	0.801587	5.45756	2.23182e-12	2.55102e-11	3775	2	protein_coding	494866	524106	-	CARS	ensembl	protein_coding
ENSSSCG00000028033	0.628709	6.66889	2.23889e-12	2.55616e-11	8798	14	protein_coding	1158425	1170536	+	novelgene	ensembl	protein_coding
ENSSSCG00000014853	-0.834151	2.71862	2.25875e-12	2.57586e-11	10478	9	protein_coding	10840405	10883005	-	GDPD5	ensembl	protein_coding
ENSSSCG00000029507	-0.673223	4.90724	2.29141e-12	2.6101e-11	12411	8	protein_coding	145847327	145888793	+	RASGEF1B	ensembl	protein_coding
ENSSSCG00000010854	0.672486	6.2095	2.44341e-12	2.77686e-11	20041	10	protein_coding	15979716	16020154	+	TMEM63A	ensembl	protein_coding
ENSSSCG00000026689	-0.903892	5.51359	2.51722e-12	2.85419e-11	6560	6	protein_coding	49364538	49390203	-	CCDC114	ensembl	protein_coding
ENSSSCG00000009850	0.769503	6.41032	2.67419e-12	3.02525e-11	9098	14	protein_coding	36452240	36674240	+	TAOK3	ensembl	protein_coding
ENSSSCG00000017924	0.656858	6.05011	2.70171e-12	3.0529e-11	22127	12	protein_coding	54447617	54450006	-	novelgene	ensembl	protein_coding
ENSSSCG00000013839	-0.814996	6.48161	2.73924e-12	3.09179e-11	4665	2	protein_coding	61715860	61724721	-	RASAL3	ensembl	protein_coding
ENSSSCG00000011272	-0.722547	9.01496	2.74499e-12	3.09475e-11	2366	13	protein_coding	27103066	27106541	+	novelgene	ensembl	protein_coding
ENSSSCG00000028258	0.719427	6.58884	2.85304e-12	3.21291e-11	2284	13	protein_coding	16453920	16535156	-	AZI2	ensembl	protein_coding
ENSSSCG00000025711	-1.18414	3.04344	2.96135e-12	3.3311e-11	24753	GL896563.1	protein_coding	1202	11449	+	novelgene	ensembl	protein_coding
ENSSSCG00000029438	0.848606	5.35801	2.99879e-12	3.36939e-11	7211	6	protein_coding	79067103	79087543	+	novelgene	ensembl	protein_coding
ENSSSCG00000007350	-0.700669	8.0099	3.00235e-12	3.36957e-11	20922	17	protein_coding	47245805	47536983	+	PPP1R16B	ensembl	protein_coding
ENSSSCG00000013573	-0.719147	5.50147	3.52813e-12	3.95071e-11	4957	2	protein_coding	71884251	71886383	+	TRAPPC5	ensembl	protein_coding
ENSSSCG00000000374	-0.838822	9.16555	3.60703e-12	4.0345e-11	18342	5	protein_coding	22912634	22914580	-	novelgene	ensembl	protein_coding
ENSSSCG00000009148	-1.11637	8.61453	3.63451e-12	4.06066e-11	12265	8	protein_coding	122085975	122204345	+	LEF1	ensembl	protein_coding
ENSSSCG00000006648	0.866485	9.39378	3.65094e-12	4.07441e-11	15897	4	protein_coding	107666299	107691564	+	CTSS	ensembl	protein_coding
ENSSSCG00000016564	1.30563	7.02707	3.72309e-12	4.14656e-11	22520	18	protein_coding	19862732	19973521	+	UBE2H	ensembl	protein_coding
ENSSSCG00000024752	0.665336	5.8201	3.72395e-12	4.14656e-11	7072	6	protein_coding	71494050	71512649	+	ALDH4A1	ensembl	protein_coding
ENSSSCG00000026183	-0.799199	4.68066	3.74159e-12	4.16152e-11	23346	JH118788.1	protein_coding	61311	67433	-	ZNF76	ensembl	protein_coding
ENSSSCG00000000648	1.65592	4.98592	3.82121e-12	4.24532e-11	18676	5	protein_coding	64542869	64556408	-	CLEC7A	ensembl_havana	protein_coding
ENSSSCG00000001703	0.904735	6.42093	3.89969e-12	4.32765e-11	16932	7	protein_coding	45124044	45132794	-	NFKBIE	ensembl_havana	protein_coding
ENSSSCG00000012203	0.730824	5.42402	4.0208e-12	4.45706e-11	14055	X	protein_coding	28950751	29007936	-	TAB3	ensembl_havana	protein_coding
ENSSSCG00000005373	0.6763	5.15614	4.08425e-12	4.52234e-11	1662	1	protein_coding	268051416	268082286	+	NANS	ensembl	protein_coding
ENSSSCG00000017527	-0.754719	7.01719	4.12497e-12	4.56233e-11	21616	12	protein_coding	24146796	24199133	+	SKAP1	havana	protein_coding
ENSSSCG00000005930	1.31534	3.91205	4.13435e-12	4.5676e-11	15066	4	protein_coding	1954510	2029716	+	SLC45A4	ensembl	protein_coding
ENSSSCG00000012050	-0.709748	4.55816	4.18831e-12	4.62207e-11	3640	13	protein_coding	207934802	207945091	-	RCAN1	ensembl	protein_coding
ENSSSCG00000012985	-1.02856	2.20538	4.21093e-12	4.64186e-11	3910	2	protein_coding	5840778	5861803	-	LTBP3	ensembl	protein_coding
ENSSSCG00000012054	-0.658829	3.65726	4.21686e-12	4.64323e-11	3649	13	protein_coding	209860177	210009520	+	DOPEY2	ensembl	protein_coding
ENSSSCG00000029988	1.6315	5.90293	4.33023e-12	4.76277e-11	23166	GL894019.2	protein_coding	5906	54362	+	POR	ensembl	protein_coding
ENSSSCG00000023667	0.961557	1.91821	4.33556e-12	4.76335e-11	4884	2	protein_coding	69631014	69642713	-	KEAP1	ensembl	protein_coding
ENSSSCG00000024771	0.760098	3.71864	4.41544e-12	4.84574e-11	25186	GL896276.1	protein_coding	2135	6910	+	TICAM1	ensembl	protein_coding
ENSSSCG00000010968	-0.78465	2.54458	4.5507e-12	4.98314e-11	20203	10	protein_coding	36278897	36290886	-	IL11RA	ensembl_havana	protein_coding
ENSSSCG00000003042	-0.789288	9.2766	4.62579e-12	5.05978e-11	6459	6	protein_coding	46055241	46063775	-	novelgene	ensembl	protein_coding
ENSSSCG00000008157	1.81858	6.93383	4.6755e-12	5.10852e-11	13195	3	protein_coding	54241697	54273967	-	IL18RAP	ensembl_havana	protein_coding
ENSSSCG00000024816	1.97947	3.68887	4.69802e-12	5.12746e-11	21050	17	protein_coding	57946112	57947682	+	CEBPB	ensembl	protein_coding
ENSSSCG00000009051	1.45991	5.73754	4.8251e-12	5.26036e-11	12140	8	protein_coding	90961967	91021377	-	IL15	ensembl_havana	protein_coding
ENSSSCG00000030253	-0.626291	7.16417	4.86524e-12	5.2983e-11	6946	6	protein_coding	62328372	62349683	-	NOL9	ensembl	protein_coding
ENSSSCG00000008836	0.779195	3.44765	5.0022e-12	5.44147e-11	11836	8	protein_coding	42103927	42271355	-	novelgene	ensembl	protein_coding
ENSSSCG00000015103	-0.876514	10.2258	5.0504e-12	5.48788e-11	10799	9	protein_coding	51274636	51276899	-	RPS25	ensembl	protein_coding
ENSSSCG00000021068	-0.746759	5.56525	5.10712e-12	5.54344e-11	11544	9	protein_coding	144806836	144936784	-	TRAF5	ensembl_havana	protein_coding
ENSSSCG00000001804	-1.0837	3.40482	5.25762e-12	5.70054e-11	17048	7	protein_coding	57489036	57582494	+	HOMER2	ensembl	protein_coding
ENSSSCG00000016758	1.05839	7.701	5.72029e-12	6.18866e-11	22781	18	protein_coding	56219324	56255521	-	novelgene	ensembl	protein_coding
ENSSSCG00000015808	0.874862	4.47243	5.92176e-12	6.38571e-11	8028	15	protein_coding	54597519	54674520	-	ADAM9	ensembl	protein_coding
ENSSSCG00000009213	1.18416	3.74204	6.0574e-12	6.52487e-11	12366	8	protein_coding	140102457	140228767	+	ABCG2	ensembl_havana	protein_coding
ENSSSCG00000008334	2.13145	6.51747	6.18028e-12	6.65001e-11	13417	3	protein_coding	75917156	75939798	-	MXD1	ensembl	protein_coding
ENSSSCG00000022149	0.923671	4.64433	6.4201e-12	6.90056e-11	12860	3	protein_coding	32597548	32604750	-	RMI2	ensembl	protein_coding
ENSSSCG00000017674	0.738343	7.12695	6.54899e-12	7.03147e-11	21814	12	protein_coding	37741304	37752979	+	novelgene	ensembl	protein_coding
ENSSSCG00000013415	1.18272	2.89131	6.59562e-12	7.07387e-11	5160	2	protein_coding	78284635	78287017	-	AZU1	ensembl	protein_coding
ENSSSCG00000028879	1.02747	5.40011	6.62221e-12	7.09472e-11	23899	GL894574.1	protein_coding	59737	66674	-	PLOD3	ensembl	protein_coding
ENSSSCG00000004238	-0.647087	3.9167	6.67497e-12	7.14352e-11	282	1	protein_coding	44452327	44473486	-	HSF2	ensembl	protein_coding
ENSSSCG00000003428	-0.66644	4.59667	6.91437e-12	7.39174e-11	6997	6	protein_coding	65773242	65789128	-	MTHFR	ensembl	protein_coding
ENSSSCG00000008923	1.13026	3.35645	7.03841e-12	7.51623e-11	11954	8	protein_coding	69756947	69789077	+	STAP1	ensembl	protein_coding
ENSSSCG00000026258	0.697919	4.2598	7.26883e-12	7.75394e-11	22950	GL892750.2	protein_coding	28383	65307	+	novelgene	ensembl	protein_coding
ENSSSCG00000010211	0.850263	4.75665	7.31578e-12	7.78787e-11	9501	14	protein_coding	68153446	68274345	-	CCDC6	ensembl	protein_coding
ENSSSCG00000028096	-0.621472	4.17279	7.31636e-12	7.78787e-11	20061	10	protein_coding	18268773	18473911	-	novelgene	ensembl	protein_coding
ENSSSCG00000000036	0.743855	8.43157	7.92211e-12	8.42362e-11	17948	5	protein_coding	3320873	3358774	+	PACSIN2	ensembl	protein_coding
ENSSSCG00000008710	-0.847481	4.45279	7.94675e-12	8.44076e-11	11639	8	protein_coding	2813115	2851074	+	JAKMIP1	ensembl	protein_coding
ENSSSCG00000023513	-0.87079	4.71905	7.98669e-12	8.4741e-11	24613	GL894817.1	protein_coding	3903	15671	+	PHYH	ensembl	protein_coding
ENSSSCG00000025094	1.12146	1.59108	8.53559e-12	9.04681e-11	8855	14	protein_coding	7872814	7883551	-	novelgene	ensembl	protein_coding
ENSSSCG00000011077	-0.742178	4.00708	8.71912e-12	9.23146e-11	20351	10	protein_coding	57544112	57565782	-	MSRB2	ensembl	protein_coding
ENSSSCG00000022774	-0.619481	8.19463	9.11987e-12	9.64546e-11	6548	6	protein_coding	48973478	48982706	+	GLTSCR2	ensembl	protein_coding
ENSSSCG00000016348	1.55839	4.58537	9.39752e-12	9.92851e-11	8731	15	protein_coding	153136233	153145500	+	novelgene	ensembl	protein_coding
ENSSSCG00000012847	0.83486	9.40759	9.84914e-12	1.03946e-10	3759	2	protein_coding	201532	209654	-	TALDO1	ensembl	protein_coding
ENSSSCG00000029386	-0.8148	4.38941	9.99958e-12	1.05421e-10	22416	18	protein_coding	8001299	8003217	-	novelgene	ensembl	protein_coding
ENSSSCG00000002332	0.960649	5.82294	1.0043e-11	1.05766e-10	17563	7	protein_coding	101270247	101416122	+	SIPA1L1	ensembl	protein_coding
ENSSSCG00000002404	0.715177	8.27077	1.00675e-11	1.05912e-10	17642	7	protein_coding	106678419	106734252	+	SPTLC2	ensembl	protein_coding
ENSSSCG00000011716	2.09076	6.36732	1.064e-11	1.11816e-10	3017	13	protein_coding	99784679	99785779	-	P2RY13	ensembl	protein_coding
ENSSSCG00000007019	-0.740155	7.51122	1.08738e-11	1.14152e-10	20529	17	protein_coding	12137573	12157036	+	AGPAT6	ensembl	protein_coding
ENSSSCG00000012521	-0.759271	3.73606	1.12838e-11	1.18081e-10	14577	X	protein_coding	97828399	97832439	+	GPRASP2	ensembl_havana	protein_coding
ENSSSCG00000013919	-0.795639	3.28166	1.21228e-11	1.26726e-10	4580	2	protein_coding	58714584	58721466	+	HOMER3	ensembl	protein_coding
ENSSSCG00000009370	-0.669833	7.18064	1.27836e-11	1.33494e-10	19198	11	protein_coding	15544860	15688360	-	FOXO1	ensembl_havana	protein_coding
ENSSSCG00000021024	-0.59721	5.1911	1.29671e-11	1.35267e-10	18868	5	protein_coding	81696220	81701871	-	ASB8	ensembl	protein_coding
ENSSSCG00000007655	2.11743	6.78537	1.31631e-11	1.37168e-10	12554	3	protein_coding	7503104	7504271	-	novelgene	ensembl	protein_coding
ENSSSCG00000007522	0.742549	8.4186	1.32314e-11	1.37735e-10	21127	17	protein_coding	66511905	66519788	-	CTSZ	ensembl_havana	protein_coding
ENSSSCG00000017672	1.19796	5.52686	1.36266e-11	1.41551e-10	21813	12	protein_coding	37666521	37736693	-	MED13	ensembl	protein_coding
ENSSSCG00000004478	-0.967887	3.14969	1.3802e-11	1.43073e-10	553	1	protein_coding	100972507	101064428	-	MYO6	ensembl	protein_coding
ENSSSCG00000001000	0.757508	3.85872	1.38366e-11	1.43282e-10	16283	7	protein_coding	2506301	2523592	-	ECI2	ensembl	protein_coding
ENSSSCG00000011849	-0.585314	5.99144	1.41696e-11	1.46576e-10	3300	13	protein_coding	143647198	143666822	+	TNK2	ensembl	protein_coding
ENSSSCG00000007559	0.897821	3.36254	1.41984e-11	1.46693e-10	12460	3	protein_coding	1146237	1147523	+	MAFK	ensembl	protein_coding
ENSSSCG00000011782	-0.898728	3.93905	1.42105e-11	1.46693e-10	3183	13	protein_coding	131309017	131364828	-	ABCC5	ensembl	protein_coding
ENSSSCG00000025795	2.72726	8.64035	1.42344e-11	1.46788e-10	23860	GL895950.1	protein_coding	27093	42362	-	CSF3R	ensembl	protein_coding
ENSSSCG00000012287	0.915969	6.40675	1.45156e-11	1.49532e-10	14209	X	protein_coding	47948307	47964288	-	TFE3	ensembl_havana	protein_coding
ENSSSCG00000000060	1.06305	4.96772	1.49446e-11	1.53791e-10	17972	5	protein_coding	4300716	4323534	+	DESI1	ensembl	protein_coding
ENSSSCG00000006561	1.08161	5.86042	1.50865e-11	1.55091e-10	15812	4	protein_coding	104630732	104635140	+	SLC39A1	ensembl	protein_coding
ENSSSCG00000009506	-0.668916	2.72741	1.63727e-11	1.68138e-10	19397	11	protein_coding	73765040	73765354	-	RAP2A	ensembl	protein_coding
ENSSSCG00000015671	0.832959	8.07047	1.66458e-11	1.70766e-10	7852	15	protein_coding	9034598	9571350	-	novelgene	ensembl	protein_coding
ENSSSCG00000027573	-0.652861	10.1579	1.68431e-11	1.72611e-10	2586	13	protein_coding	37315973	37318756	-	RPL29	ensembl	protein_coding
ENSSSCG00000003260	-0.946092	5.95236	1.76862e-11	1.80691e-10	6733	6	protein_coding	53121798	53134448	-	VSTM1	ensembl	protein_coding
ENSSSCG00000012014	0.941657	3.17434	1.7708e-11	1.80728e-10	3562	13	protein_coding	192359274	192373116	-	BTG3	ensembl	protein_coding
ENSSSCG00000015009	0.875352	3.0891	1.78536e-11	1.82026e-10	10685	9	protein_coding	41043564	41065077	-	KDELC2	ensembl	protein_coding
ENSSSCG00000003513	2.3758	4.14771	1.80503e-11	1.83842e-10	7107	6	protein_coding	73662021	73717839	-	ECE1	ensembl	protein_coding
ENSSSCG00000027792	0.711493	3.77828	1.89809e-11	1.92924e-10	18896	5	protein_coding	82962984	82975482	-	C12orf45	ensembl	protein_coding
ENSSSCG00000022869	-0.59041	4.52128	2.00324e-11	2.03195e-10	11311	9	protein_coding	118047025	118084880	+	BCAP29	ensembl	protein_coding
ENSSSCG00000014073	0.805757	6.97845	2.0079e-11	2.03459e-10	5266	2	protein_coding	85331775	85372032	+	HEXB	ensembl	protein_coding
ENSSSCG00000006109	-0.682078	2.68113	2.0319e-11	2.05681e-10	15305	4	protein_coding	46381629	46407866	+	FAM92A1	ensembl	protein_coding
ENSSSCG00000016090	0.895376	3.39138	2.04467e-11	2.06762e-10	8390	15	protein_coding	115266549	115332003	+	SPATS2L	ensembl	protein_coding
ENSSSCG00000006569	-0.733547	2.90854	2.10488e-11	2.12634e-10	15816	4	protein_coding	104797185	104801616	-	SLC27A3	ensembl	protein_coding
ENSSSCG00000009427	0.805899	3.2181	2.11551e-11	2.1349e-10	19262	11	protein_coding	24609055	24668058	-	DNAJC15	ensembl	protein_coding
ENSSSCG00000002311	1.04947	8.29853	2.12873e-11	2.14606e-10	17546	7	protein_coding	99531534	99622015	+	KIAA0247	ensembl	protein_coding
ENSSSCG00000008175	-0.856204	4.01504	2.18223e-11	2.19775e-10	13212	3	protein_coding	56449363	56485211	+	CHST10	ensembl	protein_coding
ENSSSCG00000010276	-0.820612	2.45063	2.28722e-11	2.29882e-10	9575	14	protein_coding	80010893	80098908	+	UNC5B	ensembl	protein_coding
ENSSSCG00000026856	0.73492	5.19391	2.32019e-11	2.32959e-10	24038	GL896208.1	protein_coding	2172	5317	-	ARSA	ensembl	protein_coding
ENSSSCG00000020691	1.03352	3.26824	2.38673e-11	2.39398e-10	6021	6	protein_coding	13526164	13550199	-	novelgene	ensembl	protein_coding
ENSSSCG00000012808	1.02518	5.31245	2.40029e-11	2.40514e-10	14966	X	protein_coding	142871696	142886058	-	CLIC2	ensembl	protein_coding
ENSSSCG00000026331	-0.861141	4.64426	2.4503e-11	2.45278e-10	6410	6	protein_coding	44712058	44720117	+	ADCK4	ensembl	protein_coding
ENSSSCG00000015380	-0.619455	6.69853	2.49562e-11	2.49562e-10	11213	9	protein_coding	100217441	100233792	-	CDCA7L	ensembl	protein_coding
ENSSSCG00000004142	1.10487	5.85473	2.61677e-11	2.6115e-10	164	1	protein_coding	28295773	28296594	+	CITED2	ensembl	protein_coding
ENSSSCG00000014896	0.991994	1.31603	2.69258e-11	2.68446e-10	10524	9	protein_coding	16491108	16491908	+	novelgene	ensembl	protein_coding
ENSSSCG00000006033	-0.738436	9.48704	2.71441e-11	2.7035e-10	15200	4	protein_coding	31682243	31731809	+	novelgene	ensembl_havana	protein_coding
ENSSSCG00000023901	0.87513	9.06137	2.71844e-11	2.70479e-10	23938	JH118657.1	protein_coding	1467	7779	+	novelgene	ensembl	protein_coding
ENSSSCG00000002932	-0.681074	4.04243	2.77339e-11	2.7567e-10	6300	6	protein_coding	41156402	41184718	-	ZNF567	ensembl	protein_coding
ENSSSCG00000025821	-0.750085	1.9001	2.79752e-11	2.7779e-10	3690	13	protein_coding	215572917	215639734	-	C2CD2	ensembl	protein_coding
ENSSSCG00000024285	-0.765295	3.81154	2.81881e-11	2.79624e-10	13835	3	protein_coding	139824616	139840794	-	DLG4	ensembl	protein_coding
ENSSSCG00000021958	-0.586208	4.88162	2.85803e-11	2.8323e-10	23176	GL892378.2	protein_coding	55149	126924	+	ZNF236	ensembl	protein_coding
ENSSSCG00000012818	-0.790602	5.14356	3.05447e-11	3.02094e-10	14976	X	protein_coding	143128878	143217819	+	F8	ensembl_havana	protein_coding
ENSSSCG00000005982	-0.689109	4.35607	3.06094e-11	3.02432e-10	15132	4	protein_coding	16724013	16742107	-	WDYHV1	ensembl	protein_coding
ENSSSCG00000007656	-0.709293	6.31547	3.07347e-11	3.03367e-10	12555	3	protein_coding	7576744	7579011	-	PVRIG	ensembl	protein_coding
ENSSSCG00000001469	0.805603	8.79827	3.07982e-11	3.03691e-10	16714	7	protein_coding	29485890	29491702	-	HLA-DMB	ensembl_havana	protein_coding
ENSSSCG00000022790	0.589276	7.76164	3.20363e-11	3.15587e-10	23664	JH118545.1	protein_coding	26941	83792	-	SNX2	ensembl	protein_coding
ENSSSCG00000025156	0.869732	5.47021	3.34053e-11	3.28094e-10	14466	X	pseudogene	73863914	74026485	-	pseudogene	ensembl_havana	pseudogene
ENSSSCG00000024817	-0.59066	8.94337	3.34408e-11	3.28117e-10	20555	17	protein_coding	14563017	14588375	+	RASSF2	ensembl	protein_coding
ENSSSCG00000008400	0.690851	2.62195	3.35276e-11	3.28319e-10	13504	3	protein_coding	90513400	90543451	+	CCDC104	ensembl	protein_coding
ENSSSCG00000003439	1.25815	6.23842	3.41639e-11	3.34219e-10	7010	6	protein_coding	66685215	66695554	-	DHRS3	ensembl	protein_coding
ENSSSCG00000007469	0.914983	8.50963	3.49629e-11	3.41698e-10	21052	17	protein_coding	58355133	58474149	+	PTP1B	ensembl_havana	protein_coding
ENSSSCG00000012008	1.10598	7.42955	3.50932e-11	3.42634e-10	3554	13	protein_coding	189683758	189716074	-	SAMSN1	ensembl	protein_coding
ENSSSCG00000008617	1.03438	6.87323	3.55257e-11	3.46515e-10	13785	3	protein_coding	129216701	129316886	+	FAM49A	ensembl	protein_coding
ENSSSCG00000021158	1.26393	3.32213	3.62422e-11	3.53156e-10	19473	11	protein_coding	86230208	86298414	-	novelgene	ensembl	protein_coding
ENSSSCG00000030309	-1.00103	3.44387	3.70617e-11	3.60788e-10	24092	GL896236.1	protein_coding	20128	27185	-	NDRG2	ensembl	protein_coding
ENSSSCG00000011519	-0.97189	1.96586	3.90244e-11	3.79149e-10	2723	13	protein_coding	59924895	60018294	+	GXYLT2	ensembl	protein_coding
ENSSSCG00000004807	-0.807696	4.74314	3.94542e-11	3.82949e-10	957	1	protein_coding	152695780	152712187	+	SCG5	ensembl	protein_coding
ENSSSCG00000008088	1.34051	5.10488	4.10435e-11	3.97596e-10	13110	3	protein_coding	45319296	45326307	-	IL1B	ensembl_havana	protein_coding
ENSSSCG00000021359	-0.730953	3.06031	4.14096e-11	4.00751e-10	13617	3	protein_coding	108936244	108958888	-	novelgene	ensembl	protein_coding
ENSSSCG00000005424	-0.646987	4.3752	4.1778e-11	4.03922e-10	1713	1	protein_coding	275511767	275522618	-	NIPSNAP3B	ensembl	protein_coding
ENSSSCG00000016186	0.694263	6.53572	4.18853e-11	4.04565e-10	8526	15	protein_coding	133425398	133432043	-	novelgene	ensembl	protein_coding
ENSSSCG00000008466	-0.767294	7.92533	4.2835e-11	4.13335e-10	13582	3	protein_coding	104115633	104118648	+	COX7A2L	ensembl	protein_coding
ENSSSCG00000016483	-1.13219	3.86171	4.30396e-11	4.14905e-10	22413	18	protein_coding	7959442	7965024	+	novelgene	ensembl	protein_coding
ENSSSCG00000025813	-0.728319	7.14467	4.51141e-11	4.34481e-10	23489	GL896302.1	protein_coding	46667	49949	-	SNRPD2	ensembl	protein_coding
ENSSSCG00000025928	-0.636991	8.68353	4.67866e-11	4.50151e-10	6579	6	protein_coding	49721684	49725897	-	novelgene	ensembl	protein_coding
ENSSSCG00000021180	0.616919	5.55181	4.96252e-11	4.76998e-10	15247	4	protein_coding	39764915	39768384	-	POLR2K	ensembl	protein_coding
ENSSSCG00000000094	-0.5941	7.90976	5.01061e-11	4.81154e-10	18014	5	protein_coding	6520089	6535219	+	SUN2	ensembl	protein_coding
ENSSSCG00000008742	0.752424	7.1957	5.25248e-11	5.03893e-10	11687	8	protein_coding	10731289	10781193	+	CD38	ensembl_havana	protein_coding
ENSSSCG00000017177	-0.706841	5.15179	5.26481e-11	5.04587e-10	21228	12	protein_coding	4790367	4805957	+	ST6GALNAC2	ensembl	protein_coding
ENSSSCG00000017262	-1.1519	4.75173	5.48746e-11	5.24911e-10	21339	12	protein_coding	12324000	12341480	+	SLC16A6	ensembl	protein_coding
ENSSSCG00000006734	1.57304	6.37512	5.5123e-11	5.26081e-10	16001	4	protein_coding	113657784	113699309	-	CD101	ensembl_havana	protein_coding
ENSSSCG00000000849	0.686308	8.82909	5.51562e-11	5.26081e-10	18906	5	protein_coding	84016446	84084086	-	HSP90B1	ensembl	protein_coding
ENSSSCG00000023576	-0.93691	2.21643	5.62019e-11	5.35539e-10	23814	GL892381.1	protein_coding	13876	71487	-	ST8SIA1	ensembl	protein_coding
ENSSSCG00000014039	-0.597464	8.05445	5.73539e-11	5.45992e-10	5229	2	protein_coding	82278889	82294443	+	RGS14	ensembl	protein_coding
ENSSSCG00000016479	-1.14655	3.38575	6.01646e-11	5.72199e-10	22404	18	protein_coding	7776934	7777450	+	TRBV19	ensembl	protein_coding
ENSSSCG00000014075	-0.674772	7.60886	6.1265e-11	5.81548e-10	5268	2	protein_coding	85429438	85436713	+	NSA2	ensembl	protein_coding
ENSSSCG00000029966	-0.587046	4.49995	6.62064e-11	6.26653e-10	18582	5	protein_coding	51299671	51303567	+	novelgene	ensembl	protein_coding
ENSSSCG00000008733	-0.755861	4.9594	6.75015e-11	6.38301e-10	11676	8	protein_coding	8509544	8526254	+	RAB28	ensembl	protein_coding
ENSSSCG00000001988	1.96328	3.83651	6.7868e-11	6.41156e-10	17258	7	protein_coding	80227590	80243075	+	ADCY4	ensembl	protein_coding
ENSSSCG00000012917	-0.68386	4.47776	6.86248e-11	6.47688e-10	3843	2	protein_coding	3976503	3990125	-	ANKRD13D	ensembl	protein_coding
ENSSSCG00000030262	-0.62634	2.97143	6.96229e-11	6.56483e-10	21799	12	protein_coding	36929186	37026257	-	GDPD1	ensembl	protein_coding
ENSSSCG00000010128	0.930928	3.85513	7.0118e-11	6.60522e-10	9388	14	protein_coding	54892091	54900148	+	SEPT5	havana	protein_coding
ENSSSCG00000017067	-0.591674	7.38712	7.2035e-11	6.77936e-10	19876	16	protein_coding	74249275	74270266	-	CNOT8	ensembl	protein_coding
ENSSSCG00000013641	0.973637	2.95912	7.87392e-11	7.38925e-10	4883	2	protein_coding	69608033	69657582	+	PDE4A	ensembl	protein_coding
ENSSSCG00000027637	-0.701717	9.16937	8.09976e-11	7.594e-10	2815	13	protein_coding	76055678	76062320	-	RPL32	ensembl	protein_coding
ENSSSCG00000010026	-0.688218	7.51734	8.44864e-11	7.90614e-10	9279	14	protein_coding	51151822	51162385	-	PIK3IP1	ensembl	protein_coding
ENSSSCG00000030136	-0.864597	4.03975	8.44299e-11	7.90614e-10	22263	12	protein_coding	61093362	61148384	+	novelgene	ensembl	protein_coding
ENSSSCG00000025831	-0.87607	2.79544	8.49277e-11	7.93994e-10	5451	2	protein_coding	122386529	122393187	+	NREP	ensembl	protein_coding
ENSSSCG00000014399	1.67221	2.84535	8.52239e-11	7.96012e-10	5711	2	protein_coding	150495712	150918983	+	ARHGAP26	ensembl	protein_coding
ENSSSCG00000024818	-0.879549	7.04007	8.57858e-11	8.00506e-10	7148	6	protein_coding	75922208	75928378	+	RCAN3	ensembl	protein_coding
ENSSSCG00000023298	0.703645	4.34857	8.62505e-11	8.04085e-10	20756	17	protein_coding	39335394	39342318	-	novelgene	ensembl	protein_coding
ENSSSCG00000001639	-0.588089	5.97653	8.86283e-11	8.25476e-10	16880	7	protein_coding	42789523	42835942	-	TRERF1	ensembl	protein_coding
ENSSSCG00000014269	1.00428	7.34767	9.01332e-11	8.37918e-10	5531	2	protein_coding	139275929	139352641	-	novelgene	ensembl	protein_coding
ENSSSCG00000009673	0.937611	4.24152	9.06413e-11	8.41851e-10	8898	14	protein_coding	13007011	13051366	-	NUGGC	ensembl	protein_coding
ENSSSCG00000024373	0.608745	8.17097	9.31456e-11	8.643e-10	22996	GL892628.1	protein_coding	7137	107140	+	TRIP12	ensembl	protein_coding
ENSSSCG00000023190	0.770739	4.31512	9.85406e-11	9.13505e-10	8793	14	protein_coding	530200	534522	+	SPIN1	ensembl	protein_coding
ENSSSCG00000027293	0.588893	5.49449	1.00414e-10	9.30003e-10	19760	16	protein_coding	53235306	53288151	+	TNPO1	ensembl	protein_coding
ENSSSCG00000000663	-0.815011	6.65221	1.01052e-10	9.35035e-10	18696	5	protein_coding	65412927	65430937	+	KLRG1	havana	protein_coding
ENSSSCG00000014855	-0.695673	11.004	1.058e-10	9.78059e-10	10475	9	protein_coding	10814834	10818127	+	RPS3	ensembl	protein_coding
ENSSSCG00000014909	-0.808636	5.20513	1.07975e-10	9.97235e-10	10539	9	protein_coding	21887327	22005568	-	SYTL2	ensembl	protein_coding
ENSSSCG00000008021	-0.999648	4.84477	1.09141e-10	1.00613e-09	13016	3	protein_coding	41806107	41818919	-	TMEM204	ensembl	protein_coding
ENSSSCG00000003236	1.14137	8.41093	1.12439e-10	1.03557e-09	6693	6	protein_coding	51805504	51825376	-	SIGLEC5	ensembl_havana	protein_coding
ENSSSCG00000027232	-1.11578	4.7604	1.13625e-10	1.04454e-09	959	1	protein_coding	153304674	153379744	-	FAM169B	ensembl	protein_coding
ENSSSCG00000006375	-0.689134	8.14643	1.15929e-10	1.06376e-09	15606	4	protein_coding	97518820	97546359	+	LY9	ensembl_havana	protein_coding
ENSSSCG00000030042	1.87342	7.51544	1.22272e-10	1.12092e-09	5134	2	protein_coding	77676872	77694114	-	SBNO2	ensembl	protein_coding
ENSSSCG00000026877	-0.759751	5.38616	1.23906e-10	1.1338e-09	18719	5	protein_coding	66216250	66218190	-	C12orf57	ensembl	protein_coding
ENSSSCG00000004897	1.73056	4.14046	1.24669e-10	1.13973e-09	1079	1	protein_coding	176374032	176410884	+	ZCCHC2	ensembl	protein_coding
ENSSSCG00000016512	0.966019	8.49133	1.27005e-10	1.15895e-09	22452	18	protein_coding	11014953	11070159	+	ZC3HAV1	ensembl	protein_coding
ENSSSCG00000020967	1.5874	3.45509	1.3011e-10	1.18619e-09	21297	12	protein_coding	6609317	6619163	+	novelgene	ensembl	protein_coding
ENSSSCG00000004029	0.935919	4.73185	1.31322e-10	1.19614e-09	34	1	protein_coding	6380698	6487086	-	QKI	ensembl	protein_coding
ENSSSCG00000027814	-0.93537	2.78746	1.31823e-10	1.1996e-09	22412	18	protein_coding	7878804	7879286	+	novelgene	ensembl	protein_coding
ENSSSCG00000011250	0.674043	5.85555	1.37898e-10	1.25258e-09	2336	13	protein_coding	25168719	25179429	-	ACAA1	ensembl	protein_coding
ENSSSCG00000013768	-0.90413	5.36793	1.46027e-10	1.32158e-09	4741	2	protein_coding	65381889	65384075	-	novelgene	ensembl	protein_coding
ENSSSCG00000029724	-0.671526	11.3358	1.48237e-10	1.34035e-09	23959	GL893304.1	protein_coding	58926	63699	+	GNB2L1	ensembl	protein_coding
ENSSSCG00000023248	-0.755293	10.1074	1.49819e-10	1.35343e-09	5147	2	protein_coding	77933425	77937774	-	RPS15	ensembl	protein_coding
ENSSSCG00000015235	-0.666851	8.72962	1.56042e-10	1.40836e-09	10954	9	protein_coding	61508892	61540092	+	ETS1	ensembl	protein_coding
ENSSSCG00000005492	1.0062	2.49088	1.64009e-10	1.47892e-09	1808	1	protein_coding	286220699	286241331	-	C9orf91	ensembl	protein_coding
ENSSSCG00000005212	0.621292	5.25233	1.68354e-10	1.51671e-09	1483	1	protein_coding	242425744	242473399	+	PLGRKT	ensembl	protein_coding
ENSSSCG00000011105	0.636956	3.008	1.70338e-10	1.5332e-09	20371	10	protein_coding	63369032	63408729	-	novelgene	ensembl	protein_coding
ENSSSCG00000016106	0.663181	3.60248	1.71533e-10	1.54255e-09	8409	15	protein_coding	116230364	116266946	-	novelgene	ensembl	protein_coding
ENSSSCG00000012255	-0.719836	8.79335	1.74425e-10	1.56713e-09	14139	X	pseudogene	42264201	42264589	+	pseudogene	ensembl_havana	pseudogene
ENSSSCG00000016062	1.24158	8.26354	1.79368e-10	1.61009e-09	8354	15	protein_coding	107658457	107666685	+	NABP1	ensembl	protein_coding
ENSSSCG00000003113	1.74135	4.79339	1.83646e-10	1.64699e-09	6539	6	protein_coding	48550461	48551474	+	C5AR2	ensembl	protein_coding
ENSSSCG00000003673	-0.627713	4.16712	1.86475e-10	1.67085e-09	7374	6	protein_coding	89917876	89998073	-	CEP192	ensembl	protein_coding
ENSSSCG00000008039	-0.591788	4.12205	1.95393e-10	1.7476e-09	13036	3	protein_coding	42239829	42245889	-	NTHL1	ensembl	protein_coding
ENSSSCG00000007157	-0.92541	3.74308	2.02676e-10	1.81111e-09	20705	17	protein_coding	36838290	36840063	-	SLC4A11	ensembl	protein_coding
ENSSSCG00000007776	-0.591419	4.78728	2.07333e-10	1.85105e-09	12711	3	protein_coding	17949269	17953736	-	BCL7C	ensembl	protein_coding
ENSSSCG00000007395	0.695881	6.10209	2.11061e-10	1.88095e-09	20973	17	protein_coding	53278306	53284855	-	novelgene	ensembl	protein_coding
ENSSSCG00000024278	-0.598791	3.25434	2.1162e-10	1.88424e-09	16422	7	protein_coding	22916452	22938434	-	novelgene	ensembl	protein_coding
ENSSSCG00000017236	0.922366	6.27954	2.14487e-10	1.9078e-09	21298	12	protein_coding	6621092	6624938	+	CD300C	ensembl_havana	protein_coding
ENSSSCG00000025704	-0.64723	6.89847	2.14652e-10	1.9078e-09	16064	4	protein_coding	119302443	119319206	+	novelgene	ensembl	protein_coding
ENSSSCG00000000040	-0.887088	4.3532	2.30394e-10	2.04535e-09	17955	5	protein_coding	3698552	3721328	+	SEPT3	ensembl	protein_coding
ENSSSCG00000016277	-1.19201	3.52392	2.3054e-10	2.04535e-09	8648	15	protein_coding	145991813	146000291	-	novelgene	ensembl	protein_coding
ENSSSCG00000023522	1.67739	3.58738	2.3253e-10	2.06116e-09	20906	17	protein_coding	46592136	46629982	+	TGM2	ensembl_havana	protein_coding
ENSSSCG00000014272	1.45034	2.11102	2.3442e-10	2.0742e-09	5534	2	protein_coding	139569016	139615029	-	ACSL6	ensembl	protein_coding
ENSSSCG00000016573	0.77963	8.10863	2.3428e-10	2.0742e-09	22535	18	protein_coding	20747732	20760161	-	IRF5	ensembl_havana	protein_coding
ENSSSCG00000009629	0.85527	3.21479	2.35928e-10	2.08568e-09	8850	14	protein_coding	7354351	7376638	-	BIN3	ensembl	protein_coding
ENSSSCG00000023053	1.0086	8.07765	2.46799e-10	2.17984e-09	23992	GL896267.1	protein_coding	46047	50431	-	LRP10	ensembl	protein_coding
ENSSSCG00000013432	1.07346	8.26853	2.51767e-10	2.21779e-09	5136	2	protein_coding	77790468	77797467	-	MIDN	ensembl	protein_coding
ENSSSCG00000025271	1.7499	3.9502	2.57167e-10	2.25933e-09	12545	3	protein_coding	7284978	7296937	+	novelgene	ensembl	protein_coding
ENSSSCG00000007817	1.15385	8.73402	2.69875e-10	2.36465e-09	12766	3	protein_coding	19846364	19869474	-	IL4R	ensembl_havana	protein_coding
ENSSSCG00000016650	-0.796494	2.82986	2.70109e-10	2.36465e-09	22638	18	protein_coding	37015611	37082916	+	IMMP2L	ensembl	protein_coding
ENSSSCG00000007131	-0.693825	4.99543	2.79748e-10	2.44687e-09	20675	17	protein_coding	34906655	34915135	+	novelgene	ensembl	protein_coding
ENSSSCG00000010504	0.718313	6.20031	2.82693e-10	2.47045e-09	9839	14	protein_coding	117265094	117349965	-	BLNK	ensembl_havana	protein_coding
ENSSSCG00000000193	-0.699208	5.72089	2.85857e-10	2.4937e-09	18124	5	protein_coding	15467819	15596598	-	TUBA1B	ensembl	protein_coding
ENSSSCG00000030904	2.01071	4.34031	2.90331e-10	2.5305e-09	15024	4	non_coding	494811	495893	-	non_coding	havana	non_coding
ENSSSCG00000023166	-0.668119	4.05951	2.92373e-10	2.54606e-09	22195	12	protein_coding	55530186	55532845	-	novelgene	ensembl	protein_coding
ENSSSCG00000017731	0.885254	5.17847	2.92841e-10	2.5479e-09	21892	12	protein_coding	44259356	44287880	-	PSMD11	ensembl	protein_coding
ENSSSCG00000004578	0.723518	8.42079	2.95394e-10	2.56785e-09	686	1	protein_coding	123368016	123414408	+	ANXA2	ensembl_havana	protein_coding
ENSSSCG00000015652	1.33781	1.89228	3.06727e-10	2.66404e-09	11059	9	protein_coding	73757704	73762351	-	IL10	ensembl_havana	protein_coding
ENSSSCG00000011810	1.1019	6.91503	3.11798e-10	2.70465e-09	3244	13	protein_coding	134660903	134684897	-	novelgene	ensembl	protein_coding
ENSSSCG00000014910	-0.861202	8.38695	3.11949e-10	2.70465e-09	10542	9	protein_coding	22044873	22045202	-	novelgene	ensembl	protein_coding
ENSSSCG00000007964	-0.947999	3.59917	3.12797e-10	2.70963e-09	12940	3	protein_coding	40322534	40336490	+	MEFV	ensembl_havana	protein_coding
ENSSSCG00000013457	0.807858	5.00113	3.21207e-10	2.78006e-09	5105	2	protein_coding	77056150	77069932	-	DOT1L	ensembl	protein_coding
ENSSSCG00000009256	0.903081	6.91024	3.2716e-10	2.82418e-09	12421	8	protein_coding	146872576	146964111	+	ANTXR2	ensembl	protein_coding
ENSSSCG00000010509	0.835149	8.88738	3.27029e-10	2.82418e-09	9845	14	protein_coding	117674451	117788256	-	PIK3AP1	ensembl	protein_coding
ENSSSCG00000023657	-0.982231	4.15768	3.30187e-10	2.84783e-09	7271	6	protein_coding	82695029	82697222	+	novelgene	ensembl	protein_coding
ENSSSCG00000006161	0.876	2.76156	3.31163e-10	2.85376e-09	15363	4	protein_coding	62889106	62949085	+	IL7	ensembl_havana	protein_coding
ENSSSCG00000001900	-0.632871	8.84667	3.31541e-10	2.85453e-09	17145	7	protein_coding	63425125	63443865	-	CSK	ensembl	protein_coding
ENSSSCG00000009534	-0.638443	5.18628	3.35557e-10	2.88661e-09	19442	11	protein_coding	78484671	78490845	-	BIVM	ensembl	protein_coding
ENSSSCG00000006083	-0.770596	4.06194	3.37661e-10	2.90219e-09	15269	4	protein_coding	41977263	42059922	-	LAPTM4B	ensembl	protein_coding
ENSSSCG00000004687	0.636746	11.4652	3.42504e-10	2.94126e-09	810	1	protein_coding	141436332	141517774	-	B2M	ensembl	protein_coding
ENSSSCG00000001556	0.885954	8.63537	3.45352e-10	2.96315e-09	16801	7	protein_coding	36725707	36795310	+	MAPK14	ensembl_havana	protein_coding
ENSSSCG00000022536	0.88515	5.71906	3.50181e-10	3.00198e-09	10925	9	protein_coding	57752750	57790694	+	SLC37A2	ensembl	protein_coding
ENSSSCG00000015114	-0.637819	5.44486	3.5467e-10	3.03784e-09	10810	9	protein_coding	51422205	51435555	+	NLRX1	ensembl_havana	protein_coding
ENSSSCG00000008316	1.06396	9.52206	3.54992e-10	3.03797e-09	13403	3	protein_coding	74949400	74959068	-	NAGK	ensembl	protein_coding
ENSSSCG00000017291	-0.63099	9.1373	3.57194e-10	3.05418e-09	21374	12	protein_coding	15212869	15214392	+	LIMD2	ensembl	protein_coding
ENSSSCG00000021134	-0.834131	3.9795	3.62525e-10	3.09709e-09	1278	1	protein_coding	205965131	206220977	+	PELI2	ensembl	protein_coding
ENSSSCG00000002908	1.01162	6.19625	3.64525e-10	3.11149e-09	6271	6	protein_coding	40597686	40601339	+	ZBTB32	ensembl	protein_coding
ENSSSCG00000028974	-0.736439	2.71196	3.67768e-10	3.13647e-09	132	1	protein_coding	19295046	19463192	-	novelgene	ensembl	protein_coding
ENSSSCG00000027872	1.13814	3.45369	3.7798e-10	3.21803e-09	15422	4	protein_coding	74317791	74325604	+	novelgene	ensembl	protein_coding
ENSSSCG00000017509	-0.651155	10.803	3.78649e-10	3.22095e-09	21599	12	protein_coding	23482061	23486100	-	RPL19	ensembl	protein_coding
ENSSSCG00000017495	-0.738855	2.33272	3.80663e-10	3.23531e-09	21585	12	protein_coding	23031760	23036590	-	GRB7	ensembl	protein_coding
ENSSSCG00000024974	-0.74151	10.247	3.84358e-10	3.26391e-09	5907	6	protein_coding	517793	520205	-	RPL13	ensembl	protein_coding
ENSSSCG00000001009	0.714062	8.28915	3.85125e-10	3.26762e-09	16273	7	protein_coding	1921742	1945193	+	RIPK1	havana	protein_coding
ENSSSCG00000004405	-0.617589	3.38985	4.31819e-10	3.6513e-09	483	1	protein_coding	85452458	85539996	-	novelgene	ensembl	protein_coding
ENSSSCG00000014133	-0.693788	10.1505	4.3731e-10	3.69458e-09	5336	2	protein_coding	92675095	92676828	-	RPS23	ensembl	protein_coding
ENSSSCG00000023610	1.11762	10.4429	4.43655e-10	3.74499e-09	511	1	protein_coding	89851192	89857552	+	MARCKS	ensembl	protein_coding
ENSSSCG00000013037	-0.605053	4.82751	4.67719e-10	3.94141e-09	3964	2	protein_coding	6939770	6942952	-	VEGFB	ensembl	protein_coding
ENSSSCG00000014880	-0.674194	3.06705	4.70169e-10	3.95869e-09	10502	9	protein_coding	13216669	13228502	+	AQP11	ensembl	protein_coding
ENSSSCG00000027341	1.04703	2.72752	4.78804e-10	4.02455e-09	22227	12	protein_coding	56343352	56375700	-	novelgene	ensembl	protein_coding
ENSSSCG00000012375	0.660714	3.85282	4.78801e-10	4.02455e-09	14368	X	protein_coding	63666726	63724412	+	DLG3	ensembl	protein_coding
ENSSSCG00000008812	0.602666	5.37846	4.95019e-10	4.15028e-09	11804	8	protein_coding	39364010	39503097	+	ATP10D	ensembl	protein_coding
ENSSSCG00000029003	-0.63339	5.51374	4.94935e-10	4.15028e-09	377	1	protein_coding	63408779	63409509	+	novelgene	ensembl	protein_coding
ENSSSCG00000021740	0.630238	3.59973	5.03094e-10	4.21442e-09	24343	GL892775.1	protein_coding	3587	12373	-	METTL21B	ensembl	protein_coding
ENSSSCG00000002235	-0.849302	3.30281	5.12355e-10	4.28114e-09	17471	7	protein_coding	86137946	86146380	+	LPCAT4	ensembl	protein_coding
ENSSSCG00000029173	0.587514	4.20486	5.24612e-10	4.37987e-09	5339	2	protein_coding	93411267	93426964	-	TMEM167A	ensembl	protein_coding
ENSSSCG00000005095	-0.762418	5.95992	5.48451e-10	4.57504e-09	1319	1	protein_coding	211709473	211817856	+	PRKCH	ensembl	protein_coding
ENSSSCG00000006620	1.78677	4.61515	5.60818e-10	4.67427e-09	15862	4	protein_coding	106609490	106637147	+	TUFT1	ensembl	protein_coding
ENSSSCG00000005323	-0.617487	5.48822	6.11567e-10	5.09297e-09	1613	1	protein_coding	264257330	264259459	-	HINT2	ensembl	protein_coding
ENSSSCG00000012251	0.729164	5.45491	6.1224e-10	5.09429e-09	14125	X	protein_coding	41007301	41060997	+	USP9X	havana	protein_coding
ENSSSCG00000022630	1.20362	2.86646	6.21795e-10	5.16512e-09	12959	3	protein_coding	40683844	40693545	+	FLYWCH2	ensembl	protein_coding
ENSSSCG00000004672	-0.701587	4.77666	6.23596e-10	5.17574e-09	796	1	protein_coding	140842956	140861814	-	GATM	ensembl	protein_coding
ENSSSCG00000011853	0.6418	3.7837	6.25358e-10	5.17736e-09	3305	13	protein_coding	143896453	143947326	-	KIAA0226	ensembl	protein_coding
ENSSSCG00000025528	-0.69738	4.30856	6.24552e-10	5.17736e-09	14993	X	protein_coding	143582551	143583860	+	novelgene	ensembl	protein_coding
ENSSSCG00000010455	1.09795	2.27521	6.57327e-10	5.42842e-09	9777	14	protein_coding	110260092	110285501	-	SLC16A12	ensembl	protein_coding
ENSSSCG00000007709	0.595937	3.695	6.60014e-10	5.44607e-09	12622	3	protein_coding	10587095	10592168	-	TBL2	ensembl	protein_coding
ENSSSCG00000017785	0.784109	5.29597	6.99823e-10	5.76496e-09	21968	12	protein_coding	47450617	47458464	-	NUFIP2	ensembl	protein_coding
ENSSSCG00000010239	-0.698701	5.39326	7.612e-10	6.26016e-09	9541	14	protein_coding	77559428	77605668	-	RUFY2	ensembl	protein_coding
ENSSSCG00000022075	1.2614	4.19756	7.65777e-10	6.29258e-09	12747	3	protein_coding	18629035	18633492	+	KCTD13	ensembl	protein_coding
ENSSSCG00000029323	-0.929548	3.22385	7.69966e-10	6.32176e-09	10452	9	protein_coding	9649248	9660143	-	KCNE3	ensembl	protein_coding
ENSSSCG00000016183	1.80136	8.4619	8.02868e-10	6.57827e-09	8520	15	protein_coding	133283961	133285230	+	novelgene	ensembl	protein_coding
ENSSSCG00000027353	-0.665072	10.77	8.032e-10	6.57827e-09	13855	3	protein_coding	140517160	140521644	+	RPS7	ensembl	protein_coding
ENSSSCG00000000601	0.822354	5.80688	8.08454e-10	6.61584e-09	18630	5	protein_coding	60237490	60286288	+	PTPRO	ensembl	protein_coding
ENSSSCG00000009627	-0.946742	3.42407	8.36324e-10	6.83262e-09	8848	14	protein_coding	7332462	7339301	+	novelgene	ensembl	protein_coding
ENSSSCG00000021176	-0.68706	6.7784	8.39479e-10	6.85275e-09	4134	2	protein_coding	12191484	12243400	+	LPXN	ensembl	protein_coding
ENSSSCG00000001800	-0.740026	5.55059	8.44533e-10	6.88266e-09	17044	7	protein_coding	57304933	57333771	-	TM6SF1	ensembl	protein_coding
ENSSSCG00000015140	0.707206	7.78234	8.59178e-10	6.99627e-09	10849	9	protein_coding	55406199	55409607	+	novelgene	ensembl	protein_coding
ENSSSCG00000012806	0.664893	2.84632	8.60747e-10	7.00329e-09	14964	X	protein_coding	142728032	142798134	+	TMLHE	ensembl	protein_coding
ENSSSCG00000029070	-0.698372	3.60753	9.60082e-10	7.80509e-09	6441	6	protein_coding	45530012	45532513	+	novelgene	ensembl	protein_coding
ENSSSCG00000012625	-0.598281	5.8612	9.94562e-10	8.07878e-09	14723	X	protein_coding	113925761	113933800	+	PGRMC1	ensembl_havana	protein_coding
ENSSSCG00000009169	0.925094	4.80398	1.0139e-09	8.22913e-09	12306	8	protein_coding	127755061	127826415	-	SLC39A8	ensembl	protein_coding
ENSSSCG00000006054	0.810713	6.65074	1.01554e-09	8.23565e-09	15225	4	protein_coding	36887066	36917862	-	ATP6V1C1	ensembl	protein_coding
ENSSSCG00000005273	0.674967	8.508	1.03032e-09	8.3487e-09	1560	1	protein_coding	255040336	255094990	+	OSTF1	ensembl	protein_coding
ENSSSCG00000025087	-1.08853	4.57167	1.18865e-09	9.6238e-09	15444	4	protein_coding	78382682	78507425	+	novelgene	ensembl	protein_coding
ENSSSCG00000021660	1.08764	5.29555	1.20435e-09	9.74294e-09	7393	6	protein_coding	91619320	91647225	+	RAB31	ensembl	protein_coding
ENSSSCG00000026924	-0.928034	4.96839	1.21542e-09	9.82449e-09	15017	4	processed_transcript	415603	422897	-	KIFC2	ensembl_havana	processed_transcript
ENSSSCG00000028785	-1.05772	2.21922	1.27632e-09	1.02832e-08	24858	GL896423.1	protein_coding	10542	23493	+	novelgene	ensembl	protein_coding
ENSSSCG00000027869	-0.62133	2.7874	1.29239e-09	1.04042e-08	6951	6	protein_coding	62388708	62394184	-	PHF13	ensembl	protein_coding
ENSSSCG00000004670	1.09275	4.4264	1.33007e-09	1.06988e-08	798	1	protein_coding	140915692	140919335	+	C15orf48	ensembl	protein_coding
ENSSSCG00000005614	0.815788	4.75742	1.34045e-09	1.07736e-08	1952	1	protein_coding	301920985	301940945	-	FAM129B	ensembl	protein_coding
ENSSSCG00000004728	1.10449	6.75461	1.34185e-09	1.07761e-08	863	1	protein_coding	143852200	143905749	-	CAPN3	ensembl	protein_coding
ENSSSCG00000026707	2.01441	3.9126	1.35358e-09	1.08615e-08	2436	13	protein_coding	32247996	32256018	-	XCR1	ensembl_havana	protein_coding
ENSSSCG00000009542	0.938559	6.43466	1.35798e-09	1.0888e-08	19453	11	protein_coding	83014418	83046597	+	TNFSF13B	ensembl_havana	protein_coding
ENSSSCG00000013901	0.653116	7.60653	1.38551e-09	1.10818e-08	4600	2	protein_coding	59214055	59218018	+	IFI30	ensembl	protein_coding
ENSSSCG00000004954	-0.723534	2.67498	1.39353e-09	1.1128e-08	1144	1	protein_coding	183126894	183131818	+	C15orf61	ensembl	protein_coding
ENSSSCG00000007005	-0.882533	3.97405	1.398e-09	1.11547e-08	20512	17	protein_coding	9984617	10276260	+	CSGALNACT1	ensembl	protein_coding
ENSSSCG00000015664	1.28099	6.7214	1.39966e-09	1.1159e-08	11075	9	protein_coding	74313785	74390047	+	CD55	ensembl_havana	protein_coding
ENSSSCG00000026571	0.631998	9.01277	1.40944e-09	1.12279e-08	663	1	protein_coding	119998092	120019205	-	RAB8B	ensembl	protein_coding
ENSSSCG00000004771	-0.600859	3.04386	1.41724e-09	1.1281e-08	914	1	protein_coding	145931051	145932181	-	CHST14	ensembl	protein_coding
ENSSSCG00000026001	0.592544	4.24865	1.50472e-09	1.19581e-08	20358	10	protein_coding	58570358	58721807	+	DNAJC1	ensembl	protein_coding
ENSSSCG00000017056	-0.647069	5.18219	1.55441e-09	1.23233e-08	19862	16	protein_coding	71808423	71816338	+	ITK	ensembl	protein_coding
ENSSSCG00000003729	-0.586725	5.98496	1.59671e-09	1.26486e-08	7488	6	protein_coding	108515330	108561302	+	RNF125	ensembl_havana	protein_coding
ENSSSCG00000011732	-0.657585	2.95087	1.6118e-09	1.27579e-08	3072	13	protein_coding	108425857	108438019	-	TRIM59	ensembl_havana	protein_coding
ENSSSCG00000015436	0.828637	2.19563	1.63523e-09	1.2933e-08	11303	9	protein_coding	117342025	117342987	-	CCDC71L	ensembl	protein_coding
ENSSSCG00000016184	1.81032	7.40099	1.64501e-09	1.3e-08	8521	15	protein_coding	133314544	133317159	-	novelgene	ensembl	protein_coding
ENSSSCG00000022246	-0.656815	5.42494	1.66062e-09	1.31129e-08	3711	13	protein_coding	216984861	216994632	-	ICOSLG	ensembl	protein_coding
ENSSSCG00000004958	0.827697	4.92381	1.73461e-09	1.36537e-08	1150	1	protein_coding	183773064	183948887	+	novelgene	ensembl	protein_coding
ENSSSCG00000016638	0.671402	3.67332	1.88728e-09	1.48201e-08	22615	18	protein_coding	33266477	33453948	-	MDFIC	ensembl	protein_coding
ENSSSCG00000016836	-0.593306	4.91107	1.88656e-09	1.48201e-08	19577	16	protein_coding	22523649	22574196	-	NADK2	ensembl	protein_coding
ENSSSCG00000027575	0.586724	4.93384	1.93192e-09	1.51586e-08	24589	GL896335.1	protein_coding	19202	34925	-	RELB	ensembl	protein_coding
ENSSSCG00000026196	1.06131	4.32645	1.94062e-09	1.52149e-08	12361	8	protein_coding	139674389	139737897	+	novelgene	ensembl	protein_coding
ENSSSCG00000023504	0.831769	2.30528	1.94219e-09	1.52151e-08	20559	17	protein_coding	14843106	14859601	+	novelgene	ensembl	protein_coding
ENSSSCG00000024950	-0.82863	1.58572	1.97408e-09	1.54527e-08	4351	2	protein_coding	30987742	31245698	+	novelgene	ensembl	protein_coding
ENSSSCG00000011867	1.02411	2.94342	1.98158e-09	1.54992e-08	3326	13	protein_coding	146205268	146232577	-	MYLK	ensembl	protein_coding
ENSSSCG00000021741	-0.584349	3.4473	2.01361e-09	1.57373e-08	6314	6	protein_coding	41764660	41785232	+	ZNF527	ensembl	protein_coding
ENSSSCG00000025058	1.28765	3.01455	2.06868e-09	1.6155e-08	8529	15	protein_coding	133452329	133456736	+	NRAMP1	ensembl	protein_coding
ENSSSCG00000001543	-0.709569	9.91297	2.08849e-09	1.62968e-08	16787	7	protein_coding	36106602	36108831	-	RPL10A	ensembl	protein_coding
ENSSSCG00000015453	0.588335	8.07456	2.16244e-09	1.68473e-08	11336	9	protein_coding	120198069	120217680	+	PDIA4	ensembl	protein_coding
ENSSSCG00000029581	0.803994	4.89165	2.18763e-09	1.70168e-08	24547	GL892621.1	protein_coding	2358	25204	-	PLIN3	ensembl	protein_coding
ENSSSCG00000016855	0.64692	8.94032	2.19075e-09	1.70277e-08	19597	16	protein_coding	25516199	25621534	-	FYB	ensembl_havana	protein_coding
ENSSSCG00000030656	-0.718127	4.52012	2.1925e-09	1.70279e-08	19043	5	protein_coding	108041657	108067243	+	novelgene	ensembl	protein_coding
ENSSSCG00000017880	-1.06493	3.09481	2.21295e-09	1.71733e-08	22075	12	protein_coding	52389071	52445090	+	SPNS3	ensembl	protein_coding
ENSSSCG00000013746	0.640929	8.58951	2.25e-09	1.74471e-08	4770	2	protein_coding	66283789	66287601	+	CALR	ensembl	protein_coding
ENSSSCG00000014131	-0.663904	3.54051	2.25175e-09	1.74471e-08	5334	2	protein_coding	91864390	91953271	-	SSBP2	ensembl	protein_coding
ENSSSCG00000001242	-0.715007	6.57692	2.29265e-09	1.77331e-08	16518	7	protein_coding	25210913	25240202	+	GABBR1	ensembl_havana	protein_coding
ENSSSCG00000014316	-1.16831	7.46572	2.29403e-09	1.77331e-08	5583	2	protein_coding	143856230	143907415	+	TGFBI	ensembl	protein_coding
ENSSSCG00000008043	1.27942	4.82862	2.54405e-09	1.96199e-08	13042	3	protein_coding	42353097	42371672	+	novelgene	ensembl	protein_coding
ENSSSCG00000027812	0.900174	7.80012	2.55448e-09	1.96697e-08	2845	13	protein_coding	78944341	78986997	-	IQSEC1	ensembl	protein_coding
ENSSSCG00000025194	0.759376	5.59252	2.64155e-09	2.03086e-08	19698	16	protein_coding	43232220	43305352	+	ZSWIM6	ensembl	protein_coding
ENSSSCG00000007987	-0.650421	4.06143	2.666e-09	2.04807e-08	12978	3	protein_coding	41124103	41132446	+	DECR2	ensembl	protein_coding
ENSSSCG00000026752	0.765756	9.88896	2.75421e-09	2.11419e-08	16871	7	protein_coding	42486007	42493376	-	CCND3	ensembl_havana	protein_coding
ENSSSCG00000021798	1.03007	2.06849	2.81954e-09	2.161e-08	9902	14	protein_coding	121737039	121739569	+	LZTS2	ensembl	protein_coding
ENSSSCG00000015879	-1.05126	5.04707	2.86027e-09	2.1896e-08	8132	15	protein_coding	73001694	73025731	+	DAPL1	ensembl	protein_coding
ENSSSCG00000007252	-0.727207	2.88598	2.91796e-09	2.23125e-08	20806	17	protein_coding	41298141	41322901	+	DNMT3B	ensembl	protein_coding
ENSSSCG00000008217	-0.701781	8.04367	2.98757e-09	2.28271e-08	13275	3	protein_coding	60852723	60859738	-	CD8A	ensembl_havana	protein_coding
ENSSSCG00000014151	-0.618012	5.61534	3.00624e-09	2.29344e-08	5371	2	protein_coding	100651659	100671323	-	CETN3	ensembl	protein_coding
ENSSSCG00000002274	-0.714113	3.38939	3.0274e-09	2.30603e-08	17507	7	protein_coding	94987618	94990126	+	HSPA2	ensembl	protein_coding
ENSSSCG00000003402	0.777295	8.97673	3.06634e-09	2.33211e-08	6976	6	protein_coding	64609321	64625096	+	PGD	ensembl	protein_coding
ENSSSCG00000010600	-0.826147	2.85129	3.09742e-09	2.35394e-08	23643	GL895853.2	protein_coding	97637	102615	-	CALHM2	ensembl	protein_coding
ENSSSCG00000022230	-0.707116	6.62467	3.23854e-09	2.45931e-08	18752	5	protein_coding	66879695	66919340	-	CD9	ensembl_havana	protein_coding
ENSSSCG00000006340	0.595278	5.76609	3.30401e-09	2.50518e-08	15561	4	protein_coding	95738941	95772729	-	UAP1	ensembl	protein_coding
ENSSSCG00000003088	1.36029	3.01681	3.58192e-09	2.70601e-08	6501	6	protein_coding	47269970	47272195	+	APOE	ensembl	protein_coding
ENSSSCG00000017499	0.624523	5.85913	3.58386e-09	2.70601e-08	21589	12	protein_coding	23079490	23106173	+	STARD3	ensembl	protein_coding
ENSSSCG00000027800	-0.828433	2.98827	3.60881e-09	2.72171e-08	13579	3	protein_coding	103872581	103885823	-	novelgene	ensembl	protein_coding
ENSSSCG00000023336	-0.63717	4.11518	3.61608e-09	2.72512e-08	8462	15	protein_coding	122362816	122375805	+	METTL21A	ensembl	protein_coding
ENSSSCG00000022685	-0.745319	2.41634	3.6761e-09	2.76825e-08	4025	2	protein_coding	8471016	8472803	-	ROM1	ensembl	protein_coding
ENSSSCG00000013262	0.828154	6.36015	3.73366e-09	2.80946e-08	4275	2	protein_coding	17313888	17465140	+	AMBRA1	ensembl_havana	protein_coding
ENSSSCG00000007288	0.775407	2.45048	3.75868e-09	2.82614e-08	20848	17	protein_coding	43559553	43582499	+	MYH7B	ensembl	protein_coding
ENSSSCG00000011117	0.893194	3.83732	3.86834e-09	2.90419e-08	24133	JH118602.1	protein_coding	38681	65225	-	novelgene	ensembl	protein_coding
ENSSSCG00000006081	-0.75226	10.3231	3.88667e-09	2.91574e-08	15264	4	protein_coding	41705581	41709618	+	RPL30	ensembl	protein_coding
ENSSSCG00000009060	-0.644418	2.48769	4.19796e-09	3.13528e-08	12149	8	protein_coding	92674040	92868472	+	MAML3	ensembl	protein_coding
ENSSSCG00000021949	1.06067	5.1071	4.29362e-09	3.20405e-08	24272	GL892871.2	protein_coding	40844	49188	+	novelgene	ensembl	protein_coding
ENSSSCG00000025850	0.87823	2.90953	4.42188e-09	3.2948e-08	22443	18	protein_coding	10441296	10474579	-	novelgene	ensembl	protein_coding
ENSSSCG00000006237	0.845849	10.0938	4.4541e-09	3.31632e-08	15452	4	protein_coding	81090105	81122727	-	SDCBP	ensembl	protein_coding
ENSSSCG00000026307	-0.640868	3.50932	4.68296e-09	3.47366e-08	21622	12	protein_coding	24561330	24636573	-	novelgene	ensembl	protein_coding
ENSSSCG00000023357	-0.645714	5.8303	4.84816e-09	3.59082e-08	11936	8	protein_coding	58971511	58992813	+	REST	ensembl	protein_coding
ENSSSCG00000028124	-0.647852	6.24349	4.85288e-09	3.59164e-08	24383	GL896379.1	protein_coding	22821	41327	-	SNRPN	ensembl	protein_coding
ENSSSCG00000023531	0.699504	2.00012	4.86215e-09	3.59581e-08	10505	9	protein_coding	13515985	13533321	-	novelgene	ensembl	protein_coding
ENSSSCG00000021569	-0.905728	5.92598	4.98871e-09	3.68391e-08	12952	3	protein_coding	40557830	40571815	+	MMP25	ensembl	protein_coding
ENSSSCG00000009071	-0.616413	5.7808	5.03218e-09	3.71325e-08	12166	8	protein_coding	102990693	103053788	+	JADE1	ensembl	protein_coding
ENSSSCG00000025114	-1.00171	2.36633	5.26978e-09	3.87991e-08	23719	JH118554.1	protein_coding	77246	96601	+	novelgene	ensembl	protein_coding
ENSSSCG00000026140	-1.02612	7.53209	5.28983e-09	3.89178e-08	24399	GL896219.1	protein_coding	23649	28092	-	S100B	ensembl	protein_coding
ENSSSCG00000011856	-0.842772	8.95719	5.30541e-09	3.90034e-08	3311	13	protein_coding	144183622	144186429	+	novelgene	ensembl	protein_coding
ENSSSCG00000003694	1.18723	7.94547	5.31406e-09	3.90381e-08	7418	6	protein_coding	96738829	96792567	-	EMILIN2	ensembl	protein_coding
ENSSSCG00000015410	0.664888	3.4646	5.35385e-09	3.92857e-08	11267	9	protein_coding	112759755	112803277	-	PHTF2	ensembl	protein_coding
ENSSSCG00000025883	-0.764169	10.8063	5.3557e-09	3.92857e-08	24389	GL893678.1	protein_coding	23833	27212	-	RPL37	ensembl	protein_coding
ENSSSCG00000015570	-0.786803	8.7648	5.3928e-09	3.95081e-08	11497	9	protein_coding	138907583	138917438	-	IVNS1ABP	ensembl	protein_coding
ENSSSCG00000017790	0.719529	2.33715	5.75801e-09	4.19881e-08	21970	12	protein_coding	47550963	47693761	+	novelgene	ensembl	protein_coding
ENSSSCG00000000652	0.65174	4.14105	5.82348e-09	4.24343e-08	18684	5	protein_coding	64755375	64769738	+	CLEC12A	ensembl_havana	protein_coding
ENSSSCG00000024995	-0.619693	4.59739	5.82997e-09	4.24504e-08	4018	2	protein_coding	8423618	8424305	-	C11orf83	ensembl	protein_coding
ENSSSCG00000027826	1.33688	8.76608	5.93906e-09	4.3213e-08	22369	18	protein_coding	6618395	6619630	+	GIMAP4	ensembl	protein_coding
ENSSSCG00000005462	1.08344	8.65486	6.05004e-09	4.3956e-08	1765	1	protein_coding	283259091	283266590	+	GNG10	ensembl_havana	protein_coding
ENSSSCG00000027417	-0.731482	5.41468	6.24343e-09	4.52614e-08	7373	6	protein_coding	89712706	89832876	-	LDLRAD4	ensembl	protein_coding
ENSSSCG00000030680	-0.994693	7.35888	6.61514e-09	4.78861e-08	5564	2	protein_coding	142041628	142073804	-	TCF7	ensembl	protein_coding
ENSSSCG00000015266	0.695689	3.83196	6.73857e-09	4.87084e-08	11001	9	protein_coding	70202769	70221216	+	FMO4	ensembl	protein_coding
ENSSSCG00000021495	-0.818721	2.23326	6.75441e-09	4.87873e-08	3034	13	protein_coding	103681269	103696666	-	C3orf33	ensembl	protein_coding
ENSSSCG00000014628	-0.700037	5.08841	6.83633e-09	4.93071e-08	10243	9	protein_coding	3964669	3977751	-	APBB1	ensembl	protein_coding
ENSSSCG00000014105	-0.820143	1.8253	6.90593e-09	4.97729e-08	5307	2	protein_coding	89326900	89328332	-	novelgene	ensembl	protein_coding
ENSSSCG00000023842	-0.642899	7.64562	6.91426e-09	4.97967e-08	3437	13	protein_coding	159759027	159796242	-	TRAT1	ensembl	protein_coding
ENSSSCG00000026618	1.03281	2.85862	7.1146e-09	5.11652e-08	8355	15	protein_coding	107752010	107765597	+	novelgene	ensembl	protein_coding
ENSSSCG00000013871	-0.648537	4.28474	7.15302e-09	5.14042e-08	4623	2	protein_coding	59946794	59972448	-	HAUS8	ensembl	protein_coding
ENSSSCG00000003054	-0.693546	2.15553	7.16695e-09	5.1467e-08	6467	6	protein_coding	46148626	46153921	+	ZNF575	ensembl	protein_coding
ENSSSCG00000020798	1.69011	3.31447	7.27453e-09	5.22017e-08	25033	GL894265.1	protein_coding	7201	9183	+	NLRC5	ensembl	protein_coding
ENSSSCG00000030744	1.08782	1.9349	7.30361e-09	5.23725e-08	6167	6	protein_coding	27482694	27483899	-	CAPNS2	havana	protein_coding
ENSSSCG00000028979	0.627672	4.31246	7.32238e-09	5.24691e-08	10483	9	protein_coding	11252750	11456044	+	UVRAG	ensembl	protein_coding
ENSSSCG00000024635	-0.656622	3.44034	7.35112e-09	5.2637e-08	19178	11	protein_coding	12264417	12281396	+	novelgene	ensembl	protein_coding
ENSSSCG00000030951	-0.907431	3.56584	7.37454e-09	5.27665e-08	14669	X	pseudogene	108384246	108384618	+	pseudogene	havana	pseudogene
ENSSSCG00000007334	0.997498	4.12691	7.78828e-09	5.56065e-08	20898	17	protein_coding	45918877	45940163	+	SRC	ensembl_havana	protein_coding
ENSSSCG00000026268	1.06116	1.6369	7.83929e-09	5.59304e-08	9627	14	protein_coding	86782861	86907472	-	DLG5	ensembl_havana	protein_coding
ENSSSCG00000009827	-0.762677	6.61489	7.88935e-09	5.62471e-08	9076	14	protein_coding	33928782	33943793	-	HVCN1	ensembl	protein_coding
ENSSSCG00000006740	0.651903	6.96697	8.07375e-09	5.7479e-08	16008	4	protein_coding	114431990	114452742	-	novelgene	ensembl	protein_coding
ENSSSCG00000011264	1.1097	6.30785	8.27471e-09	5.88675e-08	2351	13	protein_coding	26092997	26105056	-	CSRNP1	ensembl	protein_coding
ENSSSCG00000009157	1.55282	5.21291	8.48984e-09	6.03525e-08	12286	8	protein_coding	125011420	125136835	-	TET2	ensembl	protein_coding
ENSSSCG00000010900	0.845828	1.92453	8.49563e-09	6.03525e-08	20101	10	protein_coding	25096498	25193569	+	DENND1B	ensembl	protein_coding
ENSSSCG00000022284	-0.882035	3.32227	8.55591e-09	6.07372e-08	23241	GL894700.2	protein_coding	52268	55482	+	DUSP6	ensembl	protein_coding
ENSSSCG00000013718	-0.800788	2.32268	8.60024e-09	6.10081e-08	4801	2	protein_coding	66869566	66874071	+	ZNF678	ensembl	protein_coding
ENSSSCG00000009633	1.16712	5.48253	8.63836e-09	6.12347e-08	8854	14	protein_coding	7785333	7817139	-	novelgene	ensembl	protein_coding
ENSSSCG00000000477	0.857725	2.38375	8.82687e-09	6.25263e-08	18472	5	protein_coding	33919784	33965258	+	HELB	ensembl	protein_coding
ENSSSCG00000023829	-0.664408	4.78564	8.85205e-09	6.26598e-08	12826	3	protein_coding	26876541	26903940	-	novelgene	ensembl	protein_coding
ENSSSCG00000001972	0.760105	1.33028	8.88206e-09	6.27826e-08	17229	7	protein_coding	73307406	73328707	-	AP4S1	ensembl	protein_coding
ENSSSCG00000009140	-0.630991	5.33149	9.11896e-09	6.43653e-08	12253	8	protein_coding	120669698	120678410	+	CASP6	ensembl	protein_coding
ENSSSCG00000010281	0.683984	11.1671	9.26534e-09	6.53055e-08	9580	14	protein_coding	80625273	80660663	-	PSAP	ensembl	protein_coding
ENSSSCG00000005003	-0.79701	9.61297	9.38394e-09	6.60475e-08	1216	1	protein_coding	199694831	199696984	+	novelgene	ensembl	protein_coding
ENSSSCG00000016535	0.882622	7.72911	9.39217e-09	6.60585e-08	22489	18	protein_coding	15075829	15194597	-	CALD1	ensembl	protein_coding
ENSSSCG00000009092	-0.858861	4.69442	9.61049e-09	6.74504e-08	12191	8	protein_coding	109324685	109402249	+	TRPC3	ensembl	protein_coding
ENSSSCG00000008896	-0.729288	3.55544	9.87068e-09	6.91786e-08	11916	8	protein_coding	57418053	57421742	+	novelgene	ensembl	protein_coding
ENSSSCG00000020993	-0.644592	7.61145	1.00879e-08	7.06506e-08	24898	GL896216.1	protein_coding	5976	22157	-	EMR4	ensembl	protein_coding
ENSSSCG00000000688	0.968115	2.28299	1.02901e-08	7.20161e-08	18731	5	protein_coding	66364052	66369815	-	LAG3	ensembl_havana	protein_coding
ENSSSCG00000030535	0.618928	4.97772	1.05074e-08	7.33813e-08	80	1	protein_coding	11253580	11319029	-	SNX9	ensembl	protein_coding
ENSSSCG00000015092	-0.612282	8.78014	1.09858e-08	7.65068e-08	10781	9	protein_coding	50660810	50675098	+	CD3E	ensembl_havana	protein_coding
ENSSSCG00000028192	0.587004	2.4234	1.14961e-08	7.97955e-08	3627	13	protein_coding	206922280	206923693	-	DNAJC28	ensembl	protein_coding
ENSSSCG00000012405	-0.596374	10.9835	1.17418e-08	8.13147e-08	14399	X	protein_coding	65859101	65864948	-	RPS4X	ensembl	protein_coding
ENSSSCG00000000272	0.896585	5.63068	1.19601e-08	8.27684e-08	18225	5	protein_coding	19024788	19065851	+	SP1	ensembl	protein_coding
ENSSSCG00000000162	-0.669069	5.4593	1.2004e-08	8.30142e-08	18095	5	protein_coding	12541450	12922450	-	BTBD11	ensembl	protein_coding
ENSSSCG00000011795	0.816115	4.36477	1.22412e-08	8.44781e-08	3218	13	protein_coding	133022540	133065865	-	IGF2BP2	ensembl_havana	protein_coding
ENSSSCG00000007854	0.595457	4.82446	1.24167e-08	8.55107e-08	12813	3	protein_coding	25968050	25972398	+	DCUN1D3	ensembl	protein_coding
ENSSSCG00000023396	-1.10814	5.69623	1.29183e-08	8.89028e-08	5405	2	protein_coding	107545792	107624525	-	LIX1	ensembl	protein_coding
ENSSSCG00000013099	-0.899656	7.75555	1.30358e-08	8.96496e-08	4087	2	protein_coding	10959670	10979661	-	MS4A2	ensembl	protein_coding
ENSSSCG00000003058	-0.62653	2.58196	1.30459e-08	8.9657e-08	6470	6	protein_coding	46197857	46200019	+	ZNF576	ensembl	protein_coding
ENSSSCG00000027282	-0.590123	5.37504	1.32138e-08	9.06846e-08	24591	JH118992.1	protein_coding	16546	21903	+	novelgene	ensembl	protein_coding
ENSSSCG00000029710	-0.722266	5.51812	1.33851e-08	9.17971e-08	5272	2	protein_coding	85693064	85722431	-	GCNT4	ensembl	protein_coding
ENSSSCG00000027873	-0.90027	4.63174	1.35766e-08	9.30459e-08	7547	6	protein_coding	125311965	125459978	-	GIPC2	ensembl	protein_coding
ENSSSCG00000012029	1.11716	5.75164	1.36003e-08	9.31435e-08	3601	13	protein_coding	203134183	203148106	+	BACH1	ensembl	protein_coding
ENSSSCG00000010433	0.955019	6.45441	1.38469e-08	9.46362e-08	9754	14	protein_coding	107988063	108105320	-	SGMS1	ensembl	protein_coding
ENSSSCG00000029813	-0.723065	5.82347	1.38646e-08	9.46546e-08	12331	8	protein_coding	130843387	131031868	+	TSPAN5	ensembl	protein_coding
ENSSSCG00000001617	1.5072	4.51327	1.40443e-08	9.57876e-08	16855	7	protein_coding	41803220	41825829	-	TREM1	ensembl_havana	protein_coding
ENSSSCG00000030978	-0.746263	3.53096	1.40851e-08	9.59993e-08	18690	5	processed_transcript	65081358	65094180	+	KLRB1	havana	processed_transcript
ENSSSCG00000025686	0.687161	6.16771	1.43687e-08	9.76635e-08	20023	10	protein_coding	14889942	14937373	+	KMO	ensembl	protein_coding
ENSSSCG00000027704	-0.695286	3.51837	1.44347e-08	9.8045e-08	22669	18	protein_coding	44481686	44506472	+	novelgene	ensembl	protein_coding
ENSSSCG00000016531	-0.796525	3.45001	1.46499e-08	9.94384e-08	22486	18	protein_coding	14935740	14940095	+	C7orf49	ensembl	protein_coding
ENSSSCG00000015958	-0.711077	6.52271	1.4787e-08	1.003e-07	8232	15	protein_coding	87917870	87949469	+	PDK1	ensembl	protein_coding
ENSSSCG00000005076	-0.635226	2.78828	1.53118e-08	1.0379e-07	1297	1	protein_coding	208488017	208527177	+	novelgene	ensembl	protein_coding
ENSSSCG00000021956	-0.641477	5.0071	1.54375e-08	1.0457e-07	8138	15	protein_coding	73975798	74019900	-	LY75	havana	protein_coding
ENSSSCG00000030621	0.604148	4.17692	1.5697e-08	1.0611e-07	11835	8	protein_coding	41841740	41891267	-	novelgene	ensembl	protein_coding
ENSSSCG00000025228	-0.623504	4.14684	1.57674e-08	1.06513e-07	8725	15	protein_coding	152335830	152363596	+	TRAF3IP1	ensembl	protein_coding
ENSSSCG00000016593	-0.586318	4.7919	1.5846e-08	1.06766e-07	22556	18	protein_coding	21699125	21702395	-	ARF5	ensembl	protein_coding
ENSSSCG00000006249	-0.700823	11.2445	1.58219e-08	1.06766e-07	15462	4	protein_coding	82679936	82681181	+	RPS20	ensembl	protein_coding
ENSSSCG00000007472	-0.786783	4.78979	1.58766e-08	1.06814e-07	21056	17	protein_coding	58679438	58744300	+	BCAS4	ensembl_havana	protein_coding
ENSSSCG00000027484	-0.636324	5.27891	1.59748e-08	1.07402e-07	23758	GL893609.2	protein_coding	19407	22964	+	novelgene	ensembl	protein_coding
ENSSSCG00000027928	-0.873011	4.19749	1.64573e-08	1.10571e-07	20119	10	protein_coding	28017151	28031663	-	TMEM9	ensembl	protein_coding
ENSSSCG00000022155	-0.588597	6.34134	1.71343e-08	1.15041e-07	11729	8	protein_coding	20436461	20540775	+	RBPJ	ensembl	protein_coding
ENSSSCG00000015816	0.772503	1.55598	1.75377e-08	1.17431e-07	8037	15	protein_coding	55274276	55294333	-	LETM2	ensembl	protein_coding
ENSSSCG00000000543	0.715444	1.79755	1.80823e-08	1.20915e-07	18561	5	protein_coding	48589732	48684265	-	novelgene	ensembl	protein_coding
ENSSSCG00000016708	1.08063	3.30137	1.81641e-08	1.2138e-07	22722	18	protein_coding	50270647	50372766	+	novelgene	ensembl	protein_coding
ENSSSCG00000021390	-0.649531	2.4804	1.83132e-08	1.22294e-07	25227	GL893280.1	protein_coding	3810	8919	-	novelgene	ensembl	protein_coding
ENSSSCG00000023963	0.749608	3.25351	1.86911e-08	1.24482e-07	21613	12	protein_coding	24040270	24041761	+	novelgene	ensembl	protein_coding
ENSSSCG00000025977	0.963531	3.88007	1.8895e-08	1.25755e-07	5488	2	protein_coding	131507534	131668175	+	SNX24	ensembl	protein_coding
ENSSSCG00000001049	0.638977	4.74818	1.93639e-08	1.28703e-07	16321	7	protein_coding	8920530	9065107	+	HIVEP1	ensembl	protein_coding
ENSSSCG00000003359	-0.637652	2.68948	1.95694e-08	1.29895e-07	6921	6	protein_coding	59884843	59888257	-	TPRG1L	ensembl	protein_coding
ENSSSCG00000026554	-0.896221	2.28515	1.99371e-08	1.32158e-07	6910	6	protein_coding	58856809	58859702	-	FAM213B	ensembl	protein_coding
ENSSSCG00000011721	0.608989	4.63368	2.0588e-08	1.36214e-07	3023	13	protein_coding	101032112	101034164	+	P2RY1	ensembl	protein_coding
ENSSSCG00000007517	-0.596902	6.5491	2.10287e-08	1.38744e-07	21123	17	protein_coding	66142062	66157629	+	NPEPL1	ensembl_havana	protein_coding
ENSSSCG00000010676	0.740212	2.12937	2.11176e-08	1.39053e-07	10030	14	protein_coding	140327293	140346983	+	CACUL1	ensembl	protein_coding
ENSSSCG00000027206	-0.709287	2.72462	2.25814e-08	1.482e-07	21055	17	protein_coding	58583134	58653888	+	PARD6B	ensembl_havana	protein_coding
ENSSSCG00000001517	0.70563	3.14547	2.27477e-08	1.49192e-07	16761	7	protein_coding	34273783	34278594	-	GGNBP1	ensembl	protein_coding
ENSSSCG00000002627	-1.18294	5.454	2.29688e-08	1.50543e-07	17898	7	protein_coding	134379974	134400509	-	GSTA4	ensembl	protein_coding
ENSSSCG00000005005	-0.626421	8.20038	2.30297e-08	1.50743e-07	1218	1	protein_coding	199863017	199864201	-	RPL36A	ensembl	protein_coding
ENSSSCG00000017685	1.05782	6.56445	2.30581e-08	1.50829e-07	21828	12	protein_coding	39526044	39533556	+	novelgene	ensembl	protein_coding
ENSSSCG00000030849	-0.643919	9.7431	2.3713e-08	1.54806e-07	14712	X	protein_coding	113430025	113434238	+	RPL39	havana	protein_coding
ENSSSCG00000008844	0.80964	4.55227	2.41985e-08	1.57768e-07	11849	8	protein_coding	43919343	43966974	-	KDR	ensembl_havana	protein_coding
ENSSSCG00000016620	-0.745763	5.25405	2.51283e-08	1.63079e-07	22592	18	protein_coding	27651287	27717509	+	TSPAN12	ensembl	protein_coding
ENSSSCG00000022961	0.866235	4.16939	2.57486e-08	1.66886e-07	10848	9	protein_coding	55394474	55402394	+	CLMP	ensembl	protein_coding
ENSSSCG00000003686	0.757061	4.10992	2.59013e-08	1.67766e-07	7407	6	protein_coding	93656460	93818796	-	novelgene	ensembl	protein_coding
ENSSSCG00000024973	1.82853	5.95272	2.68028e-08	1.73378e-07	16226	4	protein_coding	139413791	139425247	-	GBP5	ensembl	protein_coding
ENSSSCG00000001039	-0.619891	6.5504	2.70786e-08	1.74934e-07	16310	7	protein_coding	7697004	7734495	+	GCNT2	ensembl	protein_coding
ENSSSCG00000022195	-0.686532	2.27714	2.72519e-08	1.75939e-07	2402	13	protein_coding	30515181	30527713	-	novelgene	ensembl	protein_coding
ENSSSCG00000022358	-0.641611	3.33764	2.74363e-08	1.77014e-07	11677	8	protein_coding	8643796	8662721	-	novelgene	ensembl	protein_coding
ENSSSCG00000001206	-0.65153	1.61584	2.80941e-08	1.8114e-07	16465	7	protein_coding	24064646	24076227	+	ZNF35	ensembl	protein_coding
ENSSSCG00000006968	1.03979	6.65484	2.88974e-08	1.86078e-07	20472	17	protein_coding	710903	745370	-	LONRF1	ensembl	protein_coding
ENSSSCG00000010271	-0.792025	6.41124	2.93285e-08	1.88731e-07	9569	14	protein_coding	79362925	79368419	-	PRF1	ensembl	protein_coding
ENSSSCG00000023351	0.651239	6.13944	3.01386e-08	1.93818e-07	11507	9	protein_coding	140460880	140623439	+	PLA2G4A	ensembl	protein_coding
ENSSSCG00000029511	-0.604396	5.95002	3.02518e-08	1.9442e-07	3698	13	protein_coding	216148481	216190620	+	UBASH3A	ensembl	protein_coding
ENSSSCG00000019644	-0.683536	2.16983	3.03227e-08	1.94749e-07	11400	9	snoRNA	127780221	127780296	-	SNORD47	ensembl	snoRNA
ENSSSCG00000030787	-0.831739	6.95209	3.03686e-08	1.94918e-07	14524	X	pseudogene	89250732	89252461	-	pseudogene	havana	pseudogene
ENSSSCG00000003850	-0.655986	4.49843	3.15938e-08	2.02388e-07	7671	6	protein_coding	146666512	146682189	+	C1orf123	ensembl	protein_coding
ENSSSCG00000028561	-0.732263	5.25199	3.2468e-08	2.0772e-07	8438	15	protein_coding	118472583	118501321	+	CD28	havana	protein_coding
ENSSSCG00000021750	-0.616283	4.58127	3.31126e-08	2.11707e-07	5154	2	protein_coding	78141928	78150406	-	MEX3D	ensembl	protein_coding
ENSSSCG00000012634	-0.662598	2.4405	3.35846e-08	2.14448e-07	14733	X	protein_coding	114418295	114571134	-	novelgene	ensembl	protein_coding
ENSSSCG00000026351	0.844233	1.81381	3.58059e-08	2.28448e-07	2681	13	protein_coding	49869069	49897952	+	SCA7	ensembl	protein_coding
ENSSSCG00000026795	0.686152	5.71623	3.58462e-08	2.28448e-07	11052	9	protein_coding	73394792	73404796	-	novelgene	ensembl	protein_coding
ENSSSCG00000006452	0.615151	7.5949	3.58378e-08	2.28448e-07	15689	4	protein_coding	100437382	100460436	-	CD1D	ensembl_havana	protein_coding
ENSSSCG00000005533	0.934972	2.44462	3.66061e-08	2.32991e-07	1850	1	protein_coding	294753878	294780705	+	PTGS1	ensembl	protein_coding
ENSSSCG00000012541	-0.673934	3.48492	3.71308e-08	2.36179e-07	14597	X	protein_coding	98832416	98833552	+	novelgene	ensembl	protein_coding
ENSSSCG00000018029	-0.854886	2.62696	3.73619e-08	2.37496e-07	22269	12	protein_coding	62105943	62107172	+	novelgene	ensembl	protein_coding
ENSSSCG00000015129	0.671646	5.38074	3.81627e-08	2.41811e-07	10826	9	protein_coding	52649356	52729816	+	ARHGEF12	ensembl	protein_coding
ENSSSCG00000008572	1.29117	2.34363	3.97611e-08	2.51297e-07	13728	3	protein_coding	119785952	119802934	-	GAREML	ensembl	protein_coding
ENSSSCG00000012784	-0.596257	7.84382	4.01578e-08	2.53642e-07	14940	X	protein_coding	142101857	142106233	+	SSR4	ensembl_havana	protein_coding
ENSSSCG00000016031	-0.739462	2.25054	4.03456e-08	2.54665e-07	8312	15	protein_coding	102429017	102469728	-	CALCRL	ensembl	protein_coding
ENSSSCG00000027032	-0.810413	2.58312	4.07384e-08	2.56818e-07	3997	2	snoRNA	8242432	8242498	-	SNORD31	ensembl	snoRNA
ENSSSCG00000028723	-0.820262	3.6615	4.1873e-08	2.63803e-07	6080	6	protein_coding	17426723	17447550	-	CCDC102A	ensembl	protein_coding
ENSSSCG00000003600	1.54046	7.62629	4.27853e-08	2.68866e-07	7256	6	protein_coding	81806755	81821191	+	TINAGL1	ensembl	protein_coding
ENSSSCG00000000077	-0.604832	6.08102	4.40645e-08	2.76379e-07	17992	5	protein_coding	5260047	5278063	-	ADSL	ensembl	protein_coding
ENSSSCG00000005683	0.635851	4.99627	4.43667e-08	2.77747e-07	2015	1	protein_coding	303864106	303869260	+	TOR1B	ensembl	protein_coding
ENSSSCG00000007955	-0.638323	3.50541	4.51324e-08	2.82362e-07	12931	3	protein_coding	40002954	40022546	+	CLUAP1	ensembl	protein_coding
ENSSSCG00000013612	-0.600958	6.7493	4.53891e-08	2.83789e-07	25221	GL896326.1	protein_coding	2000	3913	-	ACP5	ensembl	protein_coding
ENSSSCG00000016986	1.01004	5.47948	4.97103e-08	3.10415e-07	19768	16	protein_coding	55464124	55496215	-	CREBRF	ensembl	protein_coding
ENSSSCG00000017521	-0.865028	3.21114	4.99324e-08	3.1141e-07	21609	12	protein_coding	23968530	23972991	-	SCRN2	ensembl	protein_coding
ENSSSCG00000021236	0.595881	5.5333	5.04943e-08	3.13926e-07	12886	3	protein_coding	34789972	34802901	-	novelgene	ensembl	protein_coding
ENSSSCG00000003542	-0.625383	3.61292	5.04726e-08	3.13926e-07	7146	6	protein_coding	75902526	75902717	-	novelgene	ensembl	protein_coding
ENSSSCG00000014248	0.906514	9.09994	5.38407e-08	3.33684e-07	5504	2	protein_coding	135104404	135158940	+	LMNB1	ensembl	protein_coding
ENSSSCG00000004149	0.992691	1.40201	5.55113e-08	3.43394e-07	171	1	protein_coding	28871320	29126558	+	NHSL1	ensembl	protein_coding
ENSSSCG00000006346	1.10754	3.8895	5.55697e-08	3.43541e-07	15569	4	protein_coding	96537111	96820806	-	ATF6	ensembl	protein_coding
ENSSSCG00000014170	0.766674	7.53448	5.75245e-08	3.54961e-07	5399	2	protein_coding	106934106	107128389	+	CAST	ensembl	protein_coding
ENSSSCG00000024825	-0.630628	11.4749	5.76998e-08	3.55821e-07	9140	14	protein_coding	41805405	41812197	+	RPL6	ensembl	protein_coding
ENSSSCG00000017500	0.801011	1.96587	6.07421e-08	3.73884e-07	21590	12	protein_coding	23107252	23108618	+	TCAP	ensembl	protein_coding
ENSSSCG00000004971	1.12792	3.26898	6.27852e-08	3.85742e-07	1166	1	protein_coding	185983169	186028545	+	novelgene	ensembl	protein_coding
ENSSSCG00000027867	-1.62924	3.38292	6.40998e-08	3.93331e-07	3346	13	protein_coding	147854304	147864827	-	novelgene	ensembl	protein_coding
ENSSSCG00000029785	-0.58719	10.4032	6.48109e-08	3.97203e-07	6744	6	protein_coding	53292339	53298246	+	RPS9	ensembl	protein_coding
ENSSSCG00000005078	0.710496	3.06874	6.55945e-08	4.01508e-07	1301	1	protein_coding	209435961	209532239	-	DAAM1	ensembl	protein_coding
ENSSSCG00000015579	0.871177	3.8091	6.5857e-08	4.02866e-07	11505	9	processed_transcript	140251518	140260362	-	PTGS2	ensembl_havana	processed_transcript
ENSSSCG00000029395	-0.917854	2.58085	6.68211e-08	4.08512e-07	10788	9	protein_coding	50866724	50869625	-	TMEM25	ensembl	protein_coding
ENSSSCG00000004002	-0.611373	9.95703	6.69507e-08	4.09052e-07	6856	6	protein_coding	57686353	57692238	+	RPS5	ensembl	protein_coding
ENSSSCG00000010459	0.879553	3.04056	6.78878e-08	4.14266e-07	9781	14	protein_coding	111555789	111660175	-	HTR7	ensembl	protein_coding
ENSSSCG00000018081	-0.686314	10.3447	6.83038e-08	4.16548e-07	25086	MT	protein_coding	9120	9800	+	MT-ATP6	insdc	protein_coding
ENSSSCG00000015785	0.716669	4.06999	6.84591e-08	4.17104e-07	8000	15	protein_coding	52433810	52464889	+	novelgene	ensembl	protein_coding
ENSSSCG00000006578	-0.776933	6.61182	6.84791e-08	4.17104e-07	15825	4	protein_coding	104908115	104911209	-	S100A4	ensembl_havana	protein_coding
ENSSSCG00000025598	0.980685	2.90799	6.96213e-08	4.238e-07	8167	15	protein_coding	79412981	79434415	+	novelgene	ensembl	protein_coding
ENSSSCG00000025604	0.904649	4.26967	7.37073e-08	4.4661e-07	825	1	protein_coding	142576041	142576181	+	novelgene	ensembl	protein_coding
ENSSSCG00000012318	-0.632005	4.26453	7.37741e-08	4.4661e-07	14254	X	protein_coding	50632385	50702990	+	MAGED1	ensembl_havana	protein_coding
ENSSSCG00000022160	0.699649	2.0121	7.39439e-08	4.47365e-07	24865	GL894485.1	protein_coding	10101	23451	+	novelgene	ensembl	protein_coding
ENSSSCG00000009768	-0.750111	2.63387	7.4128e-08	4.48205e-07	9010	14	protein_coding	30994249	31025156	-	TCTN2	ensembl	protein_coding
ENSSSCG00000025984	0.919834	2.42446	7.45989e-08	4.50777e-07	17617	7	protein_coding	104990613	105175649	+	TTLL5	ensembl_havana	protein_coding
ENSSSCG00000013237	0.927152	8.59591	7.59235e-08	4.58381e-07	4253	2	protein_coding	16421197	16452507	+	SPI1	ensembl_havana	protein_coding
ENSSSCG00000008075	0.72023	2.53105	7.72292e-08	4.65819e-07	13087	3	protein_coding	43631067	43647126	-	novelgene	ensembl	protein_coding
ENSSSCG00000025533	0.820697	1.85594	7.8056e-08	4.7052e-07	6297	6	protein_coding	40921405	40922901	-	COX7A1	ensembl	protein_coding
ENSSSCG00000006389	0.995335	4.27917	8.0063e-08	4.81424e-07	15621	4	protein_coding	98206891	98208904	-	PEA15	ensembl	protein_coding
ENSSSCG00000004972	0.912339	3.62602	8.01077e-08	4.81424e-07	1165	1	protein_coding	185896830	185920615	-	novelgene	ensembl	protein_coding
ENSSSCG00000017378	0.678076	7.06515	8.04245e-08	4.83035e-07	21466	12	protein_coding	19859931	19892872	+	DHX8	ensembl	protein_coding
ENSSSCG00000012926	0.693136	1.9894	8.26815e-08	4.95689e-07	3852	2	protein_coding	4604883	4609731	+	PC	ensembl	protein_coding
ENSSSCG00000008144	0.681137	6.25904	8.37759e-08	5.0134e-07	13181	3	protein_coding	51391130	51413776	+	NCK2	ensembl	protein_coding
ENSSSCG00000001657	-0.856867	2.46191	8.78501e-08	5.25087e-07	16895	7	protein_coding	43546202	43616033	-	CUL7	ensembl	protein_coding
ENSSSCG00000023349	-0.627391	3.00279	8.80034e-08	5.25686e-07	12729	3	protein_coding	18303135	18306438	-	ZNF768	ensembl	protein_coding
ENSSSCG00000002472	-0.677158	2.82384	8.8526e-08	5.28171e-07	17717	7	protein_coding	122228313	122229025	-	IFI27L2	ensembl	protein_coding
ENSSSCG00000017091	0.751217	7.12886	8.87632e-08	5.29268e-07	19904	16	protein_coding	78291878	78338637	-	TNIP1	ensembl	protein_coding
ENSSSCG00000028331	1.93587	5.08602	8.94987e-08	5.33054e-07	13200	3	protein_coding	54901371	54919900	-	novelgene	ensembl	protein_coding
ENSSSCG00000024023	0.75929	7.30838	8.98077e-08	5.34531e-07	7863	15	protein_coding	16061798	16096556	-	HNMT	ensembl	protein_coding
ENSSSCG00000008623	-0.635606	3.65368	9.02672e-08	5.36621e-07	13797	3	pseudogene	132792631	132793101	-	novelgene	ensembl	pseudogene
ENSSSCG00000000295	0.618123	7.10637	9.11692e-08	5.40686e-07	18267	5	protein_coding	20677944	20695280	-	novelgene	ensembl	protein_coding
ENSSSCG00000025840	0.832947	2.21596	9.12437e-08	5.40804e-07	9698	14	protein_coding	96808153	96817027	-	novelgene	ensembl	protein_coding
ENSSSCG00000024914	0.83543	1.87763	9.14228e-08	5.41394e-07	16656	7	protein_coding	27771732	27777630	-	BF	ensembl_havana	protein_coding
ENSSSCG00000000175	0.683132	3.52242	9.14524e-08	5.41394e-07	18113	5	protein_coding	15129052	15145294	-	novelgene	ensembl	protein_coding
ENSSSCG00000014891	1.25906	6.33282	9.31833e-08	5.50983e-07	10518	9	protein_coding	13936307	14135685	-	GAB2	ensembl	protein_coding
ENSSSCG00000016476	-0.73956	3.04583	9.42545e-08	5.56652e-07	22402	18	protein_coding	7756189	7823672	-	TRBV21OR9-2	ensembl	protein_coding
ENSSSCG00000021361	1.5063	2.43056	9.72077e-08	5.73083e-07	17096	7	protein_coding	60523788	60535523	+	ZNF710	ensembl	protein_coding
ENSSSCG00000003183	0.718691	3.1654	9.72102e-08	5.73083e-07	6629	6	protein_coding	50409604	50413754	-	RRAS	ensembl	protein_coding
ENSSSCG00000027487	0.62459	8.64395	9.79298e-08	5.76569e-07	12638	3	protein_coding	11037022	11055319	+	LAT2	ensembl	protein_coding
ENSSSCG00000016863	-0.608284	5.44178	9.80241e-08	5.76569e-07	19609	16	protein_coding	27700507	27924262	-	OXCT1	ensembl	protein_coding
ENSSSCG00000011698	1.38919	7.83214	1.00625e-07	5.91104e-07	2991	13	protein_coding	97219128	97253065	+	GYG1	ensembl	protein_coding
ENSSSCG00000022178	0.775712	7.85179	1.01886e-07	5.9816e-07	17571	7	protein_coding	102416956	102504747	-	novelgene	ensembl	protein_coding
ENSSSCG00000016916	0.649921	5.81923	1.05285e-07	6.1738e-07	19674	16	protein_coding	37476140	37522640	+	IL6ST	ensembl_havana	protein_coding
ENSSSCG00000015851	0.637652	3.98559	1.07568e-07	6.30393e-07	8086	15	protein_coding	62933578	63096764	-	TNKS	ensembl	protein_coding
ENSSSCG00000005264	0.625171	5.32923	1.09579e-07	6.41042e-07	1550	1	protein_coding	252230644	252240453	-	ZFAND5	ensembl	protein_coding
ENSSSCG00000014074	0.633241	2.12215	1.1103e-07	6.48385e-07	5267	2	protein_coding	85371845	85429612	-	GFM2	ensembl	protein_coding
ENSSSCG00000017525	0.849587	4.45047	1.12455e-07	6.5439e-07	21621	12	protein_coding	24300468	24308029	+	novelgene	ensembl	protein_coding
ENSSSCG00000015250	0.673172	2.29864	1.12404e-07	6.5439e-07	10970	9	protein_coding	63398130	63422854	+	ADAMTS15	ensembl	protein_coding
ENSSSCG00000010277	0.592803	3.96535	1.12283e-07	6.5439e-07	9576	14	protein_coding	80113947	80157534	+	SLC29A3	ensembl	protein_coding
ENSSSCG00000018094	-0.708859	7.07578	1.13354e-07	6.59235e-07	25099	MT	protein_coding	15342	16481	+	CYTB	insdc	protein_coding
ENSSSCG00000017561	0.999813	2.44673	1.13801e-07	6.61447e-07	21698	12	protein_coding	27060902	27116379	+	ABCC3	ensembl	protein_coding
ENSSSCG00000027344	0.665146	2.96849	1.15593e-07	6.71469e-07	9066	14	protein_coding	33642793	33644868	+	ATP2A2	ensembl	protein_coding
ENSSSCG00000009097	0.659182	7.90136	1.20713e-07	6.98753e-07	12197	8	protein_coding	109609049	109642588	+	ANXA5	ensembl	protein_coding
ENSSSCG00000000804	0.792286	5.58886	1.24067e-07	7.16861e-07	18849	5	protein_coding	79126662	79217840	+	ANO6	ensembl	protein_coding
ENSSSCG00000009558	-0.657878	1.7809	1.24019e-07	7.16861e-07	19471	11	protein_coding	86197298	86213979	-	F10	ensembl	protein_coding
ENSSSCG00000003014	-0.706601	2.70836	1.24131e-07	7.16861e-07	6422	6	protein_coding	45159141	45164300	+	TMEM91	ensembl	protein_coding
ENSSSCG00000007039	1.85663	2.50657	1.27957e-07	7.3767e-07	20557	17	protein_coding	14656636	14667630	-	PRNP	ensembl_havana	protein_coding
ENSSSCG00000014884	0.590485	4.72048	1.31921e-07	7.59637e-07	10511	9	protein_coding	13651444	13735539	-	INTS4	ensembl	protein_coding
ENSSSCG00000020701	1.06902	3.70346	1.34152e-07	7.71588e-07	17558	7	protein_coding	100536077	100574731	-	TTC9	ensembl	protein_coding
ENSSSCG00000015135	1.12757	8.99261	1.37035e-07	7.87255e-07	10833	9	protein_coding	53830781	53907681	-	novelgene	ensembl	protein_coding
ENSSSCG00000005762	-1.03026	2.4708	1.42913e-07	8.20073e-07	2088	1	protein_coding	308751422	308841049	+	KCNT1	ensembl	protein_coding
ENSSSCG00000020679	0.895074	5.04375	1.46439e-07	8.39694e-07	2756	13	protein_coding	68147561	68154058	-	novelgene	ensembl	protein_coding
ENSSSCG00000011634	-0.592678	3.96218	1.49612e-07	8.57026e-07	2884	13	protein_coding	81542497	81548422	-	novelgene	ensembl	protein_coding
ENSSSCG00000000233	1.4703	3.23212	1.55513e-07	8.89803e-07	18176	5	protein_coding	17901709	17938189	+	ACVR1B	ensembl_havana	protein_coding
ENSSSCG00000009215	1.03042	4.13413	1.58393e-07	9.04188e-07	12368	8	protein_coding	140152454	140173698	+	No human orthologue	ensembl_havana	protein_coding
ENSSSCG00000027396	1.50967	4.51526	1.58759e-07	9.05756e-07	13686	3	protein_coding	117487534	117490549	+	novelgene	ensembl	protein_coding
ENSSSCG00000024408	-1.15653	6.4963	1.60225e-07	9.13595e-07	2440	13	protein_coding	32348402	32450254	+	novelgene	ensembl	protein_coding
ENSSSCG00000009402	0.667014	6.26683	1.62572e-07	9.25383e-07	19231	11	protein_coding	19681033	19682094	+	LPAR6	ensembl	protein_coding
ENSSSCG00000003592	0.912024	2.76102	1.69269e-07	9.6204e-07	7242	6	protein_coding	81278306	81287308	+	SDC3	ensembl	protein_coding
ENSSSCG00000028536	0.704445	5.50998	1.69303e-07	9.6204e-07	5304	2	protein_coding	88879233	88972822	+	novelgene	ensembl	protein_coding
ENSSSCG00000016342	-0.652121	5.15148	1.70574e-07	9.68706e-07	8720	15	protein_coding	152217835	152219640	-	HES6	ensembl	protein_coding
ENSSSCG00000013849	0.720967	9.8063	1.77605e-07	1.00633e-06	4649	2	protein_coding	61156657	61172692	+	TPM4	ensembl	protein_coding
ENSSSCG00000007764	-0.693318	2.76701	1.78005e-07	1.00744e-06	12692	3	protein_coding	17483209	17486011	-	novelgene	ensembl	protein_coding
ENSSSCG00000013623	0.78476	7.43914	1.79227e-07	1.01378e-06	4910	2	protein_coding	70385629	70398853	-	RAB3D	ensembl	protein_coding
ENSSSCG00000005308	-0.90997	3.19274	1.79511e-07	1.01481e-06	1597	1	protein_coding	263990421	264048276	+	RUSC2	ensembl	protein_coding
ENSSSCG00000022976	1.4691	5.66915	1.85232e-07	1.04476e-06	16917	7	protein_coding	44185076	44195847	-	novelgene	ensembl	protein_coding
ENSSSCG00000027672	-0.656118	2.44937	1.85723e-07	1.04694e-06	24443	GL893031.2	protein_coding	32676	36461	-	novelgene	ensembl	protein_coding
ENSSSCG00000028762	0.800464	4.48242	1.93386e-07	1.08766e-06	4070	2	protein_coding	10167627	10175716	-	VPS37C	ensembl	protein_coding
ENSSSCG00000009880	0.861234	5.74014	1.9461e-07	1.0933e-06	9133	14	protein_coding	41230165	41288614	+	SLC8B1	ensembl	protein_coding
ENSSSCG00000014335	0.836243	3.26628	1.94916e-07	1.0944e-06	5612	2	protein_coding	146132308	146137792	-	REEP2	ensembl	protein_coding
ENSSSCG00000024230	0.915329	8.8916	2.02083e-07	1.13144e-06	20884	17	protein_coding	45264861	45272225	+	MYL9	ensembl	protein_coding
ENSSSCG00000020789	0.826374	2.12191	2.03702e-07	1.13986e-06	5391	2	protein_coding	105115585	105121414	+	novelgene	ensembl	protein_coding
ENSSSCG00000027278	-0.662333	2.00324	2.09727e-07	1.17225e-06	3525	13	protein_coding	172773894	172821180	-	ARL6	ensembl	protein_coding
ENSSSCG00000002729	1.24682	2.47811	2.11811e-07	1.18256e-06	6024	6	protein_coding	13733590	13819514	+	novelgene	ensembl	protein_coding
ENSSSCG00000014873	0.684417	2.71661	2.14535e-07	1.1971e-06	10492	9	protein_coding	12137833	12187150	+	novelgene	ensembl	protein_coding
ENSSSCG00000005826	-0.604415	4.25741	2.2572e-07	1.25668e-06	2168	1	protein_coding	313819454	313820674	-	PHPT1	ensembl	protein_coding
ENSSSCG00000023369	0.750509	4.22033	2.29508e-07	1.27705e-06	25235	GL896094.1	protein_coding	3193	7165	-	MSRB1	ensembl	protein_coding
ENSSSCG00000024812	1.66375	3.56836	2.29755e-07	1.27771e-06	13687	3	protein_coding	117543880	117555469	+	novelgene	ensembl	protein_coding
ENSSSCG00000007488	0.957466	2.9058	2.45714e-07	1.3634e-06	21086	17	protein_coding	62396310	62548050	+	DOK5	ensembl_havana	protein_coding
ENSSSCG00000007317	0.801457	4.43972	2.52951e-07	1.40029e-06	20883	17	protein_coding	45198643	45251078	+	novelgene	ensembl	protein_coding
ENSSSCG00000007602	-0.721866	3.0351	2.53069e-07	1.40029e-06	12503	3	protein_coding	5439927	5589075	-	BAIAP2L1	ensembl	protein_coding
ENSSSCG00000027147	-0.721343	4.88499	2.53227e-07	1.40038e-06	19732	16	protein_coding	51246712	51272145	+	CENPH	ensembl	protein_coding
ENSSSCG00000015567	1.23242	6.61533	2.55103e-07	1.40918e-06	11491	9	protein_coding	138454826	138618213	-	FAM129A	ensembl_havana	protein_coding
ENSSSCG00000004919	0.643805	3.21642	2.57083e-07	1.41933e-06	1101	1	protein_coding	179950610	180067851	-	NEDD4L	ensembl	protein_coding
ENSSSCG00000011023	-0.585274	3.18698	2.58737e-07	1.42766e-06	20267	10	protein_coding	46149334	46153140	-	ZNF438	ensembl	protein_coding
ENSSSCG00000017750	0.78927	8.77793	2.61616e-07	1.44275e-06	21913	12	protein_coding	45381283	45387344	+	EVI2B	ensembl	protein_coding
ENSSSCG00000000641	-0.865648	6.46277	2.67509e-07	1.4736e-06	18671	5	protein_coding	64370014	64378469	+	KLRK1	ensembl_havana	protein_coding
ENSSSCG00000009334	0.692506	7.05021	2.72156e-07	1.49754e-06	19147	11	protein_coding	7585525	7661067	-	HSPH1	ensembl	protein_coding
ENSSSCG00000021432	1.03933	3.06139	2.74663e-07	1.51049e-06	23364	JH118963.1	protein_coding	59037	81870	+	novelgene	ensembl	protein_coding
ENSSSCG00000012643	-0.758043	5.00488	2.84624e-07	1.56267e-06	14746	X	protein_coding	116692484	116715686	+	SH2D1A	ensembl_havana	protein_coding
ENSSSCG00000021363	-0.619215	7.29206	2.85191e-07	1.56492e-06	22193	12	protein_coding	55506216	55528405	+	CHD3	ensembl	protein_coding
ENSSSCG00000012633	0.825115	8.50458	2.8856e-07	1.58253e-06	14731	X	protein_coding	114331216	114386491	-	IL13RA1	ensembl_havana	protein_coding
ENSSSCG00000000784	0.909525	8.68941	2.96904e-07	1.62559e-06	18830	5	protein_coding	74510800	74656333	+	LRRK2	ensembl	protein_coding
ENSSSCG00000013597	-0.613315	9.48418	3.05041e-07	1.66554e-06	4940	2	protein_coding	71320356	71321505	-	RPS28	ensembl	protein_coding
ENSSSCG00000007470	0.626412	4.5781	3.11705e-07	1.70006e-06	21053	17	protein_coding	58476081	58509813	-	FAM65C	ensembl_havana	protein_coding
ENSSSCG00000009394	0.934484	2.96004	3.1349e-07	1.70838e-06	19218	11	protein_coding	18412947	18413495	-	ARL11	ensembl	protein_coding
ENSSSCG00000012656	0.769693	6.15115	3.13576e-07	1.70838e-06	14772	X	protein_coding	122386179	122429826	-	ELF4	ensembl_havana	protein_coding
ENSSSCG00000013649	0.725862	8.97916	3.19913e-07	1.74195e-06	4878	2	protein_coding	69477414	69484609	-	ICAM3	ensembl_havana	protein_coding
ENSSSCG00000017766	0.892504	1.71997	3.20468e-07	1.74401e-06	21951	12	protein_coding	46948356	46959308	+	novelgene	ensembl	protein_coding
ENSSSCG00000012842	-0.622695	10.6537	3.21141e-07	1.74671e-06	3753	2	protein_coding	164439	166560	-	novelgene	ensembl	protein_coding
ENSSSCG00000023014	0.669181	2.50789	3.25893e-07	1.77158e-06	21458	12	protein_coding	19510100	19518406	-	CD300LG	ensembl_havana	protein_coding
ENSSSCG00000003219	-0.614034	2.63195	3.27159e-07	1.77749e-06	6662	6	protein_coding	51159342	51165097	-	FAM71E1	ensembl	protein_coding
ENSSSCG00000029347	0.642953	2.1701	3.3036e-07	1.7939e-06	4799	2	protein_coding	66776801	66821681	-	ZNF791	ensembl	protein_coding
ENSSSCG00000014625	-0.766682	2.31746	3.35187e-07	1.81812e-06	10240	9	protein_coding	3923986	3940046	+	TRIM3	ensembl	protein_coding
ENSSSCG00000023335	-0.663979	3.53774	3.37106e-07	1.82753e-06	13228	3	protein_coding	58229625	58239025	+	COA5	ensembl	protein_coding
ENSSSCG00000013848	1.245	5.79406	3.37728e-07	1.8299e-06	4650	2	protein_coding	61176944	61196619	+	RAB8A	ensembl	protein_coding
ENSSSCG00000026591	-0.662807	3.90865	3.41159e-07	1.84748e-06	24268	GL895559.1	protein_coding	36671	37753	+	CCR4	ensembl	protein_coding
ENSSSCG00000004202	-0.776904	4.30851	3.43884e-07	1.86122e-06	241	1	protein_coding	36583232	36629478	+	SAMD3	ensembl	protein_coding
ENSSSCG00000014258	-0.619407	4.4405	3.44665e-07	1.86443e-06	5518	2	protein_coding	137198380	137219941	+	ISOC1	ensembl	protein_coding
ENSSSCG00000021411	0.736261	5.57332	3.49496e-07	1.88541e-06	16393	7	protein_coding	22044567	22052982	-	novelgene	ensembl	protein_coding
ENSSSCG00000023210	-0.599412	3.84847	3.50554e-07	1.88906e-06	19863	16	protein_coding	71885390	71906957	-	novelgene	ensembl	protein_coding
ENSSSCG00000004506	0.790925	3.7461	3.59245e-07	1.93274e-06	588	1	protein_coding	107666405	108030895	+	CTIF	ensembl	protein_coding
ENSSSCG00000021978	-0.634093	8.86076	3.9098e-07	2.09438e-06	9742	14	protein_coding	100785657	100785923	+	RPL37A	ensembl	protein_coding
ENSSSCG00000004789	1.2362	9.45653	4.04385e-07	2.16269e-06	935	1	protein_coding	146905998	146923333	-	THBS1	ensembl_havana	protein_coding
ENSSSCG00000007240	1.08923	6.10364	4.09731e-07	2.19009e-06	20794	17	protein_coding	40656380	40667247	+	novelgene	ensembl	protein_coding
ENSSSCG00000003061	-0.61525	3.32494	4.19151e-07	2.23442e-06	6472	6	protein_coding	46217032	46327364	-	CADM4	ensembl	protein_coding
ENSSSCG00000017912	-0.594681	3.9494	4.26916e-07	2.27459e-06	22113	12	protein_coding	54192741	54203471	-	PLD2	ensembl	protein_coding
ENSSSCG00000012446	-0.625218	6.8408	4.39221e-07	2.33764e-06	14456	X	protein_coding	72343324	72359036	+	P2RY10	ensembl_havana	protein_coding
ENSSSCG00000021672	1.00819	7.27216	4.41961e-07	2.3497e-06	21256	12	protein_coding	5511862	5519993	+	WBP2	ensembl	protein_coding
ENSSSCG00000009517	-0.588957	7.90792	4.5728e-07	2.42984e-06	19411	11	protein_coding	75527990	75542044	-	GPR183	ensembl	protein_coding
ENSSSCG00000012470	-0.689248	2.58095	4.66121e-07	2.47283e-06	14498	X	pseudogene	82616706	82617024	+	pseudogene	ensembl_havana	pseudogene
ENSSSCG00000010258	0.632355	4.22352	4.70594e-07	2.4939e-06	9562	14	protein_coding	78974008	78994034	-	AIFM2	ensembl	protein_coding
ENSSSCG00000025406	0.633608	4.32083	4.84448e-07	2.56457e-06	4444	2	protein_coding	45007592	45076676	+	PIK3C2A	ensembl	protein_coding
ENSSSCG00000015878	-0.667609	2.05437	4.96499e-07	2.62557e-06	8131	15	protein_coding	72627743	72887032	+	novelgene	ensembl	protein_coding
ENSSSCG00000004666	1.02494	6.20284	5.0007e-07	2.64303e-06	793	1	protein_coding	140670863	140706384	+	novelgene	ensembl	protein_coding
ENSSSCG00000012474	0.88252	2.4477	5.18268e-07	2.72862e-06	14512	X	protein_coding	85891071	86317742	+	DIAPH2	ensembl	protein_coding
ENSSSCG00000023790	-0.853858	2.81927	5.1928e-07	2.73146e-06	17360	7	protein_coding	82529825	82530435	-	novelgene	ensembl	protein_coding
ENSSSCG00000013018	-0.672714	2.51331	5.43237e-07	2.85142e-06	3944	2	protein_coding	6460653	6480139	+	CDC42BPG	ensembl	protein_coding
ENSSSCG00000029221	0.607748	2.11264	5.45007e-07	2.85919e-06	1786	1	protein_coding	284727821	284751025	+	novelgene	ensembl	protein_coding
ENSSSCG00000029226	0.704795	8.56508	5.49002e-07	2.87863e-06	9000	14	protein_coding	29959863	29961464	+	UBC	ensembl	protein_coding
ENSSSCG00000022438	-0.60624	3.78159	5.8394e-07	3.05052e-06	6401	6	protein_coding	44613524	44623134	-	novelgene	ensembl	protein_coding
ENSSSCG00000022599	-0.764915	3.30525	5.96637e-07	3.11193e-06	6443	6	protein_coding	45556452	45558674	+	novelgene	ensembl	protein_coding
ENSSSCG00000014339	1.03641	4.95075	6.10664e-07	3.18007e-06	5617	2	protein_coding	146440622	146624740	+	CTNNA1	ensembl	protein_coding
ENSSSCG00000022902	0.671124	2.20594	6.15354e-07	3.20281e-06	10482	9	protein_coding	11207540	11233016	-	novelgene	ensembl	protein_coding
ENSSSCG00000010462	0.65679	1.71774	6.37128e-07	3.304e-06	9784	14	protein_coding	112021942	112056577	+	PCGF5	ensembl	protein_coding
ENSSSCG00000023955	-0.645818	1.84615	6.92721e-07	3.57359e-06	21753	12	protein_coding	35497810	35517095	+	novelgene	ensembl	protein_coding
ENSSSCG00000024595	0.945117	7.47443	7.07801e-07	3.64758e-06	24997	GL896271.1	protein_coding	3	4541	+	APOBR	ensembl	protein_coding
ENSSSCG00000010054	-0.640674	2.94014	7.16263e-07	3.68736e-06	9314	14	protein_coding	52914666	52931656	+	ADORA2A	ensembl	protein_coding
ENSSSCG00000010905	0.827497	2.04709	7.1677e-07	3.68805e-06	20105	10	protein_coding	26048270	26071954	-	ATP6V1G3	ensembl	protein_coding
ENSSSCG00000005516	1.09756	4.15536	7.21654e-07	3.71126e-06	1839	1	protein_coding	293510864	293528679	-	STOM	ensembl	protein_coding
ENSSSCG00000023697	0.770338	2.8886	7.23028e-07	3.7164e-06	23991	GL896267.1	protein_coding	36765	40415	-	REM2	ensembl	protein_coding
ENSSSCG00000023107	0.819632	3.28447	7.44161e-07	3.82105e-06	20688	17	protein_coding	35991332	35992251	+	novelgene	ensembl	protein_coding
ENSSSCG00000003192	0.815232	3.62109	7.86999e-07	4.02226e-06	6644	6	protein_coding	50635545	50645232	-	IL4I1	havana	protein_coding
ENSSSCG00000006350	0.72732	6.31792	8.15437e-07	4.15365e-06	15574	4	protein_coding	96888986	96908203	-	FCGR2B	ensembl_havana	protein_coding
ENSSSCG00000024418	0.817036	4.07083	8.19301e-07	4.17015e-06	9479	14	protein_coding	65508298	65517687	-	RHOU	ensembl	protein_coding
ENSSSCG00000021208	-0.886351	5.25772	8.2482e-07	4.19393e-06	19614	16	protein_coding	29021315	29026496	-	SEPP1	ensembl	protein_coding
ENSSSCG00000015541	0.591657	5.86039	8.27222e-07	4.20398e-06	11463	9	pseudogene	134670288	134671264	+	novelgene	ensembl	pseudogene
ENSSSCG00000000644	0.606381	5.40865	8.35123e-07	4.23979e-06	18674	5	protein_coding	64512175	64520315	+	novelgene	ensembl	protein_coding
ENSSSCG00000003148	-0.690959	2.52282	8.36054e-07	4.24234e-06	6581	6	protein_coding	49734283	49740069	-	novelgene	ensembl	protein_coding
ENSSSCG00000009682	0.597418	2.39398	8.38786e-07	4.25185e-06	8908	14	protein_coding	13933473	14124611	+	HMBOX1	ensembl	protein_coding
ENSSSCG00000015660	1.04966	3.9749	8.4305e-07	4.27128e-06	11070	9	protein_coding	74062411	74081066	+	PFKFB2	ensembl	protein_coding
ENSSSCG00000007478	0.977192	4.11691	8.63788e-07	4.36965e-06	21065	17	protein_coding	59377658	59514268	-	ATP9A	ensembl_havana	protein_coding
ENSSSCG00000004547	1.16795	5.32592	8.64289e-07	4.36995e-06	641	1	protein_coding	118018185	118027873	-	PLEKHO2	ensembl	protein_coding
ENSSSCG00000026173	0.749327	5.66308	8.69734e-07	4.39524e-06	1712	1	protein_coding	275474265	275507927	+	ABCA1	ensembl_havana	protein_coding
ENSSSCG00000003211	0.594694	6.98429	8.913e-07	4.49277e-06	6659	6	protein_coding	51087295	51094351	+	NR1H2	ensembl	protein_coding
ENSSSCG00000017753	0.831507	6.22336	9.47824e-07	4.76799e-06	21917	12	protein_coding	45916685	45982851	+	KSR1	ensembl	protein_coding
ENSSSCG00000018923	-0.799992	3.39799	9.51463e-07	4.78387e-06	16202	4	snoRNA	135984519	135984614	-	SNORD21	ensembl	snoRNA
ENSSSCG00000023376	-0.879409	2.55316	9.6587e-07	4.85138e-06	2098	1	protein_coding	309824502	309954689	+	PARD6G	ensembl	protein_coding
ENSSSCG00000026803	-0.59832	6.48667	9.87711e-07	4.95355e-06	11812	8	protein_coding	40026238	40096735	-	novelgene	ensembl	protein_coding
ENSSSCG00000028079	-0.738904	3.27128	9.92275e-07	4.97392e-06	2269	13	protein_coding	12255865	12257346	+	RPL15	ensembl	protein_coding
ENSSSCG00000008090	1.0367	3.73941	9.94269e-07	4.9814e-06	13113	3	protein_coding	45453545	45466239	-	IL1A	ensembl_havana	protein_coding
ENSSSCG00000027898	1.04264	4.75342	1.03114e-06	5.15309e-06	19008	5	protein_coding	97596830	97709794	+	ATP2B1	ensembl	protein_coding
ENSSSCG00000008275	0.814715	6.06621	1.03169e-06	5.15327e-06	13362	3	protein_coding	71880234	71888703	-	TTC31	ensembl	protein_coding
ENSSSCG00000023184	1.295	3.63043	1.03907e-06	5.18752e-06	24030	GL894408.2	protein_coding	9428	14327	-	IRF8	ensembl	protein_coding
ENSSSCG00000015493	-0.584185	3.08606	1.07042e-06	5.33596e-06	11408	9	protein_coding	127816342	127828384	-	SERPINC1	ensembl	protein_coding
ENSSSCG00000027745	1.00778	3.66059	1.07561e-06	5.35914e-06	3693	13	protein_coding	215898402	215958339	+	ABCG1	ensembl	protein_coding
ENSSSCG00000027611	0.738944	4.91751	1.09158e-06	5.43594e-06	19774	16	protein_coding	55799386	55807620	+	novelgene	ensembl	protein_coding
ENSSSCG00000013233	0.64927	3.9509	1.10569e-06	5.5007e-06	4249	2	protein_coding	16317462	16327975	-	CELF1	ensembl	protein_coding
ENSSSCG00000030666	-0.629557	3.00374	1.12663e-06	5.59361e-06	3068	13	protein_coding	108339825	108368343	-	novelgene	ensembl	protein_coding
ENSSSCG00000029474	-0.651239	3.29642	1.15791e-06	5.74031e-06	24679	GL895866.1	protein_coding	14057	24730	+	AVEN	ensembl	protein_coding
ENSSSCG00000006357	0.78582	8.75822	1.17913e-06	5.83678e-06	15584	4	protein_coding	97099150	97103132	-	FCER1G	ensembl_havana	protein_coding
ENSSSCG00000021934	0.967852	5.90151	1.22674e-06	6.06332e-06	14200	X	protein_coding	47784223	47810470	+	OTUD5	ensembl	protein_coding
ENSSSCG00000010192	-0.722035	5.3869	1.27201e-06	6.26832e-06	9478	14	protein_coding	65322103	65345893	-	RAB4A	ensembl	protein_coding
ENSSSCG00000021823	0.737971	4.21208	1.27272e-06	6.26874e-06	23044	JH118763.1	protein_coding	60126	132351	+	novelgene	ensembl	protein_coding
ENSSSCG00000023496	0.681578	4.76436	1.31847e-06	6.47473e-06	25251	GL896358.1	protein_coding	2190	7245	-	novelgene	ensembl	protein_coding
ENSSSCG00000015801	0.747812	3.90208	1.33518e-06	6.55358e-06	8018	15	protein_coding	53840783	53852536	-	TLR3	ensembl_havana	protein_coding
ENSSSCG00000009231	1.15506	2.13396	1.34788e-06	6.60607e-06	12389	8	protein_coding	143439802	143519675	-	CDS1	ensembl	protein_coding
ENSSSCG00000008568	0.659689	4.69372	1.36847e-06	6.69376e-06	13727	3	protein_coding	119717928	119743831	-	DRC1	ensembl	protein_coding
ENSSSCG00000001692	0.710186	2.91348	1.40728e-06	6.87681e-06	16921	7	protein_coding	44224282	44370509	-	novelgene	ensembl	protein_coding
ENSSSCG00000003983	1.19794	8.72307	1.41003e-06	6.88686e-06	7828	6	protein_coding	157479913	157721955	-	SMAP1L	ensembl	protein_coding
ENSSSCG00000028677	-0.606226	2.49478	1.43323e-06	6.98297e-06	3467	13	protein_coding	166989045	167002213	-	novelgene	ensembl	protein_coding
ENSSSCG00000029337	-0.633063	3.66429	1.49071e-06	7.2381e-06	23505	JH118404.1	protein_coding	87684	104414	-	novelgene	ensembl	protein_coding
ENSSSCG00000001134	0.884414	3.18855	1.50943e-06	7.32182e-06	16398	7	protein_coding	22089319	22089699	+	HIST1H2BF	ensembl	protein_coding
ENSSSCG00000028327	-0.679135	3.55775	1.51091e-06	7.32541e-06	9507	14	protein_coding	69414823	69421137	-	novelgene	ensembl	protein_coding
ENSSSCG00000003950	-0.813676	3.61354	1.52053e-06	7.36483e-06	7782	6	protein_coding	155288383	155321728	+	TIE1	ensembl	protein_coding
ENSSSCG00000025108	0.858601	6.81363	1.57827e-06	7.63703e-06	14989	X	protein_coding	143495523	143555732	+	G6PD	ensembl	protein_coding
ENSSSCG00000011752	-0.7018	6.23886	1.62638e-06	7.83922e-06	3123	13	protein_coding	119779314	119842558	-	novelgene	ensembl	protein_coding
ENSSSCG00000010212	0.901452	3.5413	1.62773e-06	7.84192e-06	9504	14	protein_coding	68392355	68781879	-	ANK3	ensembl_havana	protein_coding
ENSSSCG00000003401	1.35335	3.11643	1.73231e-06	8.32145e-06	6974	6	protein_coding	64444216	64593489	+	KIF1B	ensembl	protein_coding
ENSSSCG00000013144	0.734341	7.55168	1.76663e-06	8.46991e-06	4120	2	protein_coding	11807282	11811580	+	MPEG1	ensembl	protein_coding
ENSSSCG00000014106	-0.624776	1.757	1.77893e-06	8.52081e-06	5311	2	protein_coding	89560622	89578153	+	novelgene	ensembl	protein_coding
ENSSSCG00000010554	-0.747437	4.15059	1.78022e-06	8.52272e-06	9894	14	protein_coding	120964206	120980914	+	SCD	ensembl_havana	protein_coding
ENSSSCG00000026953	-0.766045	3.58046	1.78825e-06	8.55702e-06	7518	6	protein_coding	113245005	113290173	-	TPGS2	ensembl	protein_coding
ENSSSCG00000011102	0.789936	5.86271	1.79469e-06	8.58368e-06	20368	10	protein_coding	61651758	61800688	-	NRP1	ensembl_havana	protein_coding
ENSSSCG00000015299	1.07064	10.4424	1.80807e-06	8.6435e-06	11083	9	protein_coding	74983719	75005883	-	STEAP4	ensembl	protein_coding
ENSSSCG00000023912	0.765977	5.12648	1.92976e-06	9.1986e-06	12595	3	protein_coding	9576020	9588793	+	novelgene	ensembl	protein_coding
ENSSSCG00000011317	1.20888	2.93084	2.01507e-06	9.58221e-06	2434	13	protein_coding	32166988	32239205	-	FYCO1	ensembl_havana	protein_coding
ENSSSCG00000002252	0.740108	8.53707	2.06981e-06	9.8284e-06	17483	7	protein_coding	87586099	87598954	-	ARRDC4	ensembl_havana	protein_coding
ENSSSCG00000029230	0.820198	8.0262	2.17595e-06	1.02978e-05	15903	4	protein_coding	107904738	107909631	-	ECM1	ensembl	protein_coding
ENSSSCG00000011592	-0.611377	6.911	2.18096e-06	1.03166e-05	2820	13	protein_coding	76179149	76229571	-	PLXND1	ensembl	protein_coding
ENSSSCG00000022611	-0.603352	3.64136	2.24831e-06	1.062e-05	18553	5	protein_coding	46881786	46924805	-	CAPRIN2	ensembl	protein_coding
ENSSSCG00000029371	0.986424	8.47428	2.25817e-06	1.06564e-05	6538	6	protein_coding	48523114	48537524	+	C5AR1	ensembl	protein_coding
ENSSSCG00000000653	0.592976	6.83568	2.28241e-06	1.07657e-05	18687	5	protein_coding	64909901	64917880	+	CD69	ensembl_havana	protein_coding
ENSSSCG00000026785	1.12102	2.69308	2.2867e-06	1.07808e-05	23140	JH118697.1	protein_coding	38396	155565	+	novelgene	ensembl	protein_coding
ENSSSCG00000002529	-0.666487	7.94911	2.3213e-06	1.09335e-05	17775	7	protein_coding	129322112	129322456	-	RPS21	ensembl	protein_coding
ENSSSCG00000001427	1.04126	1.61344	2.35253e-06	1.10753e-05	16651	7	protein_coding	27729058	27744181	-	C4A	ensembl_havana	protein_coding
ENSSSCG00000006059	-0.602901	6.78901	2.46056e-06	1.15401e-05	15235	4	protein_coding	37897125	38264852	+	NCALD	ensembl_havana	protein_coding
ENSSSCG00000028686	0.880918	2.43459	2.48785e-06	1.1657e-05	24050	GL893454.2	protein_coding	15351	25390	+	novelgene	ensembl	protein_coding
ENSSSCG00000000275	-0.644454	3.51402	2.4936e-06	1.16784e-05	18230	5	protein_coding	19136357	19152720	-	MAP3K12	ensembl	protein_coding
ENSSSCG00000016901	-1.10302	3.59314	2.62146e-06	1.22368e-05	19655	16	protein_coding	36320680	36329478	+	GZMK	ensembl	protein_coding
ENSSSCG00000008943	-0.627632	4.55432	2.69272e-06	1.25517e-05	11992	8	protein_coding	71840474	72050171	+	SLC4A4	ensembl	protein_coding
ENSSSCG00000026602	0.78912	3.32761	2.69699e-06	1.25657e-05	6521	6	protein_coding	47840098	47847138	-	PTGIR	ensembl	protein_coding
ENSSSCG00000003167	0.718057	5.03741	2.7061e-06	1.26022e-05	6616	6	protein_coding	50281970	50292760	+	FLT3LG	ensembl	protein_coding
ENSSSCG00000003065	0.704437	3.93449	2.84692e-06	1.3196e-05	6476	6	protein_coding	46349481	46365407	-	PLAUR	ensembl_havana	protein_coding
ENSSSCG00000021710	0.747655	2.25695	2.85254e-06	1.32158e-05	12880	3	protein_coding	34602869	34621554	-	PMM2	ensembl	protein_coding
ENSSSCG00000002099	-0.762166	2.50002	2.86016e-06	1.32388e-05	17365	7	protein_coding	82618451	82618950	-	TRAV8-1	ensembl	protein_coding
ENSSSCG00000023333	1.00786	2.25559	2.90109e-06	1.3422e-05	2077	1	protein_coding	308197101	308203079	+	novelgene	ensembl	protein_coding
ENSSSCG00000015645	1.63452	3.31208	2.90737e-06	1.34447e-05	11050	9	protein_coding	73085718	73360178	+	SRGAP2	ensembl	protein_coding
ENSSSCG00000025167	0.809383	6.32362	2.95958e-06	1.36606e-05	23677	JH118787.1	protein_coding	77050	80982	-	novelgene	ensembl	protein_coding
ENSSSCG00000007797	1.14862	7.40473	3.03176e-06	1.39743e-05	12728	3	protein_coding	18259505	18298947	+	ITGAL	ensembl_havana	protein_coding
ENSSSCG00000025611	0.989672	2.91526	3.45589e-06	1.58043e-05	23363	JH118963.1	protein_coding	42885	57352	+	novelgene	ensembl	protein_coding
ENSSSCG00000004071	0.755107	3.42218	3.63218e-06	1.65646e-05	91	1	protein_coding	14406886	14451537	+	novelgene	ensembl	protein_coding
ENSSSCG00000002259	1.31455	7.24115	3.6861e-06	1.67873e-05	17499	7	protein_coding	94532329	94578520	+	AKAP13	ensembl	protein_coding
ENSSSCG00000000078	0.679445	4.31953	3.727e-06	1.69658e-05	17993	5	protein_coding	5297078	5431373	-	novelgene	ensembl	protein_coding
ENSSSCG00000027551	-0.781568	4.98121	3.75839e-06	1.71008e-05	19235	11	protein_coding	20025119	20037565	-	NUDT15	ensembl	protein_coding
ENSSSCG00000005970	-0.594957	4.16754	3.79563e-06	1.72544e-05	15114	4	protein_coding	15248863	15279282	-	SQLE	ensembl_havana	protein_coding
ENSSSCG00000011313	1.0533	3.24964	3.82287e-06	1.73544e-05	2422	13	protein_coding	31679126	31716582	+	novelgene	ensembl	protein_coding
ENSSSCG00000008038	-0.694069	3.11311	3.85429e-06	1.7465e-05	13035	3	protein_coding	42228730	42239186	+	SLC9A3R2	ensembl	protein_coding
ENSSSCG00000016528	0.871207	2.41159	3.86264e-06	1.74948e-05	22481	18	protein_coding	14756842	14766360	-	CNOT4	ensembl	protein_coding
ENSSSCG00000017401	-0.617799	2.90101	3.98113e-06	1.79658e-05	21499	12	protein_coding	20501211	20557132	-	novelgene	ensembl	protein_coding
ENSSSCG00000005186	-0.715373	1.87083	4.06566e-06	1.83223e-05	1445	1	protein_coding	231168303	231281653	+	TTC39B	ensembl	protein_coding
ENSSSCG00000007644	1.28591	2.90928	4.0808e-06	1.83571e-05	12552	3	protein_coding	7421162	7430979	+	novelgene	ensembl	protein_coding
ENSSSCG00000023010	1.08273	5.36066	4.16594e-06	1.87146e-05	1655	1	protein_coding	267545296	267646882	-	TMOD1	ensembl	protein_coding
ENSSSCG00000013475	0.642008	6.31386	4.35816e-06	1.9481e-05	5072	2	protein_coding	75893470	75909454	-	NCLN	ensembl	protein_coding
ENSSSCG00000003971	-0.687316	2.90125	4.40244e-06	1.96612e-05	7820	6	protein_coding	157208711	157237058	+	SCMH1	ensembl	protein_coding
ENSSSCG00000011363	0.981969	2.68188	4.51881e-06	2.01627e-05	2502	13	protein_coding	34688004	34770648	-	PRKAR2A	ensembl	protein_coding
ENSSSCG00000028388	0.967886	2.24716	4.6892e-06	2.08854e-05	24577	GL896371.1	protein_coding	34712	37223	-	FOXJ2	ensembl	protein_coding
ENSSSCG00000015563	0.925369	2.09052	4.75379e-06	2.11161e-05	11485	9	protein_coding	137378038	137471014	+	RGL1	ensembl	protein_coding
ENSSSCG00000024869	-0.600371	1.84188	4.85258e-06	2.15356e-05	11276	9	protein_coding	113588356	113618633	+	novelgene	ensembl	protein_coding
ENSSSCG00000020909	0.631283	3.85016	4.86777e-06	2.15741e-05	25184	GL892811.1	protein_coding	3129	7799	+	novelgene	ensembl	protein_coding
ENSSSCG00000009379	-0.673915	3.15471	4.88947e-06	2.16605e-05	19206	11	protein_coding	16100090	16123524	+	NEK3	ensembl	protein_coding
ENSSSCG00000007523	0.620199	9.02542	4.89245e-06	2.16641e-05	21128	17	protein_coding	66531835	66538801	+	TUBB1	ensembl_havana	protein_coding
ENSSSCG00000003247	0.695265	3.21151	4.90101e-06	2.16923e-05	6723	6	protein_coding	52784755	52792351	+	novelgene	ensembl	protein_coding
ENSSSCG00000010312	-0.84985	4.15682	4.9061e-06	2.17051e-05	9613	14	protein_coding	82755602	82761495	+	PLAU	ensembl	protein_coding
ENSSSCG00000025286	0.657552	5.59237	4.94715e-06	2.18477e-05	5390	2	protein_coding	104928920	105006277	-	novelgene	ensembl	protein_coding
ENSSSCG00000014182	0.674674	3.76318	5.08656e-06	2.24234e-05	5412	2	protein_coding	111910757	111981781	-	SLCO4C1	ensembl	protein_coding
ENSSSCG00000002276	0.807262	6.67175	5.3097e-06	2.33655e-05	17509	7	protein_coding	95145028	95191677	+	PLEKHG3	ensembl	protein_coding
ENSSSCG00000015559	0.588706	7.58379	5.43924e-06	2.38825e-05	11482	9	protein_coding	137106911	137137467	-	NCF2	ensembl	protein_coding
ENSSSCG00000004179	0.800823	8.32668	5.6144e-06	2.45646e-05	210	1	protein_coding	34481248	34490749	+	VNN2	ensembl	protein_coding
ENSSSCG00000000640	-1.15131	4.246	5.6398e-06	2.46648e-05	18670	5	protein_coding	64347590	64352543	+	novelgene	ensembl	protein_coding
ENSSSCG00000009519	0.643614	4.44858	5.77331e-06	2.51931e-05	19418	11	protein_coding	75995343	76025089	+	CLYBL	ensembl	protein_coding
ENSSSCG00000026771	-0.63743	6.1193	5.77118e-06	2.51931e-05	24569	GL896341.1	protein_coding	3547	26340	+	ALKBH5	ensembl	protein_coding
ENSSSCG00000000130	0.716443	7.53717	5.91611e-06	2.58049e-05	18055	5	protein_coding	8072167	8104676	-	CYTH4	ensembl	protein_coding
ENSSSCG00000003435	-0.620734	5.89947	6.01649e-06	2.61966e-05	7005	6	protein_coding	66024564	66035113	+	MIIP	ensembl	protein_coding
ENSSSCG00000030731	1.07355	10.0598	6.20162e-06	2.69081e-05	16486	7	protein_coding	24603748	24604965	+	No human orthologue	havana	protein_coding
ENSSSCG00000007458	0.860231	6.11304	6.20073e-06	2.69081e-05	21029	17	protein_coding	55850658	55874662	-	NCOA3	ensembl	protein_coding
ENSSSCG00000021343	0.994928	5.75474	6.27326e-06	2.71951e-05	7848	15	protein_coding	7946301	7980509	-	ZEB2	ensembl	protein_coding
ENSSSCG00000022551	1.00191	4.47896	6.30806e-06	2.73221e-05	17487	7	protein_coding	90637354	90675869	+	novelgene	ensembl	protein_coding
ENSSSCG00000026007	1.43904	5.92081	6.3144e-06	2.73376e-05	10832	9	protein_coding	53693577	53825971	+	SORL1	ensembl	protein_coding
ENSSSCG00000015246	0.664829	4.72815	6.3614e-06	2.7505e-05	10968	9	protein_coding	63159460	63176946	-	ST14	ensembl	protein_coding
ENSSSCG00000007931	1.00601	4.46975	6.38797e-06	2.76078e-05	12905	3	protein_coding	38626505	38662506	+	GLYR1	ensembl	protein_coding
ENSSSCG00000017904	-0.624965	2.16274	6.53778e-06	2.82307e-05	22105	12	protein_coding	54023317	54028701	-	ENO3	ensembl	protein_coding
ENSSSCG00000001723	0.855555	3.51207	7.07708e-06	3.0361e-05	16954	7	protein_coding	48147617	48174888	-	PLA2G7	ensembl	protein_coding
ENSSSCG00000013409	1.01686	3.75548	7.09805e-06	3.04378e-05	4495	2	protein_coding	52869125	53039349	+	novelgene	ensembl	protein_coding
ENSSSCG00000002285	-0.631636	2.49393	7.11106e-06	3.04804e-05	17520	7	protein_coding	96902546	97222777	+	GPHN	ensembl	protein_coding
ENSSSCG00000029753	0.597634	7.81544	7.4269e-06	3.17655e-05	8122	15	protein_coding	71188248	71214563	+	CYTIP	ensembl	protein_coding
ENSSSCG00000026460	0.592219	4.35212	7.46465e-06	3.19132e-05	7710	6	protein_coding	151830155	151846185	+	TAL1	ensembl	protein_coding
ENSSSCG00000007140	0.708255	6.17075	7.52002e-06	3.20807e-05	20686	17	protein_coding	35882699	35915987	-	SMOX	ensembl	protein_coding
ENSSSCG00000016048	0.781047	1.87734	7.53836e-06	3.21451e-05	8340	15	protein_coding	105959228	105959515	+	C2orf88	ensembl	protein_coding
ENSSSCG00000011972	-0.716365	1.83508	7.74073e-06	3.29797e-05	3486	13	protein_coding	168935761	168939078	-	FILIP1L	ensembl	protein_coding
ENSSSCG00000010861	-0.585539	5.52338	7.80795e-06	3.32374e-05	20051	10	protein_coding	17094876	17115434	+	ADCK3	ensembl	protein_coding
ENSSSCG00000025417	-0.663715	2.93296	7.89935e-06	3.35977e-05	6159	6	protein_coding	26446675	26473876	+	BBS2	ensembl	protein_coding
ENSSSCG00000006681	0.637501	12.4384	8.0862e-06	3.42862e-05	15937	4	protein_coding	108991306	108995645	+	TXNIP	ensembl	protein_coding
ENSSSCG00000022370	0.605958	4.69034	8.20968e-06	3.47535e-05	4995	2	protein_coding	73102120	73105460	+	TNFSF9	ensembl_havana	protein_coding
ENSSSCG00000010862	0.69666	3.58643	8.38859e-06	3.54654e-05	20050	10	protein_coding	16930456	17170362	-	CDC42BPA	ensembl	protein_coding
ENSSSCG00000017797	0.860547	5.25669	8.39815e-06	3.54907e-05	21977	12	protein_coding	48106436	48148808	-	SLC6A4	ensembl	protein_coding
ENSSSCG00000028148	-0.628415	1.63469	8.47029e-06	3.57498e-05	14059	X	protein_coding	29401752	31958390	-	DMD	ensembl_havana	protein_coding
ENSSSCG00000024933	0.691418	4.39208	8.67871e-06	3.6581e-05	10583	9	protein_coding	28983531	29033257	-	SLC36A4	ensembl	protein_coding
ENSSSCG00000026887	0.627278	1.41346	8.90175e-06	3.74433e-05	24617	GL894524.1	protein_coding	10961	14535	-	novelgene	ensembl	protein_coding
ENSSSCG00000002257	1.12125	3.72412	8.90578e-06	3.74443e-05	23020	GL893095.2	protein_coding	5109	111999	+	novelgene	ensembl	protein_coding
ENSSSCG00000023976	0.642433	3.10897	9.03207e-06	3.7927e-05	18807	5	protein_coding	71246750	71300191	-	DCP1B	ensembl	protein_coding
ENSSSCG00000017578	-0.682971	2.23776	9.33657e-06	3.90732e-05	21666	12	protein_coding	26250190	26308837	+	ITGA3	ensembl_havana	protein_coding
ENSSSCG00000010493	0.634633	7.16272	9.41886e-06	3.9401e-05	9828	14	protein_coding	116376967	116425960	-	novelgene	ensembl	protein_coding
ENSSSCG00000031053	-0.822526	3.01267	9.62245e-06	4.01848e-05	15823	4	protein_coding	104900202	104900536	-	S100A1	havana	protein_coding
ENSSSCG00000028164	0.767119	1.61062	9.69224e-06	4.04592e-05	5442	2	protein_coding	121330468	121358522	+	novelgene	ensembl	protein_coding
ENSSSCG00000018092	-0.799926	8.91822	9.76429e-06	4.07257e-05	25097	MT	protein_coding	14739	15266	-	MT-ND6	insdc	protein_coding
ENSSSCG00000012137	-0.869737	4.63201	1.01428e-05	4.2198e-05	13945	X	protein_coding	13004920	13056648	+	BMX	ensembl_havana	protein_coding
ENSSSCG00000003278	0.976949	7.77852	1.0625e-05	4.40377e-05	6762	6	protein_coding	53768201	53774819	+	novelgene	ensembl	protein_coding
ENSSSCG00000001584	0.597972	3.15183	1.07945e-05	4.46654e-05	16828	7	protein_coding	38746485	38878917	+	novelgene	ensembl	protein_coding
ENSSSCG00000022111	0.702317	4.6792	1.12688e-05	4.65306e-05	16809	7	protein_coding	37258053	37267163	+	novelgene	ensembl	protein_coding
ENSSSCG00000011020	0.916001	2.13754	1.15441e-05	4.75884e-05	20265	10	protein_coding	45386450	45428443	+	KIAA1462	ensembl	protein_coding
ENSSSCG00000007235	0.616587	4.89068	1.15564e-05	4.7619e-05	20788	17	protein_coding	40393445	40417725	-	novelgene	ensembl	protein_coding
ENSSSCG00000029168	0.774746	6.07343	1.17184e-05	4.82465e-05	24302	GL895057.2	protein_coding	17823	53239	-	KIAA0430	ensembl	protein_coding
ENSSSCG00000012402	-0.866498	3.81368	1.17709e-05	4.84424e-05	14390	X	protein_coding	65033700	65037068	-	CXCR3	ensembl_havana	protein_coding
ENSSSCG00000014598	0.710608	3.11227	1.19428e-05	4.91092e-05	10209	9	protein_coding	2587271	2612066	-	novelgene	ensembl	protein_coding
ENSSSCG00000016926	-0.65265	3.75317	1.20464e-05	4.94939e-05	19684	16	protein_coding	40115255	40115716	+	GAPT	ensembl	protein_coding
ENSSSCG00000017923	-1.37249	5.0743	1.2229e-05	5.00988e-05	22128	12	protein_coding	54502074	54510831	+	ALOX15	ensembl_havana	protein_coding
ENSSSCG00000006376	0.628397	3.67106	1.22934e-05	5.03419e-05	15605	4	protein_coding	97495666	97509863	-	novelgene	ensembl	protein_coding
ENSSSCG00000016501	0.772926	4.75127	1.24278e-05	5.08504e-05	22440	18	protein_coding	10087542	10164670	+	KDM7A	ensembl	protein_coding
ENSSSCG00000021503	1.18385	2.64777	1.25037e-05	5.11396e-05	3090	13	protein_coding	113411283	113471750	-	BCHE	ensembl	protein_coding
ENSSSCG00000003226	0.780406	8.54826	1.28098e-05	5.23702e-05	6680	6	protein_coding	51581782	51600200	+	novelgene	ensembl_havana	protein_coding
ENSSSCG00000017239	-0.585583	9.84736	1.3102e-05	5.34325e-05	21306	12	protein_coding	6911815	6916721	-	RPL38	ensembl	protein_coding
ENSSSCG00000017237	-0.833432	4.58384	1.30985e-05	5.34325e-05	21299	12	protein_coding	6626696	6634714	+	CD300LB	ensembl_havana	protein_coding
ENSSSCG00000016725	0.855813	4.26584	1.32678e-05	5.40692e-05	22740	18	protein_coding	53694289	53887545	+	TNS3	ensembl	protein_coding
ENSSSCG00000021825	-0.64503	7.80235	1.38581e-05	5.62841e-05	21149	17	protein_coding	69172955	69173861	+	RPS21	ensembl	protein_coding
ENSSSCG00000005829	-0.708374	3.37769	1.42244e-05	5.7701e-05	2161	1	protein_coding	313737208	313740538	-	AGPAT2	ensembl	protein_coding
ENSSSCG00000002392	1.03853	5.73811	1.44443e-05	5.85212e-05	17627	7	protein_coding	106151786	106154137	-	IRF2BPL	ensembl	protein_coding
ENSSSCG00000027015	0.616812	1.35193	1.46752e-05	5.93964e-05	24519	GL892813.1	protein_coding	29783	36771	-	FAM57B	ensembl	protein_coding
ENSSSCG00000030732	0.753758	3.82621	1.47262e-05	5.95661e-05	9389	14	protein_coding	54900260	54901314	+	GP1BB	havana	protein_coding
ENSSSCG00000001720	-0.584079	2.60183	1.49546e-05	6.04157e-05	16952	7	protein_coding	48092202	48120889	+	novelgene	ensembl	protein_coding
ENSSSCG00000028044	1.23417	3.26157	1.52705e-05	6.16169e-05	21827	12	protein_coding	39298344	39403816	-	novelgene	ensembl	protein_coding
ENSSSCG00000022585	0.672694	4.22325	1.53287e-05	6.18263e-05	24019	GL893333.2	protein_coding	19583	27231	+	C1orf54	ensembl	protein_coding
ENSSSCG00000016853	0.892447	4.64612	1.54518e-05	6.22977e-05	19593	16	protein_coding	25361448	25498073	-	RICTOR	ensembl	protein_coding
ENSSSCG00000026080	-1.1224	3.60406	1.62923e-05	6.52878e-05	24222	JH118950.1	protein_coding	35110	36264	-	novelgene	ensembl	protein_coding
ENSSSCG00000029228	0.609961	5.11974	1.69039e-05	6.7602e-05	5901	6	protein_coding	425909	438903	-	ZNF276	ensembl	protein_coding
ENSSSCG00000023235	-0.788704	3.848	1.71273e-05	6.83849e-05	7154	6	protein_coding	76661513	76765577	+	MAN1C1	ensembl	protein_coding
ENSSSCG00000029042	0.6583	7.87051	1.72256e-05	6.86943e-05	8205	15	protein_coding	84798248	84823208	-	novelgene	ensembl	protein_coding
ENSSSCG00000008337	-0.90048	3.67201	1.89186e-05	7.49935e-05	13421	3	protein_coding	76229711	76390236	+	AAK1	ensembl	protein_coding
ENSSSCG00000029367	0.860557	5.65797	1.901e-05	7.53053e-05	24392	GL893678.1	protein_coding	33571	39575	+	CARD6	ensembl	protein_coding
ENSSSCG00000026022	-0.894551	2.10644	1.9682e-05	7.77395e-05	7389	6	protein_coding	90808417	90814582	+	TUBB6	ensembl	protein_coding
ENSSSCG00000029464	0.723955	4.74648	2.06917e-05	8.14357e-05	18795	5	protein_coding	70002215	70085844	+	KDM5A	ensembl	protein_coding
ENSSSCG00000022446	0.878059	4.62795	2.07369e-05	8.15811e-05	11725	8	protein_coding	19874198	19915396	-	novelgene	ensembl	protein_coding
ENSSSCG00000009831	-0.589977	3.81709	2.09221e-05	8.21793e-05	9080	14	protein_coding	34535264	34585176	+	CUX2	ensembl	protein_coding
ENSSSCG00000025463	0.646746	4.46	2.10157e-05	8.24814e-05	24693	GL894927.1	protein_coding	6946	32215	+	novelgene	ensembl	protein_coding
ENSSSCG00000030433	0.788738	7.10637	2.14825e-05	8.41136e-05	6766	6	protein_coding	53920942	53924731	+	LILRA5	ensembl_havana	protein_coding
ENSSSCG00000029217	0.658885	4.85495	2.1512e-05	8.41959e-05	16919	7	protein_coding	44201545	44206383	+	novelgene	ensembl	protein_coding
ENSSSCG00000001227	0.846105	11.1532	2.16601e-05	8.47422e-05	16489	7	processed_transcript	24641581	24645324	-	processed_transcript	ensembl_havana	processed_transcript
ENSSSCG00000002783	-0.764078	2.54862	2.22684e-05	8.69845e-05	6124	6	protein_coding	25151932	25170370	+	SLC9A5	ensembl	protein_coding
ENSSSCG00000016570	-0.620879	2.9942	2.24245e-05	8.75599e-05	22532	18	protein_coding	20563182	20583800	-	TSPAN33	ensembl	protein_coding
ENSSSCG00000027828	0.834558	5.84098	2.2627e-05	8.8281e-05	18268	5	protein_coding	20696169	20702336	-	novelgene	ensembl	protein_coding
ENSSSCG00000022692	0.744623	5.55708	2.33469e-05	9.0875e-05	6348	6	protein_coding	43210734	43215949	-	RINL	ensembl	protein_coding
ENSSSCG00000006288	0.972076	3.22261	2.36665e-05	9.20104e-05	15506	4	protein_coding	88990349	89025954	+	SELP	ensembl_havana	protein_coding
ENSSSCG00000000265	0.720986	3.15597	2.37532e-05	9.23116e-05	18220	5	protein_coding	18922778	18945491	+	ESPL1	ensembl	protein_coding
ENSSSCG00000007465	1.2041	5.47139	2.37708e-05	9.23436e-05	21045	17	protein_coding	57581157	57602483	-	B4GALT5	ensembl	protein_coding
ENSSSCG00000000859	0.614033	2.35007	2.38172e-05	9.24876e-05	18920	5	protein_coding	85946496	86067179	-	PARPBP	ensembl	protein_coding
ENSSSCG00000020823	0.77299	5.25046	2.49368e-05	9.64196e-05	4015	2	protein_coding	8398346	8410630	+	BSCL2	ensembl	protein_coding
ENSSSCG00000010404	-0.595982	5.7196	2.49647e-05	9.64899e-05	9724	14	protein_coding	98902243	98950244	-	ALOX5	ensembl_havana	protein_coding
ENSSSCG00000003197	1.64103	3.8167	2.5121e-05	9.70185e-05	6639	6	protein_coding	50563385	50578613	+	MED25	ensembl	protein_coding
ENSSSCG00000007327	0.680618	3.35367	2.55969e-05	9.86259e-05	20891	17	protein_coding	45585068	45600629	+	novelgene	ensembl	protein_coding
ENSSSCG00000024596	0.637813	4.29899	2.58796e-05	9.96375e-05	12157	8	protein_coding	93479433	93503333	-	CCRN4L	ensembl	protein_coding
ENSSSCG00000028291	1.0089	4.34904	2.62974e-05	0.000101089	24672	GL894417.1	protein_coding	19531	32914	+	TAOK2	ensembl	protein_coding
ENSSSCG00000005122	-0.607435	3.38075	2.6372e-05	0.000101336	1350	1	protein_coding	218224162	218500245	-	TEK	havana	protein_coding
ENSSSCG00000005638	1.06746	3.47247	2.78226e-05	0.000106539	1973	1	protein_coding	302600679	302605199	+	LCN2	ensembl	protein_coding
ENSSSCG00000014164	0.74323	3.3797	2.82662e-05	0.000108112	5392	2	protein_coding	105133376	105217497	-	novelgene	ensembl	protein_coding
ENSSSCG00000027610	-0.827972	3.67505	2.83852e-05	0.000108525	4722	2	protein_coding	64708294	64726508	-	novelgene	ensembl	protein_coding
ENSSSCG00000012270	0.67978	7.92255	2.93854e-05	0.000112219	14171	X	protein_coding	46779845	46801793	-	UBA1	ensembl_havana	protein_coding
ENSSSCG00000015701	-0.930863	2.51478	3.02321e-05	0.00011501	7882	15	protein_coding	20029046	20247084	-	MGAT5	ensembl	protein_coding
ENSSSCG00000021732	0.914558	3.05193	3.10144e-05	0.00011767	3523	13	protein_coding	172665111	172695684	-	CRYBG3	ensembl	protein_coding
ENSSSCG00000027967	0.700264	7.23952	3.18457e-05	0.000120592	12791	3	protein_coding	24156864	24167914	-	IGSF6	ensembl	protein_coding
ENSSSCG00000002135	-0.67809	4.50628	3.19164e-05	0.000120814	17387	7	protein_coding	83454640	83459911	-	PNP	ensembl	protein_coding
ENSSSCG00000021106	0.614083	5.67512	3.21453e-05	0.000121588	14208	X	protein_coding	47897851	47917864	-	novelgene	ensembl	protein_coding
ENSSSCG00000001534	0.759523	3.70868	3.23921e-05	0.000122428	16782	7	protein_coding	35556631	35766117	+	ANKS1A	ensembl	protein_coding
ENSSSCG00000011713	0.78002	4.17464	3.49524e-05	0.000131254	3012	13	protein_coding	99605566	99606582	-	P2RY12	ensembl	protein_coding
ENSSSCG00000000837	0.667678	3.16979	3.50021e-05	0.000131341	18899	5	protein_coding	83189141	83577394	-	CHST11	ensembl	protein_coding
ENSSSCG00000006289	0.629331	7.64688	3.51883e-05	0.00013189	15507	4	protein_coding	89027936	89109573	+	F5	ensembl	protein_coding
ENSSSCG00000008128	0.64383	8.97918	3.65119e-05	0.000136386	13160	3	protein_coding	49192957	49195006	+	DUSP2	ensembl	protein_coding
ENSSSCG00000014951	0.717046	2.15946	3.87416e-05	0.000143902	10604	9	protein_coding	30177624	30183092	+	PANX1	ensembl	protein_coding
ENSSSCG00000007022	0.935961	3.8034	4.0443e-05	0.00014994	20530	17	protein_coding	12182620	12419338	-	ANK1	ensembl	protein_coding
ENSSSCG00000005376	0.725431	3.24385	4.18464e-05	0.000154623	1665	1	protein_coding	268175610	268218193	-	TBC1D2	ensembl	protein_coding
ENSSSCG00000012053	0.646533	3.68235	4.32608e-05	0.000159295	3648	13	protein_coding	209842576	209852620	+	CBR3	ensembl	protein_coding
ENSSSCG00000026482	0.867946	4.5795	4.33311e-05	0.000159454	18266	5	protein_coding	20667163	20670221	-	novelgene	ensembl	protein_coding
ENSSSCG00000013501	1.25455	3.97387	4.33636e-05	0.000159456	5050	2	protein_coding	75072172	75082234	-	CREB3L3	ensembl	protein_coding
ENSSSCG00000021407	0.921579	3.04993	4.40845e-05	0.000161866	4717	2	protein_coding	64260414	64277236	+	novelgene	ensembl	protein_coding
ENSSSCG00000024518	0.89295	6.54309	4.77481e-05	0.000173518	6694	6	protein_coding	51831633	51835159	-	novelgene	ensembl	protein_coding
ENSSSCG00000025513	-0.627778	2.30487	4.84067e-05	0.000175782	3996	2	snoRNA	8242099	8242224	-	SNORD22	ensembl	snoRNA
ENSSSCG00000029497	0.731601	4.51835	5.16354e-05	0.000186482	24524	JH118496.1	protein_coding	1977	24283	-	RAB5A	ensembl	protein_coding
ENSSSCG00000010447	0.847415	3.94819	5.26333e-05	0.000189602	9769	14	protein_coding	109852735	109871621	-	ACTA2	ensembl	protein_coding
ENSSSCG00000026071	1.19069	3.64717	5.31864e-05	0.000191386	20882	17	protein_coding	45160728	45165060	-	novelgene	ensembl	protein_coding
ENSSSCG00000004468	0.617093	3.16094	5.36908e-05	0.000192991	545	1	protein_coding	97174854	97176328	-	SH3BGRL2	ensembl	protein_coding
ENSSSCG00000015196	-0.636573	2.86677	5.4618e-05	0.00019611	10915	9	protein_coding	57397139	57436321	-	novelgene	ensembl	protein_coding
ENSSSCG00000025392	0.637258	2.8027	5.70066e-05	0.000203801	3531	13	protein_coding	176779017	176780830	+	novelgene	ensembl	protein_coding
ENSSSCG00000021519	-0.799758	2.08524	5.73969e-05	0.000205048	24777	GL893072.1	protein_coding	2146	20259	-	CPNE2	ensembl	protein_coding
ENSSSCG00000009338	-0.596194	4.53823	5.75437e-05	0.000205498	19152	11	protein_coding	8441468	8505378	-	FRY	ensembl	protein_coding
ENSSSCG00000021006	0.972295	9.34512	5.77865e-05	0.000206217	25261	GL896422.1	protein_coding	1698	3396	+	novelgene	ensembl	protein_coding
ENSSSCG00000006194	1.17523	2.57651	5.87824e-05	0.000209244	15399	4	protein_coding	70705770	70762264	+	novelgene	ensembl	protein_coding
ENSSSCG00000004902	0.642442	1.74833	5.89549e-05	0.000209782	1084	1	protein_coding	177064516	177065127	-	RNF152	ensembl	protein_coding
ENSSSCG00000015692	1.26923	3.43663	6.01771e-05	0.000213824	7871	15	protein_coding	18646708	18802995	-	R3HDM1	ensembl	protein_coding
ENSSSCG00000009816	0.621037	3.21573	6.06813e-05	0.000215461	9062	14	protein_coding	33232345	33251978	-	P2RX4	ensembl	protein_coding
ENSSSCG00000012569	0.873201	5.06139	6.23024e-05	0.000220427	14632	X	protein_coding	102985759	103071239	+	ATG4A	ensembl_havana	protein_coding
ENSSSCG00000011036	0.586267	2.69609	6.42052e-05	0.000226512	20287	10	protein_coding	48652874	48694244	+	novelgene	ensembl	protein_coding
ENSSSCG00000026210	1.34266	3.92804	6.99217e-05	0.000245283	15696	4	protein_coding	100938177	100965944	+	FCRL5	ensembl	protein_coding
ENSSSCG00000016996	1.05901	4.35347	7.03475e-05	0.000246341	19780	16	protein_coding	56338239	56353011	+	STK10	ensembl	protein_coding
ENSSSCG00000004716	0.594786	1.4428	7.20761e-05	0.000251505	853	1	protein_coding	143187620	143198162	+	novelgene	ensembl	protein_coding
ENSSSCG00000011536	0.865234	3.85697	7.25676e-05	0.000253131	2755	13	protein_coding	68054341	68063109	+	EDEM1	ensembl	protein_coding
ENSSSCG00000013495	-0.589488	2.52718	7.39895e-05	0.000257728	5059	2	protein_coding	75461670	75486995	+	ZFR2	ensembl	protein_coding
ENSSSCG00000005452	0.802364	3.39009	7.76211e-05	0.000269714	1754	1	protein_coding	281973738	281981141	-	C9orf152	ensembl	protein_coding
ENSSSCG00000029770	0.741852	1.75209	7.82101e-05	0.000271666	24480	GL894325.2	protein_coding	3843	14849	+	novelgene	ensembl	protein_coding
ENSSSCG00000013538	0.934996	4.72764	7.8948e-05	0.000273832	4998	2	protein_coding	73170003	73180106	+	KHSRP	ensembl	protein_coding
ENSSSCG00000001539	0.907327	5.09704	8.30243e-05	0.00028668	16790	7	protein_coding	36141606	36215260	-	PPARD	ensembl	protein_coding
ENSSSCG00000003895	0.588129	4.84752	8.33138e-05	0.000287579	7721	6	protein_coding	152304700	152363910	-	EFCAB14	ensembl	protein_coding
ENSSSCG00000016461	1.23181	7.08005	8.55329e-05	0.000294214	22384	18	protein_coding	7099521	7110835	-	novelgene	ensembl	protein_coding
ENSSSCG00000007115	0.996829	5.36248	8.60465e-05	0.000295878	20662	17	protein_coding	34274132	34277761	-	THBD	ensembl_havana	protein_coding
ENSSSCG00000012624	0.599067	2.00416	8.91868e-05	0.000305722	14721	X	protein_coding	113758574	113796945	-	SLC25A43	ensembl_havana	protein_coding
ENSSSCG00000000862	-0.60763	6.03232	8.97691e-05	0.000307505	18925	5	protein_coding	86352832	86413187	+	novelgene	ensembl	protein_coding
ENSSSCG00000024030	0.776	4.1899	9.1653e-05	0.000313325	24429	GL892547.1	protein_coding	5786	14346	-	AKAP10	ensembl	protein_coding
ENSSSCG00000012363	0.59484	5.13883	9.22573e-05	0.000315157	14340	X	protein_coding	58894678	58976654	+	HEPH	ensembl_havana	protein_coding
ENSSSCG00000023423	0.696515	7.96216	9.38642e-05	0.000320094	21240	12	protein_coding	5106878	5112447	-	UBALD2	ensembl	protein_coding
ENSSSCG00000011961	0.632796	3.48637	9.66567e-05	0.000328487	3472	13	protein_coding	167905645	167931302	-	TFG	ensembl	protein_coding
ENSSSCG00000028299	0.767832	3.42828	9.77475e-05	0.000331457	24691	GL896304.2	protein_coding	10965	21478	+	ACAA1	ensembl	protein_coding
ENSSSCG00000011065	0.70406	2.24779	9.90483e-05	0.000335235	20329	10	protein_coding	54162371	54183112	+	MASTL	ensembl	protein_coding
ENSSSCG00000024091	1.20008	4.7831	0.000100249	0.000338837	12691	3	protein_coding	17401301	17415367	+	ITGAD	ensembl_havana	protein_coding
ENSSSCG00000014923	0.665501	4.78727	0.000106992	0.000358934	10556	9	protein_coding	23798576	23863119	+	RAB38	ensembl	protein_coding
ENSSSCG00000001228	1.07012	6.72467	0.000107789	0.000361239	16491	7	processed_transcript	24655720	24659039	-	processed_transcript	ensembl_havana	processed_transcript
ENSSSCG00000029876	1.04577	9.73998	0.000107915	0.000361418	61	1	protein_coding	9475309	9487684	+	SOD2	ensembl_havana	protein_coding
ENSSSCG00000026302	0.963488	4.03644	0.000113899	0.000380304	10118	14	protein_coding	149170562	149198585	-	MKI67	ensembl	protein_coding
ENSSSCG00000012141	-0.69671	3.71329	0.000115005	0.000383477	13947	X	protein_coding	13188085	13222626	+	CA5B	ensembl_havana	protein_coding
ENSSSCG00000025758	1.11824	2.76849	0.000115309	0.000384363	19783	16	protein_coding	56443575	56508245	+	novelgene	ensembl	protein_coding
ENSSSCG00000025182	0.690294	2.78566	0.000119617	0.000397338	11039	9	protein_coding	72566746	72581074	-	ELK4	ensembl	protein_coding
ENSSSCG00000006709	0.899332	8.41076	0.000122052	0.000404797	15973	4	protein_coding	110927013	110985928	+	novelgene	ensembl	protein_coding
ENSSSCG00000013785	0.908455	5.36557	0.00012625	0.000417324	4725	2	protein_coding	64781428	64851106	+	novelgene	ensembl	protein_coding
ENSSSCG00000030467	0.595758	3.84362	0.000126353	0.000417525	3109	13	protein_coding	117558742	117628838	-	PHC3	ensembl	protein_coding
ENSSSCG00000015411	1.00572	3.32675	0.000126624	0.000418281	11268	9	protein_coding	112921170	112961869	-	PTPN12	ensembl	protein_coding
ENSSSCG00000011443	1.05022	2.80788	0.000129657	0.000427303	2606	13	protein_coding	37846302	37873056	+	STAB1	ensembl	protein_coding
ENSSSCG00000009914	0.654776	3.41076	0.000132654	0.00043631	9172	14	protein_coding	43069402	43079337	+	MLEC	ensembl	protein_coding
ENSSSCG00000003433	0.630966	4.75414	0.000133463	0.000438388	7003	6	protein_coding	65903637	65929582	+	PLOD1	ensembl	protein_coding
ENSSSCG00000003578	0.92932	5.80854	0.000138199	0.000452745	7196	6	protein_coding	78326491	78358088	-	FGR	ensembl	protein_coding
ENSSSCG00000009640	0.594327	5.83159	0.000139084	0.000455425	8863	14	protein_coding	8433828	8455666	-	ENTPD4	ensembl	protein_coding
ENSSSCG00000029231	0.635533	6.8221	0.000142452	0.000464834	6765	6	protein_coding	53902904	53909080	+	LILRA4	ensembl_havana	protein_coding
ENSSSCG00000001397	1.34656	6.77362	0.00014512	0.00047245	16494	7	processed_transcript	24704564	24708270	-	processed_transcript	ensembl_havana	processed_transcript
ENSSSCG00000014167	0.762931	6.49385	0.00015048	0.000488457	5397	2	protein_coding	106310503	106321615	-	GLRX	ensembl	protein_coding
ENSSSCG00000016981	0.587157	4.31908	0.000156603	0.000506176	19763	16	protein_coding	54813538	54876701	-	CPEB4	ensembl	protein_coding
ENSSSCG00000016504	0.819684	3.72353	0.000158973	0.000512665	22442	18	protein_coding	10223766	10394083	-	TBXAS1	ensembl_havana	protein_coding
ENSSSCG00000028274	-0.679539	2.8232	0.000159741	0.000514974	22386	18	protein_coding	7134211	7145293	+	FAM131B	ensembl	protein_coding
ENSSSCG00000024134	0.712601	3.78109	0.000162881	0.000524075	2867	13	protein_coding	79998364	80086913	+	MGLL	ensembl	protein_coding
ENSSSCG00000030439	0.761749	3.36338	0.000176457	0.000564274	24385	JH118743.1	protein_coding	1450	30183	-	novelgene	ensembl	protein_coding
ENSSSCG00000008170	-0.782148	6.88593	0.000183978	0.000586056	13208	3	protein_coding	55676567	55841538	-	RPL31	ensembl	protein_coding
ENSSSCG00000022453	1.39519	3.47698	0.000192763	0.000611484	17498	7	protein_coding	94486898	94525927	+	novelgene	ensembl	protein_coding
ENSSSCG00000000136	0.772445	8.99032	0.000198707	0.000628531	18065	5	protein_coding	8415795	8440059	-	CSF2RB	ensembl	protein_coding
ENSSSCG00000017896	0.754127	6.2971	0.000205033	0.00064627	22097	12	protein_coding	53805701	53826275	-	SCIMP	ensembl	protein_coding
ENSSSCG00000021588	-0.669666	4.50888	0.000206671	0.000650812	655	1	protein_coding	118993358	119044819	-	novelgene	ensembl	protein_coding
ENSSSCG00000017412	0.956894	5.33236	0.000209362	0.000657582	21506	12	protein_coding	20904087	20926249	+	RAB5C	ensembl	protein_coding
ENSSSCG00000020783	0.882437	4.70424	0.00021483	0.000674114	11044	9	protein_coding	72739714	72763825	-	SLC41A1	ensembl	protein_coding
ENSSSCG00000021925	-0.848097	2.39959	0.000221935	0.000693591	25276	GL896396.1	protein_coding	1753	5380	+	IL3RA	ensembl	protein_coding
ENSSSCG00000003120	0.649803	6.11945	0.000222492	0.000694675	6542	6	protein_coding	48743003	48768919	+	NAPA	ensembl	protein_coding
ENSSSCG00000017908	0.790084	3.56477	0.000223859	0.000698282	22109	12	protein_coding	54044328	54046702	-	GP1BA	ensembl_havana	protein_coding
ENSSSCG00000000647	-1.08319	3.06384	0.000233511	0.000725193	18678	5	protein_coding	64579163	64590512	-	OLR1	ensembl_havana	protein_coding
ENSSSCG00000004861	-0.584481	2.63141	0.00023482	0.000728118	1040	1	protein_coding	164832382	164835889	+	TSHZ1	ensembl	protein_coding
ENSSSCG00000010280	0.701478	8.34187	0.000237889	0.000736696	9579	14	protein_coding	80559386	80584461	-	C10orf54	ensembl	protein_coding
ENSSSCG00000002033	-0.955862	4.63408	0.000239767	0.00074114	17306	7	protein_coding	81266199	81267897	+	CEBPE	havana	protein_coding
ENSSSCG00000014369	0.793065	7.53532	0.000244571	0.000754576	5655	2	protein_coding	148291451	148293622	-	CD14	ensembl_havana	protein_coding
ENSSSCG00000011993	0.58551	4.28108	0.000248258	0.000765	3530	13	protein_coding	176765927	176772447	-	novelgene	ensembl	protein_coding
ENSSSCG00000017791	0.601779	10.2992	0.000248342	0.000765019	21974	12	processed_transcript	47804246	47871712	+	SSH2	ensembl_havana	processed_transcript
ENSSSCG00000022360	1.14285	5.17421	0.000267938	0.000819273	24732	GL894141.1	protein_coding	21734	26509	+	ITGAX	ensembl	protein_coding
ENSSSCG00000003989	-0.771492	2.62534	0.000275266	0.000840385	6845	6	protein_coding	57195271	57211183	+	novelgene	ensembl	protein_coding
ENSSSCG00000021688	0.60717	1.78746	0.000280645	0.000855226	4411	2	protein_coding	43336475	43349655	+	novelgene	ensembl	protein_coding
ENSSSCG00000008592	0.671795	3.34428	0.000280803	0.000855394	13756	3	protein_coding	122067142	122107317	+	novelgene	ensembl	protein_coding
ENSSSCG00000006197	0.925764	3.44253	0.000284651	0.000866635	15405	4	protein_coding	71277769	71419852	-	SULF1	ensembl	protein_coding
ENSSSCG00000002294	0.661456	4.92124	0.00028699	0.000872948	17528	7	protein_coding	97650735	97693055	+	ARG2	ensembl_havana	protein_coding
ENSSSCG00000013416	0.703422	4.2235	0.000288451	0.000876319	5121	2	protein_coding	77492322	77506677	-	MED16	ensembl	protein_coding
ENSSSCG00000027411	0.856482	1.64422	0.000290185	0.000881045	16303	7	protein_coding	5550405	5552628	-	novelgene	ensembl	protein_coding
ENSSSCG00000016175	0.662412	2.50046	0.000293528	0.00088956	8508	15	protein_coding	131015871	131156451	-	MREG	ensembl	protein_coding
ENSSSCG00000014875	0.672224	4.28912	0.0002981	0.000901762	10495	9	protein_coding	12302387	12341085	+	CAPN5	ensembl	protein_coding
ENSSSCG00000003488	0.782166	5.87393	0.000302454	0.000914095	7074	6	protein_coding	71559863	71597809	-	novelgene	ensembl	protein_coding
ENSSSCG00000009457	0.635531	1.47383	0.000318754	0.00095839	19308	11	protein_coding	48302561	48598619	-	novelgene	ensembl	protein_coding
ENSSSCG00000021606	0.631975	3.69699	0.000321134	0.000964377	17612	7	protein_coding	104424137	104479243	+	novelgene	ensembl	protein_coding
ENSSSCG00000009408	0.612062	4.04111	0.000325331	0.000974911	19239	11	protein_coding	21040036	21292457	-	LRCH1	ensembl	protein_coding
ENSSSCG00000007812	0.802973	8.76084	0.00033812	0.00100988	12760	3	protein_coding	19004234	19111895	+	XPO6	ensembl	protein_coding
ENSSSCG00000003462	0.603613	2.72795	0.000351653	0.00104714	7035	6	protein_coding	69143284	69174388	-	DDI2	ensembl	protein_coding
ENSSSCG00000030016	-0.812938	3.38475	0.000359074	0.00106699	3700	13	protein_coding	216378408	216449518	+	PDE9A	ensembl	protein_coding
ENSSSCG00000012278	0.698298	4.8379	0.000366395	0.00108712	14183	X	protein_coding	47326119	47335184	+	CFP	ensembl_havana	protein_coding
ENSSSCG00000000650	0.726511	4.70182	0.000383967	0.0011345	18682	5	protein_coding	64695366	64729282	-	CLEC1B	ensembl_havana	protein_coding
ENSSSCG00000026930	0.605293	3.40657	0.000392312	0.00115777	16433	7	protein_coding	23110613	23164791	+	HIST1H2BN	ensembl	protein_coding
ENSSSCG00000012779	0.681591	3.08236	0.000404288	0.00118993	14936	X	protein_coding	142049785	142065526	+	ABCD1	ensembl_havana	protein_coding
ENSSSCG00000006461	1.25519	4.62269	0.000421237	0.00123573	15701	4	protein_coding	101505332	101731624	+	ARHGEF11	ensembl	protein_coding
ENSSSCG00000022993	-0.718628	5.4591	0.000446549	0.00130193	14616	X	protein_coding	101625119	101698817	+	TBC1D8B	ensembl_havana	protein_coding
ENSSSCG00000015403	0.679084	2.77733	0.000453895	0.00132142	11255	9	protein_coding	108773026	108839094	+	HGF	ensembl	protein_coding
ENSSSCG00000023049	-0.680308	2.32231	0.00046475	0.00135103	24214	GL894473.2	protein_coding	7789	24640	-	novelgene	ensembl	protein_coding
ENSSSCG00000027348	0.639464	6.45142	0.000482307	0.00139511	8248	15	protein_coding	89761503	89836721	-	WIPF1	ensembl	protein_coding
ENSSSCG00000028740	0.616435	1.95441	0.00048574	0.00140464	2331	13	protein_coding	24871055	24994231	-	CTDSPL	ensembl	protein_coding
ENSSSCG00000000156	0.612	6.22816	0.000493673	0.0014255	18089	5	protein_coding	12291435	12312996	-	FBXO7	ensembl	protein_coding
ENSSSCG00000009877	0.710689	2.11774	0.000511211	0.0014727	9130	14	protein_coding	41131875	41139225	-	IQCD	ensembl	protein_coding
ENSSSCG00000003788	0.755313	2.03954	0.000521859	0.00149989	7583	6	protein_coding	131574481	131616324	+	PTGER3	ensembl	protein_coding
ENSSSCG00000023437	0.590249	2.68171	0.000545281	0.00155997	2751	13	protein_coding	67554829	67604679	+	novelgene	ensembl	protein_coding
ENSSSCG00000007229	1.162	3.10488	0.000552455	0.00157783	20784	17	protein_coding	40303941	40304555	-	BCL2L1	ensembl	protein_coding
ENSSSCG00000013842	0.849091	5.40011	0.000552989	0.00157883	4658	2	protein_coding	61344295	61358739	-	novelgene	ensembl	protein_coding
ENSSSCG00000001560	0.806081	3.78622	0.000558333	0.00159179	16804	7	protein_coding	36937623	36949206	-	C6orf222	ensembl	protein_coding
ENSSSCG00000015498	0.681977	3.66685	0.000576664	0.00163981	11409	9	protein_coding	127846797	127927451	-	RC3H1	ensembl	protein_coding
ENSSSCG00000008759	0.894224	3.23895	0.000578564	0.00164427	11726	8	protein_coding	19925148	19972400	-	novelgene	ensembl	protein_coding
ENSSSCG00000009601	0.745651	2.93389	0.00058572	0.0016627	8815	14	protein_coding	4279273	4306458	-	SLC18A1	ensembl	protein_coding
ENSSSCG00000014249	0.956463	4.27784	0.000594993	0.00168661	5505	2	protein_coding	135176966	135323481	-	MARCH3	ensembl	protein_coding
ENSSSCG00000003738	0.868798	4.36554	0.000615488	0.00173973	7499	6	protein_coding	111324052	111388859	+	MAPRE2	ensembl	protein_coding
ENSSSCG00000024793	-0.596004	3.1311	0.000634739	0.00178802	14195	X	protein_coding	47628882	47644405	-	PORCN	ensembl	protein_coding
ENSSSCG00000016503	0.634543	2.87199	0.000644958	0.00181526	22986	JH118453.1	protein_coding	47539	128110	-	novelgene	ensembl	protein_coding
ENSSSCG00000022913	0.892196	6.73947	0.000647487	0.00182135	20968	17	protein_coding	53167238	53169798	+	SLPI	ensembl	protein_coding
ENSSSCG00000021675	0.756257	5.68547	0.000676232	0.00189575	4716	2	protein_coding	64160636	64183207	+	EMR2	havana	protein_coding
ENSSSCG00000003668	0.622009	2.83787	0.00068071	0.00190776	7360	6	protein_coding	88889849	88894495	-	MYCL	ensembl	protein_coding
ENSSSCG00000026423	0.613649	3.76132	0.000705543	0.00197234	5626	2	protein_coding	147088755	147107049	-	SLC23A1	ensembl	protein_coding
ENSSSCG00000006717	-0.609798	3.27597	0.000729387	0.00203211	15980	4	protein_coding	111436317	111468486	-	PHGDH	ensembl_havana	protein_coding
ENSSSCG00000006539	0.712654	4.93155	0.00078193	0.00216451	15780	4	protein_coding	103579365	103587021	+	SHC1	ensembl_havana	protein_coding
ENSSSCG00000030789	0.641549	4.95203	0.000792677	0.00219181	9292	14	IG_V_pseudogene	52205290	52205773	+	pseudogene	havana	IG_V_pseudogene
ENSSSCG00000026092	0.85491	5.8209	0.00080686	0.00222667	24573	GL894144.1	protein_coding	439	34441	+	SREBF2	ensembl	protein_coding
ENSSSCG00000006978	-0.638471	2.37471	0.000812894	0.00224083	20486	17	pseudogene	4050942	4052518	-	novelgene	ensembl	pseudogene
ENSSSCG00000017421	0.717438	3.86157	0.000817425	0.00225144	21516	12	protein_coding	21082917	21106780	+	ACLY	ensembl	protein_coding
ENSSSCG00000009230	0.829347	7.25516	0.000828421	0.00227919	12388	8	protein_coding	143175327	143414703	+	WDFY3	ensembl	protein_coding
ENSSSCG00000012767	0.717404	1.76253	0.000838662	0.00230376	14927	X	protein_coding	141801422	141821573	-	HAUS7	ensembl	protein_coding
ENSSSCG00000020872	0.657287	5.80862	0.000845935	0.00232103	24006	GL894781.2	protein_coding	4124	8096	-	novelgene	ensembl	protein_coding
ENSSSCG00000001613	0.608076	4.74466	0.000847507	0.00232461	16852	7	protein_coding	41752082	41757318	-	TREML1	ensembl_havana	protein_coding
ENSSSCG00000022031	-0.727431	3.03868	0.000855429	0.00234439	2973	13	protein_coding	91594733	91596334	+	CHST2	ensembl	protein_coding
ENSSSCG00000030790	0.956096	7.09483	0.000858981	0.00235347	16488	7	processed_transcript	24626856	24627344	-	processed_transcript	havana	processed_transcript
ENSSSCG00000020982	0.917674	3.74636	0.000894369	0.00244165	12904	3	protein_coding	38609512	38611967	+	novelgene	ensembl	protein_coding
ENSSSCG00000013747	0.728274	6.21576	0.000901514	0.00245845	4771	2	protein_coding	66289564	66295135	+	RAD23A	ensembl	protein_coding
ENSSSCG00000016885	-0.730687	2.70404	0.000955812	0.00259438	19640	16	protein_coding	33941071	34137391	+	ITGA1	ensembl_havana	protein_coding
ENSSSCG00000018864	-0.646946	2.29	0.000986053	0.00266479	13206	3	snoRNA	55607595	55607704	+	SNORD89	ensembl	snoRNA
ENSSSCG00000009668	0.587738	8.84883	0.000988735	0.00267058	8892	14	protein_coding	12516232	12531189	-	CLU	ensembl_havana	protein_coding
ENSSSCG00000020752	0.742098	3.40455	0.00103104	0.00277125	24334	GL894237.1	protein_coding	38761	43841	-	SMCR8	ensembl	protein_coding
ENSSSCG00000013124	0.621957	5.22431	0.00104038	0.00279181	4096	2	protein_coding	11288411	11331895	+	PATL1	ensembl	protein_coding
ENSSSCG00000010055	-0.632721	2.58867	0.00104076	0.00279209	9320	14	protein_coding	53082459	53104960	+	GGT5	ensembl	protein_coding
ENSSSCG00000021026	0.594329	1.90185	0.0010631	0.00284585	7027	6	protein_coding	68819772	68872499	+	TMEM51	ensembl	protein_coding
ENSSSCG00000004714	1.0969	5.92152	0.001068	0.00285742	851	1	protein_coding	143112249	143129438	+	EPB42	ensembl	protein_coding
ENSSSCG00000017428	-0.675113	2.71767	0.00108444	0.00289593	21519	12	protein_coding	21145390	21174257	-	JUP	ensembl	protein_coding
ENSSSCG00000028216	-0.702888	3.57441	0.00110601	0.00294222	8865	14	protein_coding	8625545	8630207	-	NKX3-1	ensembl	protein_coding
ENSSSCG00000015108	0.752668	5.84226	0.00115149	0.00304787	10804	9	protein_coding	51335338	51343400	+	HMBS	ensembl	protein_coding
ENSSSCG00000030825	0.608214	6.23501	0.00115795	0.00306416	9295	14	IG_V_gene	52258921	52259418	+	IGLV8-61	havana	IG_V_gene
ENSSSCG00000013650	1.09118	4.46665	0.00118768	0.00313696	4877	2	protein_coding	69465351	69477143	-	RAVER1	ensembl	protein_coding
ENSSSCG00000001818	0.672745	6.14065	0.00128193	0.00336083	17061	7	protein_coding	58504885	58516272	+	FES	ensembl	protein_coding
ENSSSCG00000012397	1.13734	6.10031	0.00128513	0.00336743	14378	X	protein_coding	64673721	64677978	-	IL2RG	ensembl_havana	protein_coding
ENSSSCG00000007700	0.610848	5.49305	0.00130547	0.00341351	12613	3	protein_coding	10227476	10282581	+	HIP1	ensembl	protein_coding
ENSSSCG00000029521	0.755659	5.74491	0.00133859	0.00349366	4296	2	protein_coding	19249749	19263928	+	CD82	havana	protein_coding
ENSSSCG00000030893	0.669813	5.24074	0.00136873	0.00356574	9302	14	IG_V_gene	52398194	52398721	+	IGLV3-10	havana	IG_V_gene
ENSSSCG00000030767	0.86532	6.36459	0.00138768	0.00361133	16495	7	processed_transcript	24721026	24724165	-	processed_transcript	havana	processed_transcript
ENSSSCG00000020886	0.892217	2.55887	0.00143269	0.00371187	22125	12	protein_coding	54343360	54345103	+	novelgene	ensembl	protein_coding
ENSSSCG00000002028	0.601031	3.45735	0.00145238	0.003757	17298	7	protein_coding	81031051	81033746	+	CMTM5	ensembl_havana	protein_coding
ENSSSCG00000024010	-0.584064	4.43041	0.00153599	0.00395984	7971	15	protein_coding	43525107	43621135	+	novelgene	ensembl	protein_coding
ENSSSCG00000003913	-0.601371	2.40522	0.00164346	0.00421171	7739	6	protein_coding	152918981	152940807	-	MAST2	ensembl	protein_coding
ENSSSCG00000002669	1.0494	3.34605	0.00165569	0.00423964	5949	6	protein_coding	4412902	4460433	+	CRISPLD2	ensembl_havana	protein_coding
ENSSSCG00000018061	0.830017	10.4219	0.00165607	0.00423964	25066	MT	Mt_rRNA	1246	2205	+	novelgene	insdc	Mt_rRNA
ENSSSCG00000001231	0.856249	10.8465	0.001723	0.00439171	16496	7	protein_coding	24748105	24751642	-	HLA-C	havana	protein_coding
ENSSSCG00000023596	-0.699124	2.31802	0.00179706	0.00456637	9485	14	protein_coding	65830734	65846117	-	novelgene	ensembl	protein_coding
ENSSSCG00000005506	0.831398	6.33955	0.00181759	0.00461263	1828	1	protein_coding	292733749	292827889	-	MEGF9	ensembl	protein_coding
ENSSSCG00000001229	0.842359	11.7176	0.00184511	0.0046705	16492	7	protein_coding	24683605	24687412	-	HLA-F	ensembl_havana	protein_coding
ENSSSCG00000028461	-0.722771	3.6955	0.00185217	0.00468599	20735	17	protein_coding	37956426	37968578	-	SIRPG	ensembl_havana	protein_coding
ENSSSCG00000006912	-0.698006	3.09313	0.00189122	0.00477259	16214	4	protein_coding	137107369	137187498	+	HFM1	ensembl	protein_coding
ENSSSCG00000013940	0.657354	4.99978	0.00196244	0.00494225	4565	2	protein_coding	57862771	57871269	-	NLRP3	ensembl	protein_coding
ENSSSCG00000031054	0.654246	6.1926	0.00201695	0.00506538	9296	14	IG_V_gene	52274437	52274927	+	IGLV8-61	havana	IG_V_gene
ENSSSCG00000024311	0.63904	6.83115	0.00211568	0.00528653	2442	13	protein_coding	32532565	32538394	+	CCR2	ensembl	protein_coding
ENSSSCG00000003114	0.722858	4.90804	0.00239493	0.00589511	6540	6	protein_coding	48557154	48587375	+	DHX34	ensembl	protein_coding
ENSSSCG00000014441	0.667262	5.96295	0.00243681	0.00598335	5762	2	protein_coding	157856239	157882290	-	CSF1R	ensembl	protein_coding
ENSSSCG00000007542	-0.855371	2.42525	0.00246509	0.00604082	12438	3	protein_coding	190898	263981	-	novelgene	ensembl	protein_coding
ENSSSCG00000003570	1.06999	3.44055	0.00270471	0.00656952	7189	6	protein_coding	78055584	78105494	+	WDTC1	ensembl	protein_coding
ENSSSCG00000006458	0.623017	2.51858	0.0028163	0.0068072	15695	4	protein_coding	100887177	100904665	+	FCRL4	ensembl	protein_coding
ENSSSCG00000000606	0.667256	3.46233	0.00287031	0.00692762	18638	5	protein_coding	61054166	61058328	+	MGP	ensembl	protein_coding
ENSSSCG00000019401	0.791587	3.37684	0.00287823	0.00694333	14336	X	miRNA	58752406	58752517	+	novelgene	ensembl	miRNA
ENSSSCG00000014060	0.641921	4.12111	0.00290402	0.00699534	5249	2	protein_coding	83176655	83192263	+	KIAA1191	ensembl	protein_coding
ENSSSCG00000021059	-0.697144	3.8179	0.00294482	0.00709017	11372	9	protein_coding	125294860	125334614	+	ADORA1	ensembl	protein_coding
ENSSSCG00000001978	0.751513	7.2766	0.00297921	0.00716776	17244	7	protein_coding	79831197	79834605	-	GZMB	ensembl	protein_coding
ENSSSCG00000000431	0.834837	4.42636	0.0032446	0.00772747	18425	5	protein_coding	24755607	24760474	+	MBD6	ensembl	protein_coding
ENSSSCG00000028241	0.681211	2.02735	0.00327709	0.00779735	14337	X	protein_coding	58756065	58763172	-	novelgene	ensembl	protein_coding
ENSSSCG00000003486	0.651278	3.97377	0.00338	0.00801718	7066	6	protein_coding	70488562	70524285	-	ARHGEF10L	ensembl	protein_coding
ENSSSCG00000017128	-0.683073	3.39906	0.00339982	0.00806228	21157	12	protein_coding	63401	75003	+	HEXDC	ensembl	protein_coding
ENSSSCG00000016442	0.989681	2.87095	0.0035524	0.00837997	22375	18	protein_coding	6741254	6749392	+	AOC1	havana	protein_coding
ENSSSCG00000012396	0.598338	5.76171	0.00378878	0.00887422	14379	X	protein_coding	64681019	64704523	+	MED12	ensembl_havana	protein_coding
ENSSSCG00000013100	0.671889	3.64968	0.00391111	0.00913484	4086	2	protein_coding	10932468	10942839	+	novelgene	ensembl	protein_coding
ENSSSCG00000029310	0.640417	4.42456	0.00399285	0.00929725	24751	GL896148.1	protein_coding	1293	15307	+	STK40	ensembl	protein_coding
ENSSSCG00000004538	0.673074	2.46958	0.00423193	0.00979412	629	1	protein_coding	116786056	116917894	+	WDR7	ensembl	protein_coding
ENSSSCG00000018060	0.90659	5.03889	0.00441748	0.010182	25065	MT	Mt_tRNA	1176	1245	+	novelgene	insdc	Mt_tRNA
ENSSSCG00000014851	-0.708997	5.327	0.00448563	0.0103043	10472	9	protein_coding	10692504	10725477	-	SLCO2B1	ensembl	protein_coding
ENSSSCG00000016034	1.65072	4.81277	0.00455659	0.0104403	8320	15	protein_coding	104067018	104105776	+	COL3A1	ensembl	protein_coding
ENSSSCG00000017475	0.764852	6.35018	0.00502546	0.0114016	21561	12	protein_coding	22357386	22381315	-	RARA	ensembl	protein_coding
ENSSSCG00000007083	0.687355	2.38023	0.00518246	0.0117229	20616	17	protein_coding	29095048	29329854	+	PCSK2	ensembl	protein_coding
ENSSSCG00000005317	0.675128	8.7775	0.0054074	0.0121624	1607	1	protein_coding	264141075	264169348	-	TLN1	ensembl	protein_coding
ENSSSCG00000007023	0.617015	4.65485	0.00550537	0.0123519	20532	17	protein_coding	12487153	12536502	-	KAT6A	ensembl	protein_coding
ENSSSCG00000007454	0.5907	3.45415	0.00566705	0.012683	21027	17	protein_coding	55169858	55282539	+	ZMYND8	ensembl	protein_coding
ENSSSCG00000027665	-0.674232	6.06478	0.00595034	0.0132452	20732	17	protein_coding	37905029	38001755	-	SIRPB1	ensembl_havana	protein_coding
ENSSSCG00000021552	0.712978	1.91234	0.00595691	0.0132569	8469	15	protein_coding	122703560	122704189	-	novelgene	ensembl	protein_coding
ENSSSCG00000004387	0.73242	3.55974	0.00632856	0.013971	465	1	protein_coding	83886632	84048935	+	FOXO3A	ensembl	protein_coding
ENSSSCG00000027332	0.66893	3.12425	0.00718948	0.0156933	13263	3	IG_V_gene	59985851	59986608	+	IGKV2D-30	havana	IG_V_gene
ENSSSCG00000025399	0.615687	3.39557	0.00763183	0.0165416	5767	2	protein_coding	158042394	158052075	+	novelgene	ensembl	protein_coding
ENSSSCG00000028802	0.866829	6.05439	0.00772013	0.0167045	6745	6	protein_coding	53299112	53303684	-	novelgene	ensembl	protein_coding
ENSSSCG00000025755	0.656525	2.11208	0.00832839	0.0178762	18170	5	protein_coding	17387339	17404765	-	novelgene	ensembl	protein_coding
ENSSSCG00000027053	0.713527	3.02737	0.0083458	0.0179097	16777	7	protein_coding	35236544	35244143	-	PACSIN1	ensembl	protein_coding
ENSSSCG00000002754	0.586059	5.573	0.010572	0.0220427	6056	6	protein_coding	16238853	16248810	+	NQO1	ensembl	protein_coding
ENSSSCG00000004549	0.603434	2.42975	0.0106323	0.0221582	644	1	protein_coding	118116558	118128074	+	RBPMS2	ensembl	protein_coding
ENSSSCG00000016472	0.979335	3.54409	0.0107976	0.0224657	22398	18	protein_coding	7555045	7574796	-	KEL	havana	protein_coding
ENSSSCG00000022737	0.599287	5.16258	0.0109516	0.0227383	24690	GL896304.2	protein_coding	7389	8943	-	MYD88	ensembl	protein_coding
ENSSSCG00000009794	0.635508	4.37715	0.0128171	0.0260815	9043	14	protein_coding	32288282	32451336	-	MLXIP	ensembl	protein_coding
ENSSSCG00000008203	0.739071	6.86231	0.0147771	0.0295185	13251	3	IG_C_gene	59880799	59881322	-	IGKC	ensembl_havana	IG_C_gene
ENSSSCG00000024150	0.628448	3.99906	0.0153231	0.0304506	24439	JH118695.1	protein_coding	5741	27549	+	novelgene	ensembl	protein_coding
ENSSSCG00000024207	0.77397	2.55758	0.0159103	0.0314712	21031	17	protein_coding	56828958	56862600	-	PREX1	ensembl	protein_coding
ENSSSCG00000013074	0.735404	3.64283	0.0163485	0.0321839	4042	2	protein_coding	9186048	9194940	-	RAB3IL1	ensembl	protein_coding
ENSSSCG00000008416	0.608856	4.34548	0.0170127	0.0333128	13527	3	protein_coding	92565300	92575603	-	CHAC2	ensembl	protein_coding
ENSSSCG00000030927	0.794732	3.41235	0.019706	0.0378461	13262	3	IG_V_gene	59962485	59963229	-	IGKV2D-24	havana	IG_V_gene
ENSSSCG00000021266	0.587827	2.49974	0.0198325	0.0380744	23868	JH118486.1	protein_coding	27879	37536	-	MAP3K11	ensembl	protein_coding
ENSSSCG00000030072	0.753039	5.12535	0.020585	0.0393362	23282	JH118475.1	protein_coding	77476	127210	+	IQGAP1	ensembl	protein_coding
ENSSSCG00000030387	0.691239	3.11453	0.0215678	0.0409458	11420	9	protein_coding	128999765	129000061	-	KIAA0040	ensembl	protein_coding
ENSSSCG00000029571	0.812975	6.93536	0.022266	0.0420939	24069	GL895994.1	protein_coding	48802	65844	+	AVIL	ensembl	protein_coding
ENSSSCG00000003577	0.7425	3.79865	0.0240082	0.0449756	7195	6	protein_coding	78196522	78289075	-	WASF2	ensembl	protein_coding
ENSSSCG00000026610	0.610874	5.78053	0.0246175	0.0459764	9165	14	protein_coding	42933145	42933747	-	novelgene	ensembl	protein_coding

## Sheet: D6vD2 all
ensembl_id	logFC	logCPM	PValue	FDR	Number	Chromosome	Gene type	Start	End	Strand	GeneName	Gene Source	Gene Biotype
ENSSSCG00000012643	1.66494	5.00488	8.59e-29	8.52e-25	14746	X	protein_coding	116692484	116715686	+	SH2D1A	ensembl_havana	protein_coding
ENSSSCG00000016901	2.53194	3.59314	1.36e-25	6.76e-22	19655	16	protein_coding	36320680	36329478	+	GZMK	ensembl	protein_coding
ENSSSCG00000028169	1.3188	4.60174	4.06e-24	1.24e-20	23620	GL893762.1	protein_coding	54891	103936	-	novelgene	ensembl	protein_coding
ENSSSCG00000001579	-1.49422	7.0111	4.99e-24	1.24e-20	16824	7	protein_coding	37905566	37968899	+	novelgene	ensembl	protein_coding
ENSSSCG00000009094	1.38533	4.92687	1.17e-23	2.31e-20	12193	8	protein_coding	109455653	109461806	+	CCNA2	ensembl	protein_coding
ENSSSCG00000005344	1.54495	3.56711	1.41e-23	2.33e-20	1633	1	protein_coding	265175024	265288283	+	MELK	ensembl	protein_coding
ENSSSCG00000023972	-1.47151	6.14543	3.04e-23	4.3e-20	18924	5	protein_coding	86272186	86308016	-	DRAM1	ensembl_havana	protein_coding
ENSSSCG00000006273	1.44487	6.2566	8.52e-23	9.38e-20	15486	4	protein_coding	87134012	87185073	-	MCM4	ensembl	protein_coding
ENSSSCG00000007440	-1.43991	5.92507	8.38e-23	9.38e-20	21006	17	protein_coding	53931894	53943334	+	CD40	ensembl_havana	protein_coding
ENSSSCG00000012201	-1.54153	5.87292	1.14e-22	1.13e-19	14053	X	protein_coding	28635266	28651197	-	CXorf21	ensembl_havana	protein_coding
ENSSSCG00000015525	-1.78215	5.91629	1.29e-22	1.16e-19	11441	9	protein_coding	132634649	132660669	+	TOR3A	ensembl	protein_coding
ENSSSCG00000005056	1.60567	4.70112	1.43e-22	1.18e-19	1272	1	protein_coding	204978764	205027971	-	DLGAP5	ensembl	protein_coding
ENSSSCG00000004554	1.85996	6.19515	2.36e-22	1.63e-19	648	1	protein_coding	118495353	118506658	-	novelgene	ensembl	protein_coding
ENSSSCG00000013772	1.6758	4.15268	2.7e-22	1.63e-19	4738	2	protein_coding	65338638	65348235	+	ASF1B	ensembl	protein_coding
ENSSSCG00000024623	-1.23796	7.47106	2.8e-22	1.63e-19	3556	13	protein_coding	190890292	191009147	+	USP25	ensembl	protein_coding
ENSSSCG00000000457	-1.78763	8.53854	2.18e-22	1.63e-19	18439	5	protein_coding	29581112	29800775	+	novelgene	ensembl	protein_coding
ENSSSCG00000009239	-2.72185	4.99398	2.49e-22	1.63e-19	12396	8	protein_coding	144504872	144531061	+	novelgene	ensembl	protein_coding
ENSSSCG00000006333	1.48688	4.40443	3.54e-22	1.95e-19	15555	4	protein_coding	94875738	94907090	-	NUF2	ensembl	protein_coding
ENSSSCG00000009240	-1.86669	10.5379	4.31e-22	2.25e-19	12397	8	protein_coding	144545691	144573889	+	PLAC8	ensembl	protein_coding
ENSSSCG00000011712	-3.38774	5.04407	4.75e-22	2.35e-19	3011	13	protein_coding	99455568	99459646	-	P2RY14	ensembl	protein_coding
ENSSSCG00000000224	-1.70108	4.87895	1.04e-21	4.9e-19	18167	5	protein_coding	17309510	17311690	-	SMAGP	ensembl	protein_coding
ENSSSCG00000020666	-1.48181	8.28304	1.13e-21	5.07e-19	879	1	protein_coding	144621556	144641473	-	EHD4	ensembl	protein_coding
ENSSSCG00000005951	1.05059	4.99866	1.45e-21	6.23e-19	15093	4	protein_coding	8528271	8536618	+	novelgene	ensembl	protein_coding
ENSSSCG00000014326	1.38103	4.02749	1.79e-21	7.08e-19	5602	2	protein_coding	145901081	145910004	+	KIF20A	ensembl	protein_coding
ENSSSCG00000024261	1.23056	3.69628	1.77e-21	7.08e-19	21208	12	protein_coding	2640102	2648346	-	CBX2	ensembl	protein_coding
ENSSSCG00000000728	-1.74281	8.55028	1.86e-21	7.08e-19	18771	5	protein_coding	68750885	68791407	+	PARP11	ensembl	protein_coding
ENSSSCG00000013307	-1.77276	8.8515	2.03e-21	7.45e-19	4332	2	protein_coding	29411332	29422818	+	LMO2	ensembl	protein_coding
ENSSSCG00000010471	1.52827	5.26372	2.7e-21	9.57e-19	9796	14	protein_coding	113726041	113777308	+	KIF11	ensembl	protein_coding
ENSSSCG00000022937	1.80423	3.78052	2.9e-21	9.92e-19	13133	3	protein_coding	47456339	47464543	-	novelgene	ensembl	protein_coding
ENSSSCG00000016903	2.93549	6.75992	3.26e-21	1.08e-18	19657	16	protein_coding	36385658	36393941	+	GZMA	ensembl	protein_coding
ENSSSCG00000022011	-1.54627	8.5245	3.6e-21	1.15e-18	7832	15	protein_coding	3600	29467	-	NMI	ensembl	protein_coding
ENSSSCG00000010438	-1.15122	7.7132	4.35e-21	1.35e-18	9758	14	protein_coding	108795830	108866478	-	ATAD1	ensembl	protein_coding
ENSSSCG00000017920	-1.62599	4.51829	7.17e-21	2.15e-18	22116	12	protein_coding	54264906	54269592	+	CXCL16	ensembl_havana	protein_coding
ENSSSCG00000029708	-1.13815	7.04989	9.31e-21	2.71e-18	2355	13	protein_coding	26291237	26304508	+	SLC25A38	ensembl	protein_coding
ENSSSCG00000004588	1.68814	3.44725	9.69e-21	2.74e-18	698	1	protein_coding	124907274	124942332	-	CCNB2	ensembl	protein_coding
ENSSSCG00000003628	1.03736	5.3886	1.29e-20	3.54e-18	24277	GL895583.1	protein_coding	13023	43312	-	novelgene	ensembl	protein_coding
ENSSSCG00000015897	-1.64676	8.89767	1.37e-20	3.68e-18	8155	15	processed_transcript	76423089	76477401	-	IFIH1	ensembl_havana	processed_transcript
ENSSSCG00000001394	-1.5943	5.82275	1.58e-20	4.12e-18	16614	7	protein_coding	27223010	27233917	-	MICA	ensembl_havana	protein_coding
ENSSSCG00000015600	1.5706	3.16802	3.28e-20	7.57e-18	11535	9	protein_coding	144272744	144322912	-	DTL	ensembl	protein_coding
ENSSSCG00000013352	1.54982	3.25693	3.09e-20	7.57e-18	4407	2	protein_coding	43158560	43173664	+	E2F8	ensembl	protein_coding
ENSSSCG00000009670	1.51558	2.43952	3.28e-20	7.57e-18	8895	14	protein_coding	12674865	12711239	+	ESCO2	ensembl	protein_coding
ENSSSCG00000021966	0.911425	5.69647	3.23e-20	7.57e-18	2888	13	protein_coding	82202790	82230490	+	novelgene	ensembl	protein_coding
ENSSSCG00000026169	-1.46561	6.93539	3.07e-20	7.57e-18	5068	2	protein_coding	75765073	75778663	+	MFSD12	ensembl	protein_coding
ENSSSCG00000012307	1.67896	2.53103	3.66e-20	8.18e-18	14237	X	protein_coding	48854469	48916020	+	CCNB3	ensembl_havana	protein_coding
ENSSSCG00000023379	-1.68877	9.84991	3.72e-20	8.18e-18	4168	2	protein_coding	12987517	13002993	+	UBE2L6	ensembl	protein_coding
ENSSSCG00000001510	1.37888	2.73884	4.07e-20	8.6e-18	16760	7	protein_coding	34198532	34213249	+	novelgene	ensembl	protein_coding
ENSSSCG00000030534	1.24269	3.37202	4.08e-20	8.6e-18	24403	GL894125.1	protein_coding	9880	22674	+	CENPM	ensembl	protein_coding
ENSSSCG00000026326	1.56683	3.89639	4.25e-20	8.77e-18	13063	3	protein_coding	42640731	42658428	-	CCNF	ensembl	protein_coding
ENSSSCG00000014048	-2.12424	11.609	4.59e-20	9.29e-18	5235	2	protein_coding	82651078	82669061	+	HK3	ensembl_havana	protein_coding
ENSSSCG00000005403	1.25159	3.99795	5.18e-20	1.01e-17	1699	1	protein_coding	274584790	274632468	+	novelgene	ensembl	protein_coding
ENSSSCG00000011000	-1.88485	10.3509	5.21e-20	1.01e-17	20234	10	protein_coding	37686862	37699607	-	DNAJA1	ensembl	protein_coding
ENSSSCG00000003377	1.03028	4.57176	5.71e-20	1.09e-17	6940	6	protein_coding	62103735	62176078	-	ACOT7	ensembl	protein_coding
ENSSSCG00000003608	1.22757	8.38819	6.22e-20	1.16e-17	7281	6	protein_coding	82843255	82852669	+	LCK	ensembl	protein_coding
ENSSSCG00000011624	1.28659	5.57544	7.8e-20	1.43e-17	2870	13	protein_coding	80148532	80168594	-	MCM2	ensembl	protein_coding
ENSSSCG00000012443	-1.30503	2.91724	8.1e-20	1.46e-17	14453	X	protein_coding	71481819	71482841	-	CYSLTR1	ensembl	protein_coding
ENSSSCG00000021834	1.32951	2.80473	9.59e-20	1.7e-17	14396	X	protein_coding	65797033	65800710	-	ERCC6L	ensembl	protein_coding
ENSSSCG00000026454	-1.64569	9.6777	1.08e-19	1.88e-17	1088	1	protein_coding	178852779	178857414	-	PMAIP1	ensembl	protein_coding
ENSSSCG00000029573	1.0634	5.62803	1.54e-19	2.63e-17	24712	GL895352.1	protein_coding	15711	29819	-	NASP	ensembl	protein_coding
ENSSSCG00000008213	1.67578	6.29415	1.6e-19	2.69e-17	13269	3	protein_coding	60577395	60679564	+	CD8B	havana	protein_coding
ENSSSCG00000004806	1.15776	4.37566	1.97e-19	3.25e-17	956	1	protein_coding	152625878	152647031	+	ARHGAP11B	ensembl	protein_coding
ENSSSCG00000010924	1.30394	3.14094	2.15e-19	3.38e-17	20137	10	protein_coding	28850285	28854883	-	UBE2T	ensembl	protein_coding
ENSSSCG00000000693	1.0179	5.47392	2.12e-19	3.38e-17	18735	5	protein_coding	66432584	66443844	+	NCAPD2	ensembl	protein_coding
ENSSSCG00000014063	0.904918	6.02098	2.08e-19	3.38e-17	5254	2	protein_coding	83647645	83679567	-	SFXN1	ensembl	protein_coding
ENSSSCG00000025173	-1.39416	5.76343	2.44e-19	3.73e-17	16710	7	protein_coding	29412165	29423473	-	TAP2	ensembl_havana	protein_coding
ENSSSCG00000013065	-2.30748	7.46433	2.45e-19	3.73e-17	4033	2	protein_coding	8649633	8675487	-	ASRGL1	ensembl	protein_coding
ENSSSCG00000009104	1.16954	5.10887	2.53e-19	3.75e-17	12209	8	protein_coding	111496763	111506090	+	MAD2L1	ensembl	protein_coding
ENSSSCG00000015540	-2.15365	4.90237	2.54e-19	3.75e-17	11462	9	protein_coding	134637147	134643117	+	MR1	ensembl	protein_coding
ENSSSCG00000005229	-1.97932	4.30796	2.94e-19	4.29e-17	1505	1	protein_coding	245001214	245032893	-	VLDLR	ensembl	protein_coding
ENSSSCG00000025932	-1.56044	4.87564	3.05e-19	4.38e-17	24300	GL893592.2	protein_coding	34539	51784	+	AP1S3	ensembl	protein_coding
ENSSSCG00000030548	-1.66203	9.42146	3.36e-19	4.75e-17	12365	8	protein_coding	139945979	139974969	-	novelgene	ensembl	protein_coding
ENSSSCG00000006095	1.36665	3.01902	3.53e-19	4.86e-17	15290	4	protein_coding	45122410	45139381	+	CCNE2	ensembl	protein_coding
ENSSSCG00000012893	-1.54675	7.15826	3.52e-19	4.86e-17	3819	2	protein_coding	3539587	3551073	+	novelgene	ensembl	protein_coding
ENSSSCG00000015961	1.52108	4.91618	3.94e-19	5.35e-17	8238	15	protein_coding	88746848	88761828	+	CDCA7	ensembl	protein_coding
ENSSSCG00000008786	-1.59776	7.75777	4.18e-19	5.59e-17	11758	8	protein_coding	31769682	31790270	-	novelgene	ensembl	protein_coding
ENSSSCG00000024172	-1.18145	8.04117	4.6e-19	6.07e-17	7162	6	protein_coding	77047031	77082452	-	PAFAH2	ensembl	protein_coding
ENSSSCG00000011309	1.43124	4.17432	5.4e-19	7.05e-17	2411	13	protein_coding	30822259	30933906	+	KIF15	ensembl	protein_coding
ENSSSCG00000010477	1.32771	3.96556	5.54e-19	7.13e-17	9804	14	protein_coding	114687972	114711375	+	CEP55	ensembl	protein_coding
ENSSSCG00000022287	1.0695	5.63631	6.31e-19	8.02e-17	3067	13	protein_coding	108091639	108105685	+	novelgene	ensembl	protein_coding
ENSSSCG00000007235	1.24315	4.89068	7.15e-19	8.97e-17	20788	17	protein_coding	40393445	40417725	-	novelgene	ensembl	protein_coding
ENSSSCG00000023785	-1.61945	5.51686	8.66e-19	1.07e-16	11759	8	protein_coding	31792550	31822924	-	novelgene	ensembl	protein_coding
ENSSSCG00000004870	-1.5866	9.67787	9.13e-19	1.12e-16	1043	1	protein_coding	165529517	165548510	+	novelgene	ensembl	protein_coding
ENSSSCG00000008747	1.1422	5.36612	9.9e-19	1.2e-16	11699	8	protein_coding	12560087	12607267	+	NCAPG	ensembl	protein_coding
ENSSSCG00000021742	1.5161	5.98022	1.04e-18	1.23e-16	24479	GL892316.1	protein_coding	25774	31862	-	novelgene	ensembl	protein_coding
ENSSSCG00000005095	1.08909	5.95992	1.04e-18	1.23e-16	1319	1	protein_coding	211709473	211817856	+	PRKCH	ensembl	protein_coding
ENSSSCG00000008125	1.46525	4.20268	1.11e-18	1.28e-16	13153	3	protein_coding	48999578	49084089	-	novelgene	ensembl	protein_coding
ENSSSCG00000026931	-1.26462	5.96627	1.1e-18	1.28e-16	6397	6	protein_coding	44447547	44448266	-	SERTAD1	ensembl	protein_coding
ENSSSCG00000000656	-1.71486	6.9751	1.18e-18	1.34e-16	18685	5	protein_coding	64827997	64857595	+	CLEC2B	ensembl_havana	protein_coding
ENSSSCG00000023825	1.0388	6.47455	1.24e-18	1.4e-16	15094	4	protein_coding	8546061	8556796	+	novelgene	ensembl	protein_coding
ENSSSCG00000012377	1.37718	4.21947	1.29e-18	1.44e-16	14366	X	protein_coding	63514296	63642357	+	KIF4A	havana	protein_coding
ENSSSCG00000008820	-2.23722	7.8578	1.33e-18	1.46e-16	11814	8	protein_coding	40100493	40231264	-	TEC	ensembl_havana	protein_coding
ENSSSCG00000029326	1.63985	4.81909	1.36e-18	1.47e-16	19730	16	protein_coding	51155619	51165856	-	CCNB1	ensembl	protein_coding
ENSSSCG00000015673	-1.21789	7.21584	1.35e-18	1.47e-16	7854	15	protein_coding	9609578	9821863	-	KYNU	ensembl	protein_coding
ENSSSCG00000010539	-1.76874	8.6232	1.74e-18	1.85e-16	9877	14	protein_coding	120241402	120251848	-	SLC25A28	ensembl	protein_coding
ENSSSCG00000017473	1.31539	5.91642	1.88e-18	1.98e-16	21559	12	protein_coding	22310214	22337485	+	TOP2A	ensembl	protein_coding
ENSSSCG00000029509	1.46373	5.36491	2e-18	2.09e-16	12743	3	protein_coding	18548616	18567512	-	KIF22	ensembl	protein_coding
ENSSSCG00000010830	-2.50616	5.75746	2.21e-18	2.28e-16	20002	10	protein_coding	12516053	12519074	-	HLX	ensembl	protein_coding
ENSSSCG00000006418	-1.26267	9.99128	2.24e-18	2.29e-16	15653	4	protein_coding	99372429	99425706	-	MNDA	ensembl	protein_coding
ENSSSCG00000005994	-1.41588	7.48267	2.28e-18	2.3e-16	15148	4	protein_coding	19423081	19550493	+	SNTB1	ensembl	protein_coding
ENSSSCG00000030469	1.69347	2.57265	2.33e-18	2.33e-16	13134	3	protein_coding	47568863	47584190	+	novelgene	ensembl	protein_coding
ENSSSCG00000001392	1.34191	3.95499	2.37e-18	2.34e-16	16616	7	protein_coding	27271550	27275261	-	TCF19	ensembl_havana	protein_coding
ENSSSCG00000012056	1.55385	3.6815	2.43e-18	2.39e-16	3651	13	protein_coding	210075873	210099924	+	CHAF1B	ensembl	protein_coding
ENSSSCG00000025488	1.30215	6.17254	2.46e-18	2.39e-16	16988	7	protein_coding	52534784	52554592	-	MCM3	ensembl	protein_coding
ENSSSCG00000013008	1.37749	3.80955	2.86e-18	2.7e-16	3932	2	protein_coding	6235700	6251633	+	CDCA5	ensembl	protein_coding
ENSSSCG00000000769	-1.26873	7.8461	2.82e-18	2.7e-16	18815	5	protein_coding	72118717	72143297	-	BID	ensembl	protein_coding
ENSSSCG00000007659	-2.17166	4.59447	2.86e-18	2.7e-16	12562	3	protein_coding	7666296	7699029	-	ZCWPW1	ensembl	protein_coding
ENSSSCG00000000688	1.36159	2.28299	2.94e-18	2.73e-16	18731	5	protein_coding	66364052	66369815	-	LAG3	ensembl_havana	protein_coding
ENSSSCG00000001076	-1.7969	8.12435	2.95e-18	2.73e-16	16353	7	protein_coding	14781095	14860574	+	RNF144B	ensembl	protein_coding
ENSSSCG00000001233	-1.33243	8.35549	3.2e-18	2.94e-16	16500	7	protein_coding	24795834	24820308	+	TRIM26	ensembl_havana	protein_coding
ENSSSCG00000004024	-1.67412	7.25195	3.33e-18	3.03e-16	26	1	protein_coding	3289751	3306795	+	novelgene	ensembl	protein_coding
ENSSSCG00000003861	1.49816	2.60988	3.53e-18	3.18e-16	7683	6	protein_coding	147484989	147512214	+	novelgene	ensembl	protein_coding
ENSSSCG00000011065	1.48021	2.24779	3.56e-18	3.18e-16	20329	10	protein_coding	54162371	54183112	+	MASTL	ensembl	protein_coding
ENSSSCG00000000950	1.48503	3.57096	3.82e-18	3.38e-16	19046	5	protein_coding	109254252	109290485	+	E2F7	ensembl	protein_coding
ENSSSCG00000004766	1.51945	3.15146	4.09e-18	3.53e-16	910	1	protein_coding	145751284	145798501	-	RAD51	ensembl	protein_coding
ENSSSCG00000000655	-1.86287	3.92292	4.1e-18	3.53e-16	18686	5	protein_coding	64864441	64875859	-	KLRF1	ensembl_havana	protein_coding
ENSSSCG00000027982	-2.23656	10.9913	4.05e-18	3.53e-16	23531	GL895967.2	protein_coding	58449	59139	+	ISG15	ensembl	protein_coding
ENSSSCG00000013509	1.07034	4.03611	4.27e-18	3.65e-16	5039	2	protein_coding	74873606	74904761	-	CHAF1A	ensembl	protein_coding
ENSSSCG00000009076	1.3467	3.85693	4.68e-18	3.95e-16	12173	8	protein_coding	103855199	103876539	-	PLK4	ensembl	protein_coding
ENSSSCG00000003128	1.00956	5.65012	4.75e-18	3.95e-16	6556	6	protein_coding	49204889	49244858	-	LIG1	ensembl	protein_coding
ENSSSCG00000014672	-1.27349	7.68766	4.72e-18	3.95e-16	10288	9	protein_coding	4689735	4720219	+	TRIM6	ensembl_havana	protein_coding
ENSSSCG00000007136	1.37268	2.64134	4.84e-18	4e-16	20681	17	protein_coding	35280221	35296195	-	novelgene	ensembl	protein_coding
ENSSSCG00000021383	-1.39338	6.07937	4.99e-18	4.09e-16	568	1	protein_coding	103535849	103557331	+	MB21D1	ensembl	protein_coding
ENSSSCG00000027790	1.11753	7.5649	5.59e-18	4.54e-16	3066	13	protein_coding	108078842	108090547	-	novelgene	ensembl	protein_coding
ENSSSCG00000011207	1.62686	2.80976	6.08e-18	4.9e-16	2255	13	protein_coding	8092439	8106544	-	SGOL1	ensembl	protein_coding
ENSSSCG00000028924	1.51754	3.16127	6.25e-18	4.99e-16	22212	12	protein_coding	55886067	55890688	-	AURKB	ensembl	protein_coding
ENSSSCG00000002009	1.10658	4.76244	6.4e-18	5.03e-16	17281	7	protein_coding	80458471	80468943	-	PCK2	ensembl	protein_coding
ENSSSCG00000001526	0.998655	6.01098	6.4e-18	5.03e-16	16773	7	protein_coding	34984737	34990089	+	HMGA1	ensembl	protein_coding
ENSSSCG00000008336	-1.22917	6.75288	6.65e-18	5.15e-16	13420	3	protein_coding	76060039	76128752	-	ANXA4	ensembl	protein_coding
ENSSSCG00000009886	-1.66742	8.76363	6.64e-18	5.15e-16	9143	14	protein_coding	42040200	42069113	-	TRAFD1	havana	protein_coding
ENSSSCG00000005503	-2.65508	7.91461	7.56e-18	5.81e-16	1820	1	protein_coding	289775822	289785847	+	TLR4	ensembl_havana	protein_coding
ENSSSCG00000012173	-1.43723	11.5668	7.93e-18	6.05e-16	14004	X	protein_coding	21278048	21281095	+	SAT1	ensembl_havana	protein_coding
ENSSSCG00000020906	-1.66716	8.84597	8.17e-18	6.18e-16	3125	13	protein_coding	119874407	119883953	+	TNFSF10	ensembl_havana	protein_coding
ENSSSCG00000025206	-1.82149	9.18605	8.29e-18	6.22e-16	7294	6	protein_coding	83253110	83277474	-	RNF19B	ensembl	protein_coding
ENSSSCG00000016122	2.26994	3.11294	8.8e-18	6.56e-16	8440	15	protein_coding	118627515	118633798	+	CTLA4	ensembl_havana	protein_coding
ENSSSCG00000015435	-1.08042	6.80991	1.05e-17	7.78e-16	11302	9	protein_coding	116890800	116931198	-	NAMPT	ensembl	protein_coding
ENSSSCG00000024152	-1.45841	7.79316	1.17e-17	8.62e-16	18653	5	protein_coding	63079116	63326668	+	ETV6	ensembl	protein_coding
ENSSSCG00000013517	1.27749	5.86455	1.21e-17	8.83e-16	5033	2	protein_coding	74678784	74711249	-	novelgene	ensembl	protein_coding
ENSSSCG00000003403	1.54162	3.62838	1.25e-17	9.07e-16	6977	6	protein_coding	64634414	64644536	+	novelgene	ensembl	protein_coding
ENSSSCG00000010452	-1.92635	11.2789	1.36e-17	9.77e-16	9774	14	protein_coding	110209344	110210870	+	IFIT3	ensembl	protein_coding
ENSSSCG00000027855	-2.01136	5.44324	1.43e-17	1.02e-15	12864	3	protein_coding	32671707	32672538	+	SOCS1	ensembl	protein_coding
ENSSSCG00000026552	-2.1947	8.23461	1.52e-17	1.08e-15	23893	GL895478.1	protein_coding	12549	49081	-	novelgene	ensembl	protein_coding
ENSSSCG00000014670	-1.19714	9.80156	1.54e-17	1.09e-15	10289	9	protein_coding	4724246	4737190	+	TRIM5	ensembl_havana	protein_coding
ENSSSCG00000008089	1.17816	3.0796	2.1e-17	1.46e-15	13112	3	protein_coding	45411889	45433896	-	CKAP2L	ensembl	protein_coding
ENSSSCG00000023187	-0.882696	6.47111	2.11e-17	1.46e-15	16127	4	protein_coding	122938281	122967693	+	VAV3	ensembl_havana	protein_coding
ENSSSCG00000011874	-1.55249	10.2968	2.36e-17	1.63e-15	3336	13	protein_coding	147430046	147483562	-	PARP14	ensembl	protein_coding
ENSSSCG00000002651	1.50943	3.81197	2.82e-17	1.92e-15	5925	6	protein_coding	1085585	1089936	+	CDT1	ensembl	protein_coding
ENSSSCG00000017177	0.910381	5.15179	2.81e-17	1.92e-15	21228	12	protein_coding	4790367	4805957	+	ST6GALNAC2	ensembl	protein_coding
ENSSSCG00000005995	1.38754	3.12567	3.75e-17	2.53e-15	15149	4	protein_coding	19561261	19634315	-	MTBP	ensembl_havana	protein_coding
ENSSSCG00000007493	1.12727	4.18002	3.89e-17	2.61e-15	21095	17	protein_coding	64066367	64085385	-	AURKA	ensembl_havana	protein_coding
ENSSSCG00000015604	1.65123	3.20719	4.09e-17	2.72e-15	11540	9	protein_coding	144585672	144599145	+	NEK2	ensembl	protein_coding
ENSSSCG00000012257	1.70254	4.54277	6.01e-17	3.94e-15	14141	X	protein_coding	43132739	43209051	-	MAOA	ensembl_havana	protein_coding
ENSSSCG00000030404	-1.0615	6.78858	5.96e-17	3.94e-15	23379	GL893669.1	protein_coding	62458	79716	-	PAPD5	ensembl	protein_coding
ENSSSCG00000000291	-2.43059	8.52022	6.27e-17	4.09e-15	18259	5	pseudogene	20410225	20411195	-	novelgene	ensembl	pseudogene
ENSSSCG00000001509	-1.44889	7.96737	6.38e-17	4.13e-15	16759	7	protein_coding	34180626	34184970	-	DAXX	ensembl	protein_coding
ENSSSCG00000004077	1.32301	4.36622	7.85e-17	5.02e-15	99	1	protein_coding	15717419	15728499	+	FBXO5	ensembl	protein_coding
ENSSSCG00000014780	-1.5984	7.00836	7.83e-17	5.02e-15	10388	9	protein_coding	6536121	6543906	+	TRIM21	ensembl_havana	protein_coding
ENSSSCG00000026721	-1.47167	6.99152	8.39e-17	5.33e-15	23210	GL892933.2	protein_coding	157544	158192	+	RNASE4	ensembl	protein_coding
ENSSSCG00000012889	-1.68452	4.46702	8.49e-17	5.36e-15	3815	2	protein_coding	3416545	3473335	+	CHKA	ensembl	protein_coding
ENSSSCG00000010214	1.47738	4.32336	9.45e-17	5.93e-15	9506	14	protein_coding	69262319	69277262	+	CDC2	ensembl	protein_coding
ENSSSCG00000017758	1.3755	3.95023	9.62e-17	5.96e-15	21940	12	protein_coding	46812355	46833267	-	SPAG5	ensembl	protein_coding
ENSSSCG00000012055	-1.55133	7.70373	9.59e-17	5.96e-15	3650	13	protein_coding	210024234	210065080	+	MORC3	ensembl	protein_coding
ENSSSCG00000022427	-1.43684	5.39316	1e-16	6.16e-15	19957	10	protein_coding	2731389	2735645	-	RGS1	ensembl	protein_coding
ENSSSCG00000011877	-0.930554	6.17826	1.03e-16	6.31e-15	3350	13	protein_coding	148057108	148104960	-	CD86	ensembl_havana	protein_coding
ENSSSCG00000008217	0.984968	8.04367	1.12e-16	6.81e-15	13275	3	protein_coding	60852723	60859738	-	CD8A	ensembl_havana	protein_coding
ENSSSCG00000028840	0.954977	5.76729	1.15e-16	6.96e-15	11341	9	protein_coding	120322753	120388808	+	EZH2	ensembl	protein_coding
ENSSSCG00000021626	-0.878131	5.81366	1.31e-16	7.85e-15	24527	GL894011.1	protein_coding	15205	25273	-	novelgene	ensembl	protein_coding
ENSSSCG00000011563	1.04556	4.16198	1.36e-16	8.11e-15	2784	13	protein_coding	73314067	73380459	+	FANCD2	ensembl	protein_coding
ENSSSCG00000015137	1.18682	4.20377	1.37e-16	8.12e-15	10841	9	protein_coding	55129660	55157001	+	CRTAM	ensembl	protein_coding
ENSSSCG00000007206	-1.05798	7.51236	1.39e-16	8.19e-15	20760	17	protein_coding	39574352	39579580	+	RBCK1	ensembl	protein_coding
ENSSSCG00000016709	-1.05399	7.55502	1.54e-16	9.04e-15	22724	18	protein_coding	50840315	50858704	-	SNX10	ensembl	protein_coding
ENSSSCG00000029352	-1.21259	9.73677	1.62e-16	9.33e-15	3046	13	protein_coding	105144750	105160849	-	CCNL1	ensembl	protein_coding
ENSSSCG00000006923	-1.76228	9.42964	1.62e-16	9.33e-15	16230	4	protein_coding	139612347	139633862	-	GBP2	ensembl_havana	protein_coding
ENSSSCG00000003619	-2.18237	3.72355	1.61e-16	9.33e-15	7297	6	protein_coding	83490857	83529154	-	ADC	ensembl	protein_coding
ENSSSCG00000026096	1.26019	5.69043	1.72e-16	9.86e-15	785	1	protein_coding	137480812	137482271	-	DUT	ensembl	protein_coding
ENSSSCG00000015782	-1.17566	8.19921	1.74e-16	9.93e-15	7998	15	protein_coding	52135059	52233016	-	IRF2	ensembl_havana	protein_coding
ENSSSCG00000030197	-0.82744	4.59888	1.89e-16	1.06e-14	13518	3	protein_coding	91976869	91990595	+	novelgene	ensembl	protein_coding
ENSSSCG00000024393	-1.78739	5.67773	1.87e-16	1.06e-14	3171	13	protein_coding	130478533	130494818	-	B3GNT5	ensembl	protein_coding
ENSSSCG00000022823	1.12244	4.01019	2.01e-16	1.12e-14	25047	GL896232.1	protein_coding	6478	16979	-	novelgene	ensembl	protein_coding
ENSSSCG00000000840	-1.02698	7.72379	2.08e-16	1.16e-14	18888	5	protein_coding	82604179	82645895	+	KIAA1033	ensembl	protein_coding
ENSSSCG00000010995	-1.17966	6.47013	2.09e-16	1.16e-14	20229	10	protein_coding	37475289	37484532	-	CHMP5	ensembl	protein_coding
ENSSSCG00000010504	-0.939187	6.20031	2.21e-16	1.2e-14	9839	14	protein_coding	117265094	117349965	-	BLNK	ensembl_havana	protein_coding
ENSSSCG00000024333	-1.86222	9.61461	2.18e-16	1.2e-14	24316	GL896282.2	protein_coding	2203	27979	+	ZNFX1	ensembl	protein_coding
ENSSSCG00000021261	-3.20344	8.43178	2.2e-16	1.2e-14	9032	14	protein_coding	31807454	31858571	+	novelgene	ensembl	protein_coding
ENSSSCG00000016313	1.5378	2.58044	2.26e-16	1.21e-14	8694	15	protein_coding	148541192	148557762	-	HJURP	havana	protein_coding
ENSSSCG00000015952	0.936708	5.81419	2.25e-16	1.21e-14	8227	15	protein_coding	87491257	87550051	+	HAT1	ensembl	protein_coding
ENSSSCG00000005386	-1.38306	5.52464	2.24e-16	1.21e-14	1679	1	protein_coding	269898456	270003564	+	STX17	ensembl	protein_coding
ENSSSCG00000006743	-1.4354	6.46529	2.47e-16	1.31e-14	16010	4	protein_coding	114752826	114845145	-	SLC22A15	ensembl	protein_coding
ENSSSCG00000017087	-1.27745	8.59901	2.64e-16	1.4e-14	19898	16	protein_coding	77974389	77987649	-	GM2A	ensembl	protein_coding
ENSSSCG00000011677	-1.39202	4.28784	2.75e-16	1.45e-14	2963	13	protein_coding	90755731	90838778	-	GK5	ensembl	protein_coding
ENSSSCG00000010451	-1.95396	12.4557	2.85e-16	1.49e-14	9773	14	protein_coding	110179712	110190465	+	IFIT2	ensembl_havana	protein_coding
ENSSSCG00000010271	1.17511	6.41124	2.88e-16	1.5e-14	9569	14	protein_coding	79362925	79368419	-	PRF1	ensembl	protein_coding
ENSSSCG00000010486	1.0013	5.2993	2.93e-16	1.52e-14	9818	14	protein_coding	115768792	115812890	-	HELLS	ensembl	protein_coding
ENSSSCG00000013556	-2.52792	6.87191	3.02e-16	1.56e-14	4981	2	protein_coding	72699548	72739564	+	EMR1	ensembl	protein_coding
ENSSSCG00000001913	-0.778329	4.9727	3.2e-16	1.64e-14	17157	7	protein_coding	64073607	64082630	+	STOML1	ensembl	protein_coding
ENSSSCG00000005364	-1.71814	7.15185	3.24e-16	1.65e-14	1652	1	protein_coding	267342110	267425086	+	TDRD7	ensembl	protein_coding
ENSSSCG00000004105	0.722544	4.36139	3.45e-16	1.76e-14	123	1	protein_coding	18577606	18591615	+	NUP43	ensembl	protein_coding
ENSSSCG00000011357	-0.92822	8.64818	3.87e-16	1.96e-14	2492	13	protein_coding	34558569	34561740	+	SHISA5	ensembl	protein_coding
ENSSSCG00000015771	1.5836	2.58422	3.91e-16	1.97e-14	7981	15	protein_coding	45495291	45542560	+	NEIL3	ensembl	protein_coding
ENSSSCG00000024133	-1.76834	6.87805	4.07e-16	2.04e-14	15420	4	protein_coding	74259677	74275186	+	VCPIP1	ensembl	protein_coding
ENSSSCG00000014149	-0.689975	5.67179	4.15e-16	2.07e-14	5367	2	protein_coding	98794388	98885272	-	MEF2C	ensembl	protein_coding
ENSSSCG00000011239	-1.80296	9.18331	4.28e-16	2.12e-14	2315	13	protein_coding	23827615	23843363	+	novelgene	ensembl	protein_coding
ENSSSCG00000016530	-1.26788	8.52187	4.32e-16	2.13e-14	22487	18	protein_coding	14940691	14955817	-	TMEM140	ensembl	protein_coding
ENSSSCG00000027742	-1.1342	9.28472	4.43e-16	2.18e-14	24423	GL896090.1	protein_coding	7372	17557	+	RNF114	ensembl	protein_coding
ENSSSCG00000012117	-1.11551	6.82852	4.63e-16	2.26e-14	13920	X	protein_coding	10450659	10476655	+	TLR7	ensembl_havana	protein_coding
ENSSSCG00000012402	1.6183	3.81368	4.78e-16	2.32e-14	14390	X	protein_coding	65033700	65037068	-	CXCR3	ensembl_havana	protein_coding
ENSSSCG00000021165	-1.34955	3.90043	4.91e-16	2.37e-14	22854	JH118582.1	protein_coding	134596	135994	-	ADRB2	ensembl	protein_coding
ENSSSCG00000003697	1.37973	2.84573	4.97e-16	2.38e-14	7423	6	protein_coding	97024064	97060808	+	novelgene	ensembl	protein_coding
ENSSSCG00000010491	-1.83986	5.11422	4.97e-16	2.38e-14	9827	14	protein_coding	116344443	116346369	-	novelgene	ensembl	protein_coding
ENSSSCG00000023604	-1.30291	6.93873	5.1e-16	2.43e-14	11695	8	protein_coding	12379655	12387902	-	novelgene	ensembl	protein_coding
ENSSSCG00000004969	1.20713	4.18339	5.28e-16	2.51e-14	1163	1	protein_coding	185212193	185303450	+	KIF23	ensembl	protein_coding
ENSSSCG00000008710	1.00311	4.45279	5.59e-16	2.63e-14	11639	8	protein_coding	2813115	2851074	+	JAKMIP1	ensembl	protein_coding
ENSSSCG00000023557	-1.30614	7.87709	5.59e-16	2.63e-14	2444	13	protein_coding	32566384	32568453	+	CCRL2	ensembl	protein_coding
ENSSSCG00000029668	0.943419	7.31801	5.9e-16	2.74e-14	18059	5	protein_coding	8231064	8248404	+	novelgene	ensembl	protein_coding
ENSSSCG00000016502	-1.20152	9.12916	5.89e-16	2.74e-14	22441	18	protein_coding	10181401	10223526	+	novelgene	ensembl	protein_coding
ENSSSCG00000022312	-1.41357	5.24893	5.93e-16	2.75e-14	6221	6	protein_coding	38328023	38417716	-	RHPN2	ensembl	protein_coding
ENSSSCG00000009206	0.845197	3.78773	6.57e-16	3.03e-14	12359	8	protein_coding	139330555	139332882	+	GPRIN3	ensembl	protein_coding
ENSSSCG00000010996	-0.930762	7.95217	7.02e-16	3.22e-14	20230	10	protein_coding	37484539	37499096	+	BAG1	ensembl	protein_coding
ENSSSCG00000001984	-1.24932	9.38851	7.29e-16	3.33e-14	17253	7	protein_coding	80123012	80136152	-	KHNYN	ensembl	protein_coding
ENSSSCG00000011876	-1.60089	7.6562	7.4e-16	3.36e-14	3339	13	protein_coding	147573124	147581225	-	DTX3L	ensembl	protein_coding
ENSSSCG00000000002	1.43213	2.56679	7.6e-16	3.44e-14	17911	5	protein_coding	544686	564101	+	GTSE1	ensembl	protein_coding
ENSSSCG00000000036	-0.878236	8.43157	7.72e-16	3.48e-14	17948	5	protein_coding	3320873	3358774	+	PACSIN2	ensembl	protein_coding
ENSSSCG00000012890	-1.81075	7.35519	7.8e-16	3.5e-14	3816	2	protein_coding	3476378	3488420	-	TCIRG1	ensembl	protein_coding
ENSSSCG00000030642	1.07462	7.74418	7.87e-16	3.51e-14	20562	17	protein_coding	15127107	15132926	-	PCNA	ensembl	protein_coding
ENSSSCG00000013882	-1.01648	4.1722	8.03e-16	3.57e-14	4615	2	protein_coding	59728487	59749968	-	FAM129C	ensembl	protein_coding
ENSSSCG00000022687	0.664688	5.05834	8.24e-16	3.63e-14	3976	2	protein_coding	7282375	7290873	-	NAA40	ensembl	protein_coding
ENSSSCG00000022925	-1.67296	10.3703	8.24e-16	3.63e-14	18705	5	protein_coding	65800934	65810886	+	SLC2A3	ensembl	protein_coding
ENSSSCG00000016050	-0.910065	5.93065	8.46e-16	3.71e-14	8343	15	protein_coding	106358846	106371914	+	INPP1	ensembl	protein_coding
ENSSSCG00000004535	-1.19287	4.08828	9.13e-16	3.99e-14	626	1	protein_coding	115117721	115215091	-	TCF4	havana	protein_coding
ENSSSCG00000009327	0.848697	9.45244	9.21e-16	4e-14	19140	11	protein_coding	7125533	7133000	+	HMGB1	ensembl	protein_coding
ENSSSCG00000028301	1.42275	3.47475	1.04e-15	4.51e-14	16767	7	protein_coding	34381247	34387660	-	novelgene	ensembl	protein_coding
ENSSSCG00000004466	1.50443	2.52556	1.05e-15	4.52e-14	543	1	protein_coding	96792805	96828323	-	TTK	ensembl	protein_coding
ENSSSCG00000008486	-2.48124	6.03604	1.08e-15	4.62e-14	13607	3	protein_coding	107762107	107827648	-	GALM	ensembl	protein_coding
ENSSSCG00000004165	-1.65055	3.62819	1.1e-15	4.69e-14	187	1	protein_coding	31384824	31434786	+	PDE7B	ensembl	protein_coding
ENSSSCG00000005481	0.767757	5.74815	1.25e-15	5.32e-14	1791	1	protein_coding	284993315	284997004	-	RGS3	ensembl	protein_coding
ENSSSCG00000014361	-0.862513	6.20133	1.3e-15	5.51e-14	5643	2	protein_coding	147857842	147953421	+	CYSTM1	ensembl	protein_coding
ENSSSCG00000005008	1.2135	2.46947	1.32e-15	5.56e-14	1221	1	protein_coding	199881762	199916187	-	POLE2	ensembl	protein_coding
ENSSSCG00000001837	0.782048	4.80083	1.4e-15	5.88e-14	17083	7	protein_coding	59786422	59864893	+	FANCI	ensembl	protein_coding
ENSSSCG00000024180	-0.707993	5.49326	1.53e-15	6.39e-14	24791	GL893507.1	protein_coding	11146	28036	-	ACBD3	ensembl	protein_coding
ENSSSCG00000011804	0.950207	4.97577	1.56e-15	6.5e-14	3239	13	protein_coding	133979655	133994801	-	RFC4	ensembl	protein_coding
ENSSSCG00000004444	-1.64693	4.31202	1.61e-15	6.66e-14	520	1	protein_coding	92328266	92329935	-	FAM26F	ensembl	protein_coding
ENSSSCG00000006649	-1.78397	3.11179	1.71e-15	7.06e-14	15898	4	protein_coding	107698514	107718272	+	HORMAD1	ensembl	protein_coding
ENSSSCG00000020893	-1.06889	8.23768	1.73e-15	7.12e-14	16712	7	protein_coding	29429375	29438742	-	TAP1	ensembl_havana	protein_coding
ENSSSCG00000004782	1.41991	2.69277	1.78e-15	7.29e-14	923	1	protein_coding	146236241	146249502	-	novelgene	ensembl	protein_coding
ENSSSCG00000000683	1.41432	3.26955	1.82e-15	7.42e-14	18726	5	protein_coding	66295034	66297372	+	CDCA3	ensembl	protein_coding
ENSSSCG00000016053	-1.07909	4.64404	1.87e-15	7.59e-14	8345	15	protein_coding	106492811	106519614	-	TMEM194B	ensembl	protein_coding
ENSSSCG00000023949	-1.92094	4.94897	1.88e-15	7.59e-14	19076	5	protein_coding	111031426	111032812	-	PIM3	ensembl	protein_coding
ENSSSCG00000010952	-1.73154	10.0881	2.11e-15	8.48e-14	20176	10	protein_coding	33038181	33105176	+	ZCCHC6	ensembl_havana	protein_coding
ENSSSCG00000030408	-1.92367	9.33446	2.25e-15	9.04e-14	20239	10	protein_coding	38145074	38192181	+	novelgene	ensembl	protein_coding
ENSSSCG00000014125	0.964075	5.20677	2.3e-15	9.21e-14	5326	2	protein_coding	91077848	91102076	-	novelgene	ensembl	protein_coding
ENSSSCG00000023247	-0.903163	6.86938	2.37e-15	9.43e-14	20458	10	protein_coding	77690723	77740523	-	OPTN	ensembl	protein_coding
ENSSSCG00000008010	0.830281	3.98905	2.38e-15	9.45e-14	13000	3	protein_coding	41468267	41476142	+	CHTF18	ensembl	protein_coding
ENSSSCG00000008123	-1.74366	7.50404	2.52e-15	9.95e-14	13150	3	protein_coding	48848334	48860885	-	ARID5A	ensembl	protein_coding
ENSSSCG00000014878	-0.993258	6.62977	2.54e-15	9.99e-14	10501	9	protein_coding	12979527	13124092	-	PAK1	ensembl_havana	protein_coding
ENSSSCG00000028561	1.05131	5.25199	2.57e-15	1e-13	8438	15	protein_coding	118472583	118501321	+	CD28	havana	protein_coding
ENSSSCG00000027580	-1.71286	3.95609	2.62e-15	1.02e-13	25291	GL896061.1	protein_coding	1631	4810	-	DBN1	ensembl	protein_coding
ENSSSCG00000017471	1.16864	3.86951	2.7e-15	1.05e-13	21562	12	protein_coding	22410674	22425000	+	CDC6	ensembl	protein_coding
ENSSSCG00000010454	-1.80197	8.08288	2.84e-15	1.1e-13	9776	14	protein_coding	110250795	110252240	+	IFIT5	ensembl	protein_coding
ENSSSCG00000010453	-1.51369	11.8367	3.03e-15	1.17e-13	9775	14	protein_coding	110223576	110235651	+	IFIT1	ensembl_havana	protein_coding
ENSSSCG00000023296	1.26414	4.13603	3.19e-15	1.22e-13	12293	8	protein_coding	126761297	126838534	+	CENPE	ensembl	protein_coding
ENSSSCG00000023790	1.33661	2.81927	3.28e-15	1.24e-13	17360	7	protein_coding	82529825	82530435	-	novelgene	ensembl	protein_coding
ENSSSCG00000020984	0.787545	5.48584	3.25e-15	1.24e-13	3057	13	protein_coding	106728054	106734671	-	LXN	ensembl	protein_coding
ENSSSCG00000024115	-1.49234	8.74167	3.24e-15	1.24e-13	21863	12	protein_coding	41461519	41507345	+	novelgene	ensembl	protein_coding
ENSSSCG00000016637	-1.46937	7.445	3.82e-15	1.45e-13	22613	18	protein_coding	32208623	32286915	+	TFEC	ensembl	protein_coding
ENSSSCG00000013513	-1.66048	3.49425	3.96e-15	1.49e-13	5035	2	protein_coding	74797981	74806557	+	PLIN5	ensembl	protein_coding
ENSSSCG00000002443	1.37977	4.68623	4.2e-15	1.58e-13	17693	7	protein_coding	119945082	119979736	-	TC2N	ensembl	protein_coding
ENSSSCG00000012006	-1.16524	5.82223	4.51e-15	1.69e-13	3552	13	protein_coding	189414690	189546760	+	novelgene	ensembl	protein_coding
ENSSSCG00000015549	-1.98107	6.66368	4.53e-15	1.69e-13	11472	9	processed_transcript	136210073	136224410	-	RNASEL	ensembl_havana	processed_transcript
ENSSSCG00000005052	0.961091	4.23834	4.6e-15	1.71e-13	1268	1	protein_coding	204780489	204841492	-	WDHD1	ensembl	protein_coding
ENSSSCG00000002506	0.776024	5.21598	4.79e-15	1.76e-13	17752	7	protein_coding	125267394	125310472	+	VRK1	ensembl	protein_coding
ENSSSCG00000004639	-0.729188	6.78391	4.77e-15	1.76e-13	765	1	protein_coding	134748670	134815999	-	USP8	ensembl	protein_coding
ENSSSCG00000010122	0.896335	4.99678	4.84e-15	1.78e-13	9385	14	protein_coding	54750140	54775656	+	CDC45	ensembl_havana	protein_coding
ENSSSCG00000030580	1.48444	3.42033	4.89e-15	1.79e-13	927	1	protein_coding	146304943	146312662	+	novelgene	ensembl	protein_coding
ENSSSCG00000013853	-1.46071	8.05388	5.39e-15	1.97e-13	4645	2	protein_coding	61050296	61057022	-	novelgene	ensembl	protein_coding
ENSSSCG00000004164	1.34765	2.58241	5.68e-15	2.06e-13	188	1	protein_coding	31470187	31485034	-	MTFR2	ensembl	protein_coding
ENSSSCG00000009664	-1.66759	8.50848	5.74e-15	2.08e-13	8888	14	protein_coding	12242679	12375188	+	PTK2B	ensembl_havana	protein_coding
ENSSSCG00000023868	-2.51297	8.3356	5.84e-15	2.11e-13	24576	GL896371.1	protein_coding	25480	26910	+	C3AR1	ensembl	protein_coding
ENSSSCG00000010896	1.31889	3.82401	6.07e-15	2.18e-13	20097	10	protein_coding	24612857	24657406	-	ASPM	ensembl	protein_coding
ENSSSCG00000015089	1.05058	6.93595	6.3e-15	2.25e-13	10778	9	protein_coding	50547537	50573722	-	AMICA1	ensembl	protein_coding
ENSSSCG00000027372	-1.4068	11.6498	6.39e-15	2.28e-13	11114	9	protein_coding	79679836	79684587	-	SAMD9	ensembl	protein_coding
ENSSSCG00000002841	-1.06238	8.09539	6.76e-15	2.4e-13	6178	6	protein_coding	31414292	31470752	+	N4BP1	ensembl	protein_coding
ENSSSCG00000009395	-1.01957	4.97594	7e-15	2.48e-13	19221	11	protein_coding	18570454	18599086	-	SETDB2	ensembl	protein_coding
ENSSSCG00000017558	-0.829689	6.26844	7.32e-15	2.58e-13	21704	12	protein_coding	27309996	27311036	-	TOB1	ensembl	protein_coding
ENSSSCG00000016057	-1.11052	9.76046	7.45e-15	2.61e-13	23278	JH118841.1	protein_coding	95634	132917	+	novelgene	ensembl	protein_coding
ENSSSCG00000031023	-1.5304	8.40947	7.42e-15	2.61e-13	454	1	protein_coding	82268709	82273291	+	CD24	havana	protein_coding
ENSSSCG00000009378	1.20671	3.68931	8.98e-15	3.13e-13	19205	11	protein_coding	16075401	16089519	+	CKAP2	ensembl	protein_coding
ENSSSCG00000011369	0.844303	5.11907	9.19e-15	3.19e-13	2506	13	protein_coding	34885595	34893786	+	WDR6	ensembl	protein_coding
ENSSSCG00000005208	-1.06224	6.6906	9.28e-15	3.22e-13	1477	1	protein_coding	242115104	242228450	-	KIAA1432	ensembl	protein_coding
ENSSSCG00000006237	-1.12282	10.0938	9.44e-15	3.26e-13	15452	4	protein_coding	81090105	81122727	-	SDCBP	ensembl	protein_coding
ENSSSCG00000006371	-0.99381	8.60354	1.04e-14	3.58e-13	15599	4	protein_coding	97372797	97378655	-	USF1	ensembl	protein_coding
ENSSSCG00000016262	-0.85523	9.48466	1.07e-14	3.68e-13	8627	15	protein_coding	144908676	144973706	+	SP140	ensembl	protein_coding
ENSSSCG00000016265	-0.651446	6.24993	1.08e-14	3.69e-13	8629	15	protein_coding	145104683	145130125	-	novelgene	ensembl	protein_coding
ENSSSCG00000023052	-0.922642	7.25108	1.14e-14	3.89e-13	7419	6	protein_coding	96830848	96891401	-	novelgene	ensembl	protein_coding
ENSSSCG00000023869	1.05209	3.70795	1.27e-14	4.31e-13	24354	GL896245.1	protein_coding	45134	48316	-	TYMS	ensembl	protein_coding
ENSSSCG00000011010	-1.01374	6.62892	1.3e-14	4.39e-13	20255	10	protein_coding	43532131	43558709	+	C9orf72	ensembl	protein_coding
ENSSSCG00000011391	-2.09914	6.56728	1.36e-14	4.57e-13	2530	13	protein_coding	35501374	35508389	-	CDHR4	ensembl	protein_coding
ENSSSCG00000011833	-0.841077	5.80898	1.37e-14	4.61e-13	3284	13	protein_coding	142336267	142629535	+	DLG1	ensembl_havana	protein_coding
ENSSSCG00000021259	-1.46786	7.49685	1.47e-14	4.91e-13	7099	6	protein_coding	73017555	73042847	+	CDA	ensembl_havana	protein_coding
ENSSSCG00000007268	1.06948	4.57802	1.48e-14	4.93e-13	20827	17	protein_coding	42116178	42121899	-	E2F1	ensembl	protein_coding
ENSSSCG00000001572	-0.977343	6.94207	1.54e-14	5.12e-13	16816	7	protein_coding	37551887	37578005	+	FGD2	ensembl	protein_coding
ENSSSCG00000028833	-1.09745	4.56819	1.54e-14	5.12e-13	25268	GL896507.1	protein_coding	2835	3583	-	LDLR	ensembl	protein_coding
ENSSSCG00000004717	-1.29596	7.37094	1.59e-14	5.27e-13	854	1	protein_coding	143205207	143319587	+	UBR1	ensembl	protein_coding
ENSSSCG00000011426	0.99775	2.77216	1.62e-14	5.32e-13	2590	13	protein_coding	37485392	37526672	-	POC1A	ensembl	protein_coding
ENSSSCG00000029386	0.918462	4.38941	1.62e-14	5.33e-13	22416	18	protein_coding	8001299	8003217	-	novelgene	ensembl	protein_coding
ENSSSCG00000024211	0.969055	5.77604	1.65e-14	5.37e-13	4666	2	protein_coding	61727577	61729149	+	novelgene	ensembl	protein_coding
ENSSSCG00000027709	-1.26666	8.36701	1.64e-14	5.37e-13	3340	13	protein_coding	147586921	147621804	+	PARP9	ensembl	protein_coding
ENSSSCG00000004125	-1.86614	6.82639	1.78e-14	5.77e-13	144	1	protein_coding	23480022	23510485	-	STX11	ensembl	protein_coding
ENSSSCG00000011465	-0.784894	5.58374	1.81e-14	5.85e-13	2650	13	protein_coding	43327041	43332915	+	PDE12	ensembl	protein_coding
ENSSSCG00000030801	-1.61321	6.32297	1.85e-14	5.99e-13	16225	4	protein_coding	139280329	139299776	+	GBP6	havana	protein_coding
ENSSSCG00000027918	-1.13108	6.06184	1.88e-14	6.04e-13	8349	15	protein_coding	106888873	106901999	-	STAT1	ensembl_havana	protein_coding
ENSSSCG00000004646	-1.57511	5.97365	1.88e-14	6.04e-13	771	1	protein_coding	135295131	135636501	+	ATP8B4	ensembl	protein_coding
ENSSSCG00000009002	-1.41657	6.39438	2.02e-14	6.45e-13	12077	8	protein_coding	79824541	79834592	-	TLR2	ensembl_havana	protein_coding
ENSSSCG00000017416	-1.62119	8.81166	2.09e-14	6.66e-13	21509	12	protein_coding	20937868	20946850	+	DHX58	ensembl_havana	protein_coding
ENSSSCG00000001577	-0.759673	4.32862	2.13e-14	6.75e-13	16821	7	protein_coding	37742829	37818510	+	novelgene	ensembl	protein_coding
ENSSSCG00000000774	-2.10815	8.5894	2.14e-14	6.77e-13	18820	5	protein_coding	72536455	72596714	+	novelgene	ensembl	protein_coding
ENSSSCG00000004222	-0.826615	7.65782	2.26e-14	7.12e-13	264	1	protein_coding	40815279	40964113	-	NCOA7	ensembl	protein_coding
ENSSSCG00000011731	0.745638	7.11951	2.51e-14	7.85e-13	3069	13	protein_coding	108383191	108421916	+	SMC4	ensembl	protein_coding
ENSSSCG00000011942	-1.06848	8.16351	2.5e-14	7.85e-13	3444	13	protein_coding	160478687	160518107	-	CD47	ensembl	protein_coding
ENSSSCG00000000396	-1.30187	9.48292	2.5e-14	7.85e-13	18370	5	protein_coding	23280621	23294700	-	STAT2	ensembl	protein_coding
ENSSSCG00000011358	-1.21873	5.48886	2.59e-14	8.08e-13	2493	13	protein_coding	34561816	34563334	-	TREX1	ensembl	protein_coding
ENSSSCG00000001468	-0.918336	5.78836	2.61e-14	8.11e-13	16713	7	protein_coding	29437937	29444130	+	LMP2	ensembl_havana	protein_coding
ENSSSCG00000006777	-1.27915	7.03537	2.77e-14	8.58e-13	16047	4	protein_coding	117848597	117854870	-	RHOC	ensembl	protein_coding
ENSSSCG00000011393	-1.67578	9.28271	2.83e-14	8.74e-13	2532	13	protein_coding	35509893	35520887	-	UBA7	ensembl_havana	protein_coding
ENSSSCG00000006678	-1.84705	6.47413	2.85e-14	8.78e-13	15925	4	protein_coding	108759133	108782557	+	FCGR1A	ensembl_havana	protein_coding
ENSSSCG00000003419	-1.14413	3.42758	2.94e-14	9e-13	6993	6	protein_coding	65692628	65698152	-	novelgene	ensembl	protein_coding
ENSSSCG00000006924	-1.3426	10.8563	2.94e-14	9e-13	16231	4	protein_coding	139650958	139667272	+	GBP1	ensembl_havana	protein_coding
ENSSSCG00000010540	-1.1151	4.19666	3.01e-14	9.18e-13	9878	14	protein_coding	120274038	120318041	+	ENTPD7	ensembl	protein_coding
ENSSSCG00000013332	1.03522	2.62297	3.04e-14	9.24e-13	4369	2	protein_coding	34827412	34906171	+	KIF18A	ensembl	protein_coding
ENSSSCG00000016263	-0.785689	7.31417	3.07e-14	9.29e-13	8628	15	protein_coding	144981352	145019301	+	SP100	ensembl	protein_coding
ENSSSCG00000022159	-1.04911	4.94729	3.16e-14	9.54e-13	19225	11	protein_coding	18971010	19002966	+	FNDC3A	ensembl	protein_coding
ENSSSCG00000022292	-0.704999	6.57268	3.23e-14	9.72e-13	23612	GL892421.2	protein_coding	8601	40465	+	NPL	ensembl	protein_coding
ENSSSCG00000003192	-1.26278	3.62109	3.28e-14	9.83e-13	6644	6	protein_coding	50635545	50645232	-	IL4I1	havana	protein_coding
ENSSSCG00000010445	-1.97645	6.04561	3.44e-14	1.03e-12	9767	14	protein_coding	109732654	109744247	-	ANKRD22	ensembl	protein_coding
ENSSSCG00000000722	1.11517	3.02566	3.5e-14	1.04e-12	18765	5	protein_coding	68079112	68103087	-	RAD51AP1	ensembl	protein_coding
ENSSSCG00000023421	0.892326	5.44185	3.5e-14	1.04e-12	8195	15	protein_coding	83412046	83526943	-	novelgene	ensembl	protein_coding
ENSSSCG00000003248	-1.17764	8.84508	3.71e-14	1.1e-12	6711	6	protein_coding	52451045	52456468	-	novelgene	ensembl	protein_coding
ENSSSCG00000028448	-1.25811	7.61774	3.98e-14	1.18e-12	11696	8	protein_coding	12414030	12417520	+	LAP3	ensembl	protein_coding
ENSSSCG00000016092	1.10132	3.25496	4.12e-14	1.22e-12	8392	15	protein_coding	115385277	115417705	+	SGOL2	ensembl	protein_coding
ENSSSCG00000026055	0.855885	3.63288	4.29e-14	1.26e-12	18388	5	protein_coding	23800885	23818196	+	novelgene	ensembl	protein_coding
ENSSSCG00000004735	-1.73895	3.47918	4.36e-14	1.28e-12	872	1	protein_coding	144360847	144382433	+	novelgene	ensembl	protein_coding
ENSSSCG00000017705	1.03181	8.59531	4.71e-14	1.38e-12	21857	12	protein_coding	41217457	41228604	+	CCL5	ensembl_havana	protein_coding
ENSSSCG00000007656	0.80546	6.31547	4.77e-14	1.39e-12	12555	3	protein_coding	7576744	7579011	-	PVRIG	ensembl	protein_coding
ENSSSCG00000027660	-0.920804	10.2099	4.8e-14	1.39e-12	7544	6	protein_coding	124816723	124835978	-	IFI44L	ensembl	protein_coding
ENSSSCG00000008602	-1.16018	8.43044	4.78e-14	1.39e-12	13769	3	protein_coding	126183576	126201158	+	LAPTM4A	ensembl	protein_coding
ENSSSCG00000008613	1.16814	2.68738	4.95e-14	1.42e-12	13780	3	protein_coding	128215324	128245096	-	GEN1	ensembl	protein_coding
ENSSSCG00000007131	0.828588	4.99543	4.94e-14	1.42e-12	20675	17	protein_coding	34906655	34915135	+	novelgene	ensembl	protein_coding
ENSSSCG00000005651	0.688185	5.42841	4.94e-14	1.42e-12	1986	1	protein_coding	302880019	302916932	+	ODF2	ensembl	protein_coding
ENSSSCG00000017700	1.62782	2.85825	5.11e-14	1.46e-12	21853	12	protein_coding	41061351	41063253	+	CCL3L1	ensembl_havana	protein_coding
ENSSSCG00000011201	0.755969	7.52515	5.14e-14	1.46e-12	2247	13	protein_coding	6017144	6115611	-	SATB1	ensembl	protein_coding
ENSSSCG00000010455	-1.33473	2.27521	5.38e-14	1.53e-12	9777	14	protein_coding	110260092	110285501	-	SLC16A12	ensembl	protein_coding
ENSSSCG00000008774	-0.732524	7.24774	5.54e-14	1.56e-12	11750	8	protein_coding	31012140	31054062	+	TBC1D1	ensembl	protein_coding
ENSSSCG00000011950	-1.13158	8.09156	5.52e-14	1.56e-12	3460	13	protein_coding	166780450	166819971	-	NXPE3	ensembl	protein_coding
ENSSSCG00000003673	0.737018	4.16712	5.82e-14	1.64e-12	7374	6	protein_coding	89917876	89998073	-	CEP192	ensembl	protein_coding
ENSSSCG00000013066	1.03357	2.65654	5.93e-14	1.66e-12	4037	2	protein_coding	8858098	8889411	+	novelgene	ensembl	protein_coding
ENSSSCG00000008348	-1.20127	9.6905	6.28e-14	1.75e-12	13439	3	protein_coding	77408777	77439119	-	PLEK	ensembl	protein_coding
ENSSSCG00000023807	-1.2808	5.47408	6.28e-14	1.75e-12	20240	10	protein_coding	38194852	38240593	-	ACO1	ensembl	protein_coding
ENSSSCG00000015362	-1.13217	6.90771	6.31e-14	1.76e-12	11189	9	protein_coding	94864070	94874724	-	TSPAN13	ensembl	protein_coding
ENSSSCG00000012517	1.03649	4.2953	6.68e-14	1.85e-12	14595	X	protein_coding	98800897	98803989	-	novelgene	ensembl	protein_coding
ENSSSCG00000005849	0.727209	6.20109	6.75e-14	1.87e-12	2188	1	protein_coding	314135326	314137894	-	TUBB4B	ensembl	protein_coding
ENSSSCG00000016475	0.870618	9.40374	6.91e-14	1.91e-12	22401	18	protein_coding	7722752	7744165	-	TRBC2	ensembl	protein_coding
ENSSSCG00000026748	1.29869	3.59495	6.98e-14	1.92e-12	24499	GL892917.1	protein_coding	19279	29566	+	PLK1	ensembl	protein_coding
ENSSSCG00000029943	-0.881545	3.83199	7.45e-14	2.04e-12	12167	8	protein_coding	103062944	103132088	-	novelgene	ensembl	protein_coding
ENSSSCG00000015595	-1.78959	6.88355	7.88e-14	2.16e-12	11528	9	protein_coding	143690556	143703872	+	ATF3	ensembl_havana	protein_coding
ENSSSCG00000005724	-0.771303	8.30182	7.97e-14	2.18e-12	2044	1	protein_coding	306154772	306228908	-	SETX	ensembl	protein_coding
ENSSSCG00000011951	-0.73913	6.27686	8.97e-14	2.44e-12	3459	13	protein_coding	166744538	166776678	-	NFKBIZ	ensembl_havana	protein_coding
ENSSSCG00000016243	-1.63429	3.95113	9.6e-14	2.61e-12	8607	15	protein_coding	142019659	142047248	-	RHBDD1	ensembl	protein_coding
ENSSSCG00000017213	0.600882	6.85001	9.99e-14	2.7e-12	21273	12	protein_coding	6101880	6120134	+	HN1	ensembl	protein_coding
ENSSSCG00000016932	1.4523	3.85681	1.03e-13	2.79e-12	19693	16	protein_coding	42378460	42469251	-	DEPDC1B	ensembl	protein_coding
ENSSSCG00000023303	0.882995	3.28937	1.06e-13	2.87e-12	11575	9	protein_coding	150065706	150067733	-	FIGNL1	ensembl	protein_coding
ENSSSCG00000027509	-0.763177	5.93863	1.1e-13	2.96e-12	13459	3	protein_coding	81716210	81779070	+	novelgene	ensembl	protein_coding
ENSSSCG00000009671	1.34558	3.5228	1.26e-13	3.38e-12	8896	14	protein_coding	12722902	12795957	-	PBK	ensembl	protein_coding
ENSSSCG00000030648	-1.25008	4.94634	1.32e-13	3.52e-12	13768	3	protein_coding	126064142	126073957	+	novelgene	ensembl	protein_coding
ENSSSCG00000021206	-2.86279	5.69789	1.39e-13	3.71e-12	3257	13	protein_coding	137315798	137369721	+	IL1RAP	ensembl	protein_coding
ENSSSCG00000024161	-0.867704	6.7051	1.45e-13	3.85e-12	16648	7	protein_coding	27613957	27617558	+	HLA-F	ensembl_havana	protein_coding
ENSSSCG00000025922	-1.49762	3.89387	1.45e-13	3.85e-12	2712	13	protein_coding	56973512	56975919	-	novelgene	ensembl	protein_coding
ENSSSCG00000024867	-2.29587	8.83606	1.46e-13	3.86e-12	1325	1	protein_coding	212617012	212628410	-	ISG20	ensembl	protein_coding
ENSSSCG00000013776	0.6022	6.45281	1.48e-13	3.91e-12	4728	2	protein_coding	65113350	65124530	-	DDX39A	ensembl	protein_coding
ENSSSCG00000014216	-0.922063	5.47993	1.5e-13	3.95e-12	5458	2	protein_coding	124610898	124613028	+	TICAM2	ensembl_havana	protein_coding
ENSSSCG00000002516	-1.10756	7.60067	1.51e-13	3.97e-12	17767	7	protein_coding	128677827	128702925	-	WARS	ensembl	protein_coding
ENSSSCG00000027169	0.844116	5.55395	1.53e-13	4.01e-12	24352	GL896245.1	protein_coding	16708	45436	+	ENOSF1	ensembl	protein_coding
ENSSSCG00000001759	1.10148	3.38923	1.6e-13	4.18e-12	17001	7	protein_coding	53214360	53228751	-	DNAJA4	ensembl	protein_coding
ENSSSCG00000009473	-0.845681	9.04652	1.61e-13	4.18e-12	19334	11	protein_coding	53801803	54034304	-	MYCBP2	ensembl	protein_coding
ENSSSCG00000002855	1.05927	3.12569	1.72e-13	4.45e-12	6206	6	protein_coding	35242727	35254034	+	CCNE1	ensembl	protein_coding
ENSSSCG00000003178	-1.04193	7.51481	1.75e-13	4.53e-12	6631	6	protein_coding	50430671	50436164	-	IRF3	ensembl_havana	protein_coding
ENSSSCG00000000739	1.24444	2.29728	1.86e-13	4.81e-12	18780	5	protein_coding	69532861	69549919	+	FOXM1	ensembl	protein_coding
ENSSSCG00000010261	-1.28051	7.57499	1.94e-13	4.99e-12	9565	14	protein_coding	79052525	79087956	-	PPA1	ensembl	protein_coding
ENSSSCG00000014329	1.34382	2.14775	1.95e-13	5.01e-12	5605	2	protein_coding	145988074	146023662	-	CDC25C	ensembl	protein_coding
ENSSSCG00000028367	-1.16553	8.70165	2.01e-13	5.15e-12	12319	8	protein_coding	129822230	129850879	-	novelgene	ensembl	protein_coding
ENSSSCG00000021815	-1.86836	4.88742	2.05e-13	5.24e-12	20404	10	protein_coding	71094382	71108500	-	IL15RA	ensembl	protein_coding
ENSSSCG00000017887	-1.29414	7.975	2.08e-13	5.31e-12	22083	12	protein_coding	52643901	52658713	-	XAF1	ensembl	protein_coding
ENSSSCG00000027269	-1.32318	6.88786	2.18e-13	5.55e-12	24170	GL895825.2	protein_coding	17984	35455	-	novelgene	ensembl	protein_coding
ENSSSCG00000027646	-0.626884	6.53727	2.26e-13	5.73e-12	3044	13	protein_coding	104603430	104630494	+	TIPARP	ensembl	protein_coding
ENSSSCG00000030898	-1.13645	6.80735	2.32e-13	5.86e-12	20925	17	protein_coding	48698399	48701183	-	MAFB	havana	protein_coding
ENSSSCG00000023610	-1.31888	10.4429	2.34e-13	5.91e-12	511	1	protein_coding	89851192	89857552	+	MARCKS	ensembl	protein_coding
ENSSSCG00000005215	-1.11485	7.22821	2.45e-13	6.16e-12	1486	1	protein_coding	242696463	242786177	-	JAK2	ensembl_havana	protein_coding
ENSSSCG00000012695	-1.34873	6.9957	2.62e-13	6.57e-12	14830	X	protein_coding	126934382	126995151	+	DDX26B	ensembl_havana	protein_coding
ENSSSCG00000029772	-2.24353	6.74202	2.67e-13	6.69e-12	25057	GL896293.1	protein_coding	10040	10729	-	SOCS3	ensembl	protein_coding
ENSSSCG00000000623	-1.49477	4.96883	2.78e-13	6.95e-12	18658	5	protein_coding	63690799	63713753	-	BCL2L14	ensembl	protein_coding
ENSSSCG00000008812	-0.707707	5.37846	2.82e-13	7.02e-12	11804	8	protein_coding	39364010	39503097	+	ATP10D	ensembl	protein_coding
ENSSSCG00000026658	1.13772	2.69036	2.96e-13	7.35e-12	25175	GL892442.1	protein_coding	4762	6984	+	GSG2	ensembl	protein_coding
ENSSSCG00000029763	-0.811348	7.48002	3.07e-13	7.6e-12	21469	12	protein_coding	19999639	20002311	+	IFI35	ensembl	protein_coding
ENSSSCG00000021712	-1.36339	10.0228	3.12e-13	7.7e-12	24830	GL892728.1	protein_coding	2197	17710	+	HERC6	ensembl	protein_coding
ENSSSCG00000004699	-1.12347	5.16195	3.14e-13	7.75e-12	830	1	protein_coding	142610892	142614315	+	ELL3	ensembl	protein_coding
ENSSSCG00000029023	-1.09212	2.89527	3.18e-13	7.82e-12	20455	10	protein_coding	77152282	77171805	-	ARL5B	ensembl	protein_coding
ENSSSCG00000001379	0.726798	9.38473	3.32e-13	8.15e-12	16604	7	protein_coding	26969702	26974207	+	TUBB	ensembl_havana	protein_coding
ENSSSCG00000023993	0.814035	3.34045	3.41e-13	8.34e-12	3428	13	protein_coding	158860323	158915497	-	CD96	ensembl_havana	protein_coding
ENSSSCG00000013659	0.655029	6.8281	3.47e-13	8.48e-12	4868	2	protein_coding	69309460	69357860	-	DNMT1	ensembl	protein_coding
ENSSSCG00000005480	0.662778	5.05214	3.54e-13	8.62e-12	1790	1	protein_coding	284871911	284991153	+	novelgene	ensembl	protein_coding
ENSSSCG00000004498	0.772381	3.67886	3.69e-13	8.96e-12	579	1	protein_coding	105919750	105938090	-	HAUS1	ensembl	protein_coding
ENSSSCG00000015783	-0.954498	5.18507	3.78e-13	9.15e-12	7999	15	protein_coding	52291090	52300426	+	CASP3	ensembl	protein_coding
ENSSSCG00000001951	-0.858524	8.48777	3.88e-13	9.38e-12	17196	7	protein_coding	69487820	69512921	-	PSMA6	ensembl	protein_coding
ENSSSCG00000016946	0.913208	2.75202	4.03e-13	9.73e-12	19713	16	protein_coding	47320561	47359172	-	CENPK	ensembl	protein_coding
ENSSSCG00000004823	-0.909067	5.04852	4.15e-13	9.98e-12	977	1	protein_coding	155637550	155853766	+	novelgene	ensembl	protein_coding
ENSSSCG00000012258	-0.751104	9.01582	4.18e-13	1e-11	14150	X	protein_coding	44109888	44121368	-	FUNDC1	ensembl_havana	protein_coding
ENSSSCG00000006250	-1.3797	8.56398	4.2e-13	1e-11	15464	4	protein_coding	82710960	82765981	-	LYN	ensembl	protein_coding
ENSSSCG00000023529	1.10284	2.6649	4.51e-13	1.08e-11	4036	2	protein_coding	8735724	8738518	-	novelgene	ensembl	protein_coding
ENSSSCG00000014277	-1.02475	9.79572	4.52e-13	1.08e-11	5541	2	protein_coding	140229794	140252687	-	IRF1	ensembl_havana	protein_coding
ENSSSCG00000004497	-1.23969	8.14595	4.56e-13	1.08e-11	578	1	protein_coding	105810352	105870759	-	PSTPIP2	ensembl	protein_coding
ENSSSCG00000029874	1.05754	3.92643	4.69e-13	1.11e-11	21844	12	protein_coding	40562530	40616164	+	DUSP14	ensembl	protein_coding
ENSSSCG00000003707	-1.06007	5.36152	4.91e-13	1.16e-11	7452	6	protein_coding	101001949	101049509	-	NPC1	ensembl	protein_coding
ENSSSCG00000013181	-1.91787	7.57829	4.96e-13	1.17e-11	4167	2	protein_coding	12957679	12972235	-	SERPING1	ensembl_havana	protein_coding
ENSSSCG00000022448	-2.17675	3.67172	5.04e-13	1.19e-11	22869	GL896531.2	protein_coding	187337	248846	-	CLNK	ensembl	protein_coding
ENSSSCG00000009508	0.814676	3.39317	5.14e-13	1.2e-11	19398	11	protein_coding	74078931	74079254	+	CISD1	ensembl	protein_coding
ENSSSCG00000006127	-0.807443	4.75736	5.1e-13	1.2e-11	15316	4	protein_coding	51264095	51283502	+	NBN	ensembl_havana	protein_coding
ENSSSCG00000000289	-1.45952	8.46431	5.16e-13	1.21e-11	18256	5	protein_coding	20354013	20356814	-	NFE2	ensembl	protein_coding
ENSSSCG00000016186	-0.759101	6.53572	5.47e-13	1.27e-11	8526	15	protein_coding	133425398	133432043	-	novelgene	ensembl	protein_coding
ENSSSCG00000008641	-0.923808	6.48563	5.47e-13	1.27e-11	13816	3	protein_coding	135096584	135122453	+	ADAM17	ensembl_havana	protein_coding
ENSSSCG00000023190	-0.860143	4.31512	5.8e-13	1.34e-11	8793	14	protein_coding	530200	534522	+	SPIN1	ensembl	protein_coding
ENSSSCG00000017202	-1.01895	10.794	5.8e-13	1.34e-11	21260	12	protein_coding	5578732	5582155	+	H3F3A	ensembl	protein_coding
ENSSSCG00000025179	-1.23596	4.02311	5.79e-13	1.34e-11	25273	GL896388.1	protein_coding	1789	6113	-	NECAP1	ensembl	protein_coding
ENSSSCG00000027477	0.643475	6.35029	5.91e-13	1.36e-11	17009	7	protein_coding	53469414	53478590	-	novelgene	ensembl	protein_coding
ENSSSCG00000026257	0.997573	8.04571	6.36e-13	1.46e-11	7160	6	protein_coding	76928474	76934104	+	STMN1	ensembl	protein_coding
ENSSSCG00000009673	-1.04209	4.24152	6.55e-13	1.5e-11	8898	14	protein_coding	13007011	13051366	-	NUGGC	ensembl	protein_coding
ENSSSCG00000008088	-1.46525	5.10488	6.55e-13	1.5e-11	13110	3	protein_coding	45319296	45326307	-	IL1B	ensembl_havana	protein_coding
ENSSSCG00000007472	1.00254	4.78979	6.62e-13	1.51e-11	21056	17	protein_coding	58679438	58744300	+	BCAS4	ensembl_havana	protein_coding
ENSSSCG00000008347	-0.897593	6.63276	6.6e-13	1.51e-11	13438	3	protein_coding	77362286	77369555	+	FBXO48	ensembl	protein_coding
ENSSSCG00000007030	-0.807791	7.31615	7.15e-13	1.62e-11	20543	17	protein_coding	13063170	13101996	+	IKBKB	havana	protein_coding
ENSSSCG00000030727	-0.999919	3.35562	7.32e-13	1.66e-11	3445	13	protein_coding	160558666	160558970	+	CD47	havana	protein_coding
ENSSSCG00000005286	0.739638	3.88545	8e-13	1.81e-11	1572	1	protein_coding	257749460	257780509	+	CEP78	ensembl	protein_coding
ENSSSCG00000000563	-0.797586	7.5196	8.3e-13	1.87e-11	18589	5	protein_coding	52370906	52392452	-	novelgene	ensembl	protein_coding
ENSSSCG00000009720	-1.40499	7.7255	8.72e-13	1.96e-11	8954	14	protein_coding	22292407	22365368	-	DDX60	ensembl	protein_coding
ENSSSCG00000009793	-1.29822	8.38965	9.11e-13	2.04e-11	9039	14	protein_coding	32117231	32195620	+	CLIP1	ensembl	protein_coding
ENSSSCG00000025598	-1.30765	2.90799	9.14e-13	2.04e-11	8167	15	protein_coding	79412981	79434415	+	novelgene	ensembl	protein_coding
ENSSSCG00000002663	1.09561	3.14228	9.27e-13	2.07e-11	5943	6	protein_coding	3528008	3551972	+	GINS2	ensembl	protein_coding
ENSSSCG00000001573	-1.28529	9.49756	9.57e-13	2.13e-11	16817	7	protein_coding	37691963	37697467	+	PIM1	ensembl	protein_coding
ENSSSCG00000006776	-1.38342	9.56671	9.68e-13	2.15e-11	16046	4	protein_coding	117822828	117848382	+	MOV10	ensembl	protein_coding
ENSSSCG00000009256	-1.02762	6.91024	9.83e-13	2.18e-11	12421	8	protein_coding	146872576	146964111	+	ANTXR2	ensembl	protein_coding
ENSSSCG00000015215	1.05023	3.15257	1.13e-12	2.5e-11	10932	9	protein_coding	58412542	58443926	+	CHEK1	ensembl	protein_coding
ENSSSCG00000010509	-0.946427	8.88738	1.17e-12	2.58e-11	9845	14	protein_coding	117674451	117788256	-	PIK3AP1	ensembl	protein_coding
ENSSSCG00000004244	-0.698479	6.21376	1.18e-12	2.59e-11	289	1	protein_coding	47894684	48057901	+	MAN1A1	ensembl	protein_coding
ENSSSCG00000013115	0.842017	8.07936	1.19e-12	2.61e-11	4072	2	protein_coding	10251312	10262365	-	CD5	havana	protein_coding
ENSSSCG00000028872	-0.801869	7.28698	1.21e-12	2.64e-11	16711	7	protein_coding	29425067	29428872	-	PSMB8	ensembl_havana	protein_coding
ENSSSCG00000009636	-1.2467	2.36917	1.21e-12	2.64e-11	8859	14	protein_coding	8076243	8084520	-	novelgene	ensembl	protein_coding
ENSSSCG00000016062	-1.38753	8.26354	1.22e-12	2.67e-11	8354	15	protein_coding	107658457	107666685	+	NABP1	ensembl	protein_coding
ENSSSCG00000004110	-0.766964	8.26491	1.25e-12	2.71e-11	131	1	protein_coding	18852325	18903792	-	TAB2	ensembl_havana	protein_coding
ENSSSCG00000008496	-1.49933	4.84312	1.25e-12	2.73e-11	13624	3	processed_transcript	109622369	109667785	+	EIF2AK2	ensembl_havana	processed_transcript
ENSSSCG00000000265	1.17772	3.15597	1.29e-12	2.8e-11	18220	5	protein_coding	18922778	18945491	+	ESPL1	ensembl	protein_coding
ENSSSCG00000004369	-1.72965	6.0273	1.33e-12	2.88e-11	448	1	protein_coding	81577474	81601278	+	novelgene	ensembl	protein_coding
ENSSSCG00000002311	-1.11165	8.29853	1.39e-12	2.99e-11	17546	7	protein_coding	99531534	99622015	+	KIAA0247	ensembl	protein_coding
ENSSSCG00000016957	-1.72324	7.12726	1.51e-12	3.24e-11	19725	16	protein_coding	49212321	49229137	+	LY64	ensembl_havana	protein_coding
ENSSSCG00000010383	-1.54489	8.22011	1.52e-12	3.26e-11	9702	14	protein_coding	97166335	97427141	+	WDFY4	ensembl	protein_coding
ENSSSCG00000001993	-2.46936	6.66329	1.55e-12	3.32e-11	17265	7	protein_coding	80300797	80316080	+	TGM1	ensembl_havana	protein_coding
ENSSSCG00000011716	-2.18171	6.36732	1.56e-12	3.34e-11	3017	13	protein_coding	99784679	99785779	-	P2RY13	ensembl	protein_coding
ENSSSCG00000002703	-0.681451	7.422	1.64e-12	3.5e-11	5987	6	protein_coding	11888185	11898341	-	TERF2IP	ensembl	protein_coding
ENSSSCG00000023578	-1.8349	6.39857	1.66e-12	3.52e-11	23209	GL892933.2	protein_coding	153642	154106	+	ANG	ensembl	protein_coding
ENSSSCG00000001835	-1.55796	6.31257	1.68e-12	3.56e-11	17080	7	protein_coding	59631041	59745342	+	ABHD2	ensembl	protein_coding
ENSSSCG00000014997	-1.57957	9.06263	1.7e-12	3.61e-11	10658	9	protein_coding	39189334	39207992	-	novelgene	ensembl	protein_coding
ENSSSCG00000004529	-0.756847	5.56398	1.71e-12	3.62e-11	620	1	protein_coding	114105387	114126890	+	POLI	ensembl	protein_coding
ENSSSCG00000006233	-1.25499	3.1662	1.76e-12	3.7e-11	15449	4	protein_coding	79510026	79581189	+	CA8	ensembl	protein_coding
ENSSSCG00000011264	-1.36651	6.30785	1.76e-12	3.7e-11	2351	13	protein_coding	26092997	26105056	-	CSRNP1	ensembl	protein_coding
ENSSSCG00000012487	-1.1014	3.00354	1.79e-12	3.77e-11	14535	X	protein_coding	90542798	90558711	-	XKRX	ensembl_havana	protein_coding
ENSSSCG00000017032	1.05671	4.50013	1.86e-12	3.91e-11	19835	16	protein_coding	68455357	68462962	-	PTTG1	ensembl	protein_coding
ENSSSCG00000011713	-1.34666	4.17464	1.87e-12	3.91e-11	3012	13	protein_coding	99605566	99606582	-	P2RY12	ensembl	protein_coding
ENSSSCG00000016938	0.848057	5.02789	1.9e-12	3.95e-11	19703	16	protein_coding	44242304	44284836	+	novelgene	ensembl	protein_coding
ENSSSCG00000022845	-0.820439	8.17318	1.94e-12	4.03e-11	5432	2	protein_coding	118923883	118961827	-	novelgene	ensembl	protein_coding
ENSSSCG00000001408	-0.998915	7.75019	1.99e-12	4.13e-11	16634	7	protein_coding	27520797	27523556	-	AIF1	ensembl_havana	protein_coding
ENSSSCG00000013260	-1.19136	4.53749	2e-12	4.14e-11	4277	2	protein_coding	17476851	17478911	-	MDK	ensembl	protein_coding
ENSSSCG00000023878	1.06635	2.14372	2.09e-12	4.31e-11	6220	6	protein_coding	38322998	38326593	+	C19orf40	ensembl	protein_coding
ENSSSCG00000015541	-0.846535	5.86039	2.09e-12	4.31e-11	11463	9	pseudogene	134670288	134671264	+	novelgene	ensembl	pseudogene
ENSSSCG00000002768	1.13583	3.07623	2.11e-12	4.35e-11	6143	6	protein_coding	25676772	25682393	+	CENPT	ensembl	protein_coding
ENSSSCG00000025856	-1.15574	6.86461	2.18e-12	4.49e-11	21474	12	protein_coding	20126594	20135051	+	TMEM106A	ensembl	protein_coding
ENSSSCG00000009322	-0.832165	4.93793	2.28e-12	4.67e-11	19129	11	protein_coding	5678755	5692527	+	SLC46A3	ensembl	protein_coding
ENSSSCG00000023842	0.779655	7.64562	2.32e-12	4.76e-11	3437	13	protein_coding	159759027	159796242	-	TRAT1	ensembl	protein_coding
ENSSSCG00000011474	-0.994937	7.7142	2.33e-12	4.76e-11	2661	13	protein_coding	44039516	44120693	+	PXK	ensembl	protein_coding
ENSSSCG00000010437	-1.28608	5.57594	2.36e-12	4.81e-11	9756	14	protein_coding	108701140	108789588	+	PAPSS2	ensembl_havana	protein_coding
ENSSSCG00000001079	-1.00732	5.99617	2.41e-12	4.91e-11	16357	7	protein_coding	16765928	16779079	+	E2F3	ensembl	protein_coding
ENSSSCG00000013839	0.816502	6.48161	2.45e-12	4.95e-11	4665	2	protein_coding	61715860	61724721	-	RASAL3	ensembl	protein_coding
ENSSSCG00000028258	-0.721309	6.58884	2.44e-12	4.95e-11	2284	13	protein_coding	16453920	16535156	-	AZI2	ensembl	protein_coding
ENSSSCG00000006227	-1.18454	5.48818	2.44e-12	4.95e-11	15438	4	protein_coding	77278490	77303727	+	GGH	ensembl	protein_coding
ENSSSCG00000025027	-1.11219	4.55977	2.47e-12	4.98e-11	24344	GL892775.1	protein_coding	11742	16543	+	METTL1	ensembl	protein_coding
ENSSSCG00000022689	-1.16486	7.91049	2.49e-12	5.02e-11	5090	2	protein_coding	76659058	76661492	-	GADD45B	ensembl	protein_coding
ENSSSCG00000011322	-1.60077	9.65909	2.58e-12	5.19e-11	2439	13	protein_coding	32323642	32330286	-	CCR1	ensembl	protein_coding
ENSSSCG00000028821	0.920883	3.15631	2.59e-12	5.2e-11	24736	GL893374.2	protein_coding	642	17824	+	SASS6	ensembl	protein_coding
ENSSSCG00000015820	-0.988938	7.69436	2.6e-12	5.2e-11	8038	15	protein_coding	55338007	55406429	+	WHSC1L1	ensembl	protein_coding
ENSSSCG00000000162	0.82143	5.4593	2.67e-12	5.33e-11	18095	5	protein_coding	12541450	12922450	-	BTBD11	ensembl	protein_coding
ENSSSCG00000004202	1.06789	4.30851	2.68e-12	5.34e-11	241	1	protein_coding	36583232	36629478	+	SAMD3	ensembl	protein_coding
ENSSSCG00000000859	0.945577	2.35007	2.73e-12	5.43e-11	18920	5	protein_coding	85946496	86067179	-	PARPBP	ensembl	protein_coding
ENSSSCG00000009653	1.16319	2.79391	2.76e-12	5.48e-11	8877	14	protein_coding	10683961	10731531	+	CDCA2	ensembl	protein_coding
ENSSSCG00000022262	-0.875817	4.57078	2.91e-12	5.76e-11	11749	8	protein_coding	30951973	30959786	-	novelgene	ensembl	protein_coding
ENSSSCG00000010211	-0.864621	4.75665	3.08e-12	6.1e-11	9501	14	protein_coding	68153446	68274345	-	CCDC6	ensembl	protein_coding
ENSSSCG00000003805	-1.22327	6.83233	3.19e-12	6.3e-11	7601	6	protein_coding	134870923	134913618	+	PDE4B	ensembl_havana	protein_coding
ENSSSCG00000010905	-1.16359	2.04709	3.24e-12	6.38e-11	20105	10	protein_coding	26048270	26071954	-	ATP6V1G3	ensembl	protein_coding
ENSSSCG00000011810	-1.22294	6.91503	3.32e-12	6.53e-11	3244	13	protein_coding	134660903	134684897	-	novelgene	ensembl	protein_coding
ENSSSCG00000004166	-0.718583	5.49073	3.43e-12	6.74e-11	191	1	protein_coding	32049106	32243731	+	AHI1	ensembl	protein_coding
ENSSSCG00000017685	-1.32551	6.56445	3.49e-12	6.84e-11	21828	12	protein_coding	39526044	39533556	+	novelgene	ensembl	protein_coding
ENSSSCG00000004053	-0.673707	9.16547	3.57e-12	6.98e-11	63	1	protein_coding	10042142	10052624	+	TAGAP	ensembl	protein_coding
ENSSSCG00000025485	-1.27592	6.58621	3.66e-12	7.15e-11	16059	4	protein_coding	119057620	119064131	-	C1orf162	ensembl	protein_coding
ENSSSCG00000002269	0.72029	6.16387	3.68e-12	7.17e-11	17502	7	protein_coding	94846565	94895316	+	MTHFD1	ensembl	protein_coding
ENSSSCG00000029264	0.911629	2.66649	3.72e-12	7.23e-11	12946	3	protein_coding	40490594	40496602	-	PKMYT1	ensembl	protein_coding
ENSSSCG00000004371	-1.29228	7.13992	3.87e-12	7.5e-11	450	1	protein_coding	81996299	82061659	+	AIM1	ensembl_havana	protein_coding
ENSSSCG00000004919	-0.875085	3.21642	4.02e-12	7.78e-11	1101	1	protein_coding	179950610	180067851	-	NEDD4L	ensembl	protein_coding
ENSSSCG00000004510	0.788892	5.11784	4.19e-12	8.09e-11	599	1	protein_coding	108842620	108870348	-	ACAA2	ensembl	protein_coding
ENSSSCG00000006648	-0.863765	9.39378	4.25e-12	8.19e-11	15897	4	protein_coding	107666299	107691564	+	CTSS	ensembl	protein_coding
ENSSSCG00000025094	-1.14528	1.59108	4.55e-12	8.76e-11	8855	14	protein_coding	7872814	7883551	-	novelgene	ensembl	protein_coding
ENSSSCG00000024872	1.38534	5.10222	4.61e-12	8.84e-11	6635	6	protein_coding	50462149	50476782	+	CPT1C	ensembl	protein_coding
ENSSSCG00000006340	-0.695294	5.76609	4.73e-12	9.06e-11	15561	4	protein_coding	95738941	95772729	-	UAP1	ensembl	protein_coding
ENSSSCG00000026264	-0.998133	3.67123	4.75e-12	9.09e-11	7663	6	protein_coding	146038998	146066626	+	HSPB11	ensembl	protein_coding
ENSSSCG00000013114	-0.924493	6.6633	4.9e-12	9.36e-11	4074	2	protein_coding	10348266	10366728	-	SLC15A3	ensembl	protein_coding
ENSSSCG00000011106	-1.05721	6.43291	5.03e-12	9.58e-11	20372	10	protein_coding	63438270	63504728	+	CREM	ensembl_havana	protein_coding
ENSSSCG00000027528	0.843688	4.90936	5.25e-12	9.97e-11	22209	12	protein_coding	55867071	55872417	-	TMEM107	ensembl	protein_coding
ENSSSCG00000005404	1.05257	1.75955	5.27e-12	9.98e-11	23236	GL892685.2	protein_coding	110442	156598	+	novelgene	ensembl	protein_coding
ENSSSCG00000009778	-0.725772	8.04321	5.42e-12	1.02e-10	9017	14	protein_coding	31187805	31211475	+	RILPL2	ensembl	protein_coding
ENSSSCG00000007366	0.892681	4.95914	5.62e-12	1.06e-10	20943	17	protein_coding	51696566	51726535	+	MYBL2	ensembl	protein_coding
ENSSSCG00000016929	0.892488	5.72937	5.61e-12	1.06e-10	19687	16	protein_coding	40637279	40654842	-	PDE4D	ensembl	protein_coding
ENSSSCG00000000635	0.822239	4.29821	5.59e-12	1.06e-10	18665	5	protein_coding	64143663	64158555	+	MAGOHB	ensembl_havana	protein_coding
ENSSSCG00000008794	-0.814823	6.23738	5.81e-12	1.09e-10	11775	8	protein_coding	32988377	33036670	+	RHOH	ensembl	protein_coding
ENSSSCG00000017396	1.09537	2.17257	6.03e-12	1.13e-10	21494	12	protein_coding	20457021	20462245	+	PSMC3IP	ensembl	protein_coding
ENSSSCG00000005604	0.773729	2.79696	6.04e-12	1.13e-10	1938	1	protein_coding	300208111	300433703	+	PBX3	ensembl	protein_coding
ENSSSCG00000009211	0.69685	4.99696	6.06e-12	1.13e-10	12364	8	protein_coding	139940906	139943304	+	PYURF	ensembl	protein_coding
ENSSSCG00000015524	-0.629395	4.98733	6.13e-12	1.14e-10	11440	9	protein_coding	132597610	132629544	+	FAM20B	ensembl	protein_coding
ENSSSCG00000030535	-0.746674	4.97772	6.47e-12	1.2e-10	80	1	protein_coding	11253580	11319029	-	SNX9	ensembl	protein_coding
ENSSSCG00000024614	-0.959509	5.17446	6.66e-12	1.24e-10	3632	13	protein_coding	207205351	207267685	-	ITSN1	ensembl	protein_coding
ENSSSCG00000008399	-0.769179	4.19909	6.73e-12	1.25e-10	13503	3	protein_coding	90413973	90422822	+	novelgene	ensembl	protein_coding
ENSSSCG00000026653	-1.58741	8.01668	6.76e-12	1.25e-10	12561	3	protein_coding	7660715	7666842	+	novelgene	ensembl	protein_coding
ENSSSCG00000022585	-1.07413	4.22325	6.81e-12	1.26e-10	24019	GL893333.2	protein_coding	19583	27231	+	C1orf54	ensembl	protein_coding
ENSSSCG00000000541	0.694855	4.61448	6.88e-12	1.27e-10	18559	5	protein_coding	47705577	47904532	-	FAR2	ensembl	protein_coding
ENSSSCG00000009176	-0.834276	6.32409	6.98e-12	1.28e-10	12318	8	protein_coding	129804996	129822001	+	LAMTOR3	ensembl	protein_coding
ENSSSCG00000016564	-1.28819	7.02707	7.04e-12	1.29e-10	22520	18	protein_coding	19862732	19973521	+	UBE2H	ensembl	protein_coding
ENSSSCG00000017071	-0.728258	5.43637	7.09e-12	1.3e-10	19880	16	protein_coding	74610050	74618743	-	SAP30L	ensembl	protein_coding
ENSSSCG00000030388	-2.44158	7.00536	7.26e-12	1.33e-10	24939	GL894763.1	protein_coding	6321	17326	-	UPP1	ensembl	protein_coding
ENSSSCG00000000708	-1.04507	8.51524	7.53e-12	1.37e-10	18750	5	protein_coding	66780726	66793255	+	TNFRSF1A	ensembl_havana	protein_coding
ENSSSCG00000026043	-3.5045	9.5262	7.65e-12	1.39e-10	20730	17	protein_coding	37610108	37611677	-	TGM3	ensembl	protein_coding
ENSSSCG00000016059	0.695505	5.14387	7.78e-12	1.41e-10	8350	15	protein_coding	106914580	107074021	-	STAT4	ensembl	protein_coding
ENSSSCG00000017262	1.20279	4.75173	7.88e-12	1.43e-10	21339	12	protein_coding	12324000	12341480	+	SLC16A6	ensembl	protein_coding
ENSSSCG00000025174	-0.669489	4.24986	8.18e-12	1.48e-10	8595	15	protein_coding	139069527	139081384	+	WDFY1	ensembl	protein_coding
ENSSSCG00000010311	0.646802	5.47397	8.28e-12	1.49e-10	9612	14	protein_coding	82663521	82719243	-	CAMK2G	ensembl	protein_coding
ENSSSCG00000027812	-1.03507	7.80012	8.32e-12	1.5e-10	2845	13	protein_coding	78944341	78986997	-	IQSEC1	ensembl	protein_coding
ENSSSCG00000006287	-1.2498	10.9222	8.39e-12	1.51e-10	15505	4	protein_coding	88931478	88951561	+	SELL	ensembl_havana	protein_coding
ENSSSCG00000010469	-0.599193	5.68451	8.46e-12	1.52e-10	9794	14	protein_coding	113406896	113435560	+	MARCH5	ensembl	protein_coding
ENSSSCG00000005211	-3.22724	6.65142	8.71e-12	1.56e-10	1482	1	protein_coding	242396225	242416185	-	CD274	ensembl_havana	protein_coding
ENSSSCG00000002460	0.655912	6.08289	9.04e-12	1.61e-10	17708	7	protein_coding	121176280	121195058	+	novelgene	ensembl	protein_coding
ENSSSCG00000026939	-0.685603	5.70029	9.22e-12	1.64e-10	23813	GL896308.1	protein_coding	62698	85959	-	novelgene	ensembl	protein_coding
ENSSSCG00000005453	-1.02796	8.02051	9.37e-12	1.67e-10	1755	1	protein_coding	282027082	282076574	-	TXN	ensembl	protein_coding
ENSSSCG00000001561	-2.23162	6.94617	1e-11	1.78e-10	16805	7	protein_coding	36990013	37008146	-	ETV7	ensembl	protein_coding
ENSSSCG00000026258	-0.692637	4.2598	1.03e-11	1.83e-10	22950	GL892750.2	protein_coding	28383	65307	+	novelgene	ensembl	protein_coding
ENSSSCG00000017234	-1.14508	7.60326	1.04e-11	1.83e-10	21295	12	protein_coding	6490149	6509578	+	CD300LF	ensembl_havana	protein_coding
ENSSSCG00000022004	-1.30972	6.13598	1.03e-11	1.83e-10	11617	8	protein_coding	1182434	1201738	+	SH3BP2	ensembl	protein_coding
ENSSSCG00000022912	-1.31875	9.24637	1.04e-11	1.83e-10	22667	18	protein_coding	44383495	44425983	+	NT5C3A	ensembl	protein_coding
ENSSSCG00000016101	-0.863796	6.57894	1.13e-11	1.98e-10	8407	15	protein_coding	116106029	116184792	+	CFLAR	ensembl_havana	protein_coding
ENSSSCG00000017466	1.16818	7.41086	1.14e-11	1.99e-10	21555	12	protein_coding	22140214	22152154	+	CCR7	ensembl_havana	protein_coding
ENSSSCG00000025042	0.85271	6.14575	1.15e-11	2.01e-10	8441	15	protein_coding	118697550	118717532	+	ICOS	ensembl	protein_coding
ENSSSCG00000026798	-1.39709	4.8748	1.15e-11	2.01e-10	9826	14	protein_coding	116299374	116337991	+	CYP2C8	ensembl	protein_coding
ENSSSCG00000000705	0.991348	7.27162	1.19e-11	2.08e-10	18747	5	protein_coding	66658752	66664135	-	CD27	ensembl_havana	protein_coding
ENSSSCG00000012102	0.730696	7.12548	1.23e-11	2.15e-10	13897	X	protein_coding	6423780	6538073	+	TBL1Y	ensembl_havana	protein_coding
ENSSSCG00000006763	-2.2493	6.23497	1.25e-11	2.18e-10	16033	4	protein_coding	116879922	116887481	+	BCL2L15	ensembl	protein_coding
ENSSSCG00000012604	-0.766207	8.1562	1.29e-11	2.24e-10	14700	X	protein_coding	112841526	112883445	-	LAMP2	ensembl_havana	protein_coding
ENSSSCG00000013664	-0.741138	5.0391	1.31e-11	2.27e-10	4861	2	protein_coding	69270348	69277173	+	C19orf66	ensembl	protein_coding
ENSSSCG00000015581	0.939586	4.17443	1.37e-11	2.36e-10	11510	9	protein_coding	141697204	141740052	-	CENPF	ensembl	protein_coding
ENSSSCG00000006543	-1.38813	8.62715	1.45e-11	2.5e-10	15786	4	protein_coding	104004654	104023302	+	ADAR	ensembl	protein_coding
ENSSSCG00000026423	-1.24187	3.76132	1.55e-11	2.66e-10	5626	2	protein_coding	147088755	147107049	-	SLC23A1	ensembl	protein_coding
ENSSSCG00000015594	-2.0251	3.97211	1.55e-11	2.66e-10	11526	9	protein_coding	143623163	143635841	+	novelgene	ensembl	protein_coding
ENSSSCG00000000653	-0.84878	6.83568	1.56e-11	2.68e-10	18687	5	protein_coding	64909901	64917880	+	CD69	ensembl_havana	protein_coding
ENSSSCG00000014564	-1.52262	9.98335	1.58e-11	2.71e-10	5874	2	protein_coding	162099157	162210447	-	IFITM1	ensembl_havana	protein_coding
ENSSSCG00000023033	-1.18408	6.24247	1.67e-11	2.86e-10	2580	13	protein_coding	37272323	37280834	+	PARP3	ensembl	protein_coding
ENSSSCG00000015093	0.743862	7.7208	1.74e-11	2.97e-10	10782	9	protein_coding	50680925	50685383	-	CD3D	ensembl_havana	protein_coding
ENSSSCG00000027677	-0.804109	7.30924	1.83e-11	3.11e-10	21649	12	protein_coding	25368698	25383610	+	ABI3	ensembl	protein_coding
ENSSSCG00000001816	0.932911	2.80917	1.83e-11	3.12e-10	17059	7	protein_coding	58409404	58443807	+	novelgene	ensembl	protein_coding
ENSSSCG00000022240	0.624534	3.89038	1.83e-11	3.12e-10	14020	X	protein_coding	22234828	22458420	+	POLA1	ensembl_havana	protein_coding
ENSSSCG00000006561	-1.07657	5.86042	1.87e-11	3.18e-10	15812	4	protein_coding	104630732	104635140	+	SLC39A1	ensembl	protein_coding
ENSSSCG00000003897	-0.895198	2.90707	1.91e-11	3.23e-10	7726	6	protein_coding	152367938	152371234	+	MOB3C	ensembl	protein_coding
ENSSSCG00000006452	-0.750399	7.5949	1.93e-11	3.26e-10	15689	4	protein_coding	100437382	100460436	-	CD1D	ensembl_havana	protein_coding
ENSSSCG00000010319	-0.658592	6.2912	2.02e-11	3.42e-10	9622	14	protein_coding	83805791	83864074	+	SAMD8	ensembl	protein_coding
ENSSSCG00000009881	-1.96501	9.99717	2.16e-11	3.63e-10	9132	14	protein_coding	41196286	41208970	+	OAS2	ensembl	protein_coding
ENSSSCG00000028033	-0.598709	6.66889	2.17e-11	3.65e-10	8798	14	protein_coding	1158425	1170536	+	novelgene	ensembl	protein_coding
ENSSSCG00000008157	-1.75718	6.93383	2.17e-11	3.65e-10	13195	3	protein_coding	54241697	54273967	-	IL18RAP	ensembl_havana	protein_coding
ENSSSCG00000001852	-0.79208	8.10383	2.21e-11	3.71e-10	17097	7	protein_coding	60539333	60549480	-	IDH2	ensembl	protein_coding
ENSSSCG00000021761	-0.664567	6.36259	2.26e-11	3.78e-10	20214	10	protein_coding	36632258	36813570	-	UBAP1	havana	protein_coding
ENSSSCG00000025191	-0.848422	4.03302	2.27e-11	3.78e-10	24298	GL892942.2	protein_coding	4303	23966	-	novelgene	ensembl	protein_coding
ENSSSCG00000008980	-0.991759	7.48494	2.34e-11	3.9e-10	12043	8	protein_coding	76034114	76105880	-	SCARB2	ensembl	protein_coding
ENSSSCG00000008648	-2.02678	9.42579	2.38e-11	3.95e-10	13829	3	protein_coding	137667912	137683557	-	RSAD2	ensembl_havana	protein_coding
ENSSSCG00000013411	0.792032	4.31804	2.44e-11	4.04e-10	4499	2	protein_coding	53229780	53244088	-	WEE1	ensembl	protein_coding
ENSSSCG00000006376	-0.971165	3.67106	2.49e-11	4.12e-10	15605	4	protein_coding	97495666	97509863	-	novelgene	ensembl	protein_coding
ENSSSCG00000017616	-0.815541	4.35387	2.54e-11	4.2e-10	21738	12	protein_coding	34135241	34135387	-	novelgene	ensembl	protein_coding
ENSSSCG00000002099	1.08066	2.50002	2.57e-11	4.24e-10	17365	7	protein_coding	82618451	82618950	-	TRAV8-1	ensembl	protein_coding
ENSSSCG00000007383	0.601999	4.71156	2.61e-11	4.31e-10	20962	17	protein_coding	52848280	52901307	-	TOMM34	ensembl	protein_coding
ENSSSCG00000017022	1.23561	3.64198	2.63e-11	4.33e-10	19820	16	protein_coding	65131632	65172757	-	HMMR	ensembl_havana	protein_coding
ENSSSCG00000006488	-0.657631	6.03205	2.87e-11	4.72e-10	15725	4	protein_coding	102459048	102461635	+	C1orf85	ensembl	protein_coding
ENSSSCG00000025901	0.59809	5.39897	2.91e-11	4.78e-10	13662	3	protein_coding	115371533	115541170	+	LCLAT1	ensembl	protein_coding
ENSSSCG00000021918	0.680287	4.14764	3.04e-11	4.98e-10	3293	13	protein_coding	143068388	143076837	+	CEP19	ensembl	protein_coding
ENSSSCG00000027894	-0.785597	6.96558	3.37e-11	5.51e-10	7198	6	protein_coding	78416217	78446670	-	FAM76A	ensembl	protein_coding
ENSSSCG00000027147	0.9282	4.88499	3.56e-11	5.82e-10	19732	16	protein_coding	51246712	51272145	+	CENPH	ensembl	protein_coding
ENSSSCG00000013788	-1.30777	2.38059	3.7e-11	6.04e-10	4720	2	protein_coding	64438136	64538453	-	novelgene	ensembl	protein_coding
ENSSSCG00000025736	0.962393	3.17596	4.07e-11	6.62e-10	15012	4	protein_coding	378164	384631	+	RECQL4	ensembl_havana	protein_coding
ENSSSCG00000001404	-0.817922	4.52022	4.11e-11	6.68e-10	16639	7	protein_coding	27549596	27552338	-	TNF	ensembl_havana	protein_coding
ENSSSCG00000004775	0.717827	3.49601	4.13e-11	6.7e-10	917	1	protein_coding	146003035	146014929	-	KNSTRN	ensembl	protein_coding
ENSSSCG00000012077	-1.51639	11.52	4.28e-11	6.93e-10	3683	13	protein_coding	214988891	215011264	-	MX1	ensembl_havana	protein_coding
ENSSSCG00000016782	0.703115	5.72226	4.33e-11	6.99e-10	19514	16	protein_coding	4329880	4338069	+	FAM105A	ensembl	protein_coding
ENSSSCG00000016438	-0.950514	7.55302	4.35e-11	7.02e-10	22349	18	protein_coding	6247053	6274899	+	NUB1	ensembl	protein_coding
ENSSSCG00000030088	-1.35859	7.22564	4.6e-11	7.41e-10	25182	GL896316.1	protein_coding	21	12375	+	CSF2RA	ensembl	protein_coding
ENSSSCG00000003155	-0.85609	4.72257	4.62e-11	7.43e-10	6594	6	protein_coding	49919339	49922833	+	PPP1R15A	ensembl	protein_coding
ENSSSCG00000003905	0.866517	2.8475	4.73e-11	7.6e-10	7734	6	protein_coding	152636270	152664106	-	RAD54L	ensembl	protein_coding
ENSSSCG00000017527	0.715682	7.01719	4.76e-11	7.63e-10	21616	12	protein_coding	24146796	24199133	+	SKAP1	havana	protein_coding
ENSSSCG00000005361	0.671189	3.03111	4.85e-11	7.77e-10	1648	1	protein_coding	267166211	267167764	+	ALDH1B1	ensembl	protein_coding
ENSSSCG00000023776	0.925763	5.93404	4.93e-11	7.86e-10	9477	14	protein_coding	65286152	65307305	+	CCSAP	ensembl	protein_coding
ENSSSCG00000007508	-1.91713	7.53488	4.92e-11	7.86e-10	21114	17	protein_coding	65136536	65146713	-	ZBP1	ensembl_havana	protein_coding
ENSSSCG00000030508	-1.0805	3.81156	5.09e-11	8.11e-10	18894	5	protein_coding	82860864	82870488	-	novelgene	ensembl	protein_coding
ENSSSCG00000029371	-1.38211	8.47428	5.13e-11	8.15e-10	6538	6	protein_coding	48523114	48537524	+	C5AR1	ensembl	protein_coding
ENSSSCG00000001978	1.6945	7.2766	5.28e-11	8.39e-10	17244	7	protein_coding	79831197	79834605	-	GZMB	ensembl	protein_coding
ENSSSCG00000015924	0.682164	4.49969	5.3e-11	8.4e-10	8200	15	protein_coding	84459825	84474873	-	SPC25	ensembl	protein_coding
ENSSSCG00000019663	-0.965894	2.70101	5.46e-11	8.64e-10	11566	9	miRNA	148552997	148553084	+	MIR29C	ensembl	miRNA
ENSSSCG00000026922	-0.636494	6.53613	5.61e-11	8.86e-10	16070	4	protein_coding	119550712	119574480	+	DRAM2	ensembl	protein_coding
ENSSSCG00000025343	-0.662635	4.64716	5.61e-11	8.86e-10	6788	6	protein_coding	54509488	54512750	-	ZNF628	ensembl	protein_coding
ENSSSCG00000012657	-0.654077	6.52708	5.85e-11	9.21e-10	14773	X	protein_coding	122439445	122476820	-	AIFM1	ensembl_havana	protein_coding
ENSSSCG00000030353	0.807144	2.89946	5.94e-11	9.34e-10	24727	GL894842.1	protein_coding	16676	27941	-	NDE1	ensembl	protein_coding
ENSSSCG00000008896	0.829377	3.55544	6.21e-11	9.75e-10	11916	8	protein_coding	57418053	57421742	+	novelgene	ensembl	protein_coding
ENSSSCG00000000500	0.661096	5.06298	6.22e-11	9.75e-10	18496	5	protein_coding	36615858	36652151	+	novelgene	ensembl	protein_coding
ENSSSCG00000001516	-0.75591	6.74281	6.46e-11	1.01e-09	16762	7	protein_coding	34279881	34288116	+	BAK1	ensembl	protein_coding
ENSSSCG00000009560	0.611238	5.88542	6.53e-11	1.02e-09	19478	11	protein_coding	86495533	86510641	+	novelgene	ensembl	protein_coding
ENSSSCG00000003113	-1.78752	4.79339	6.58e-11	1.03e-09	6539	6	protein_coding	48550461	48551474	+	C5AR2	ensembl	protein_coding
ENSSSCG00000017877	-1.67734	5.36543	6.86e-11	1.07e-09	22072	12	protein_coding	52127978	52181196	-	ANKFY1	ensembl	protein_coding
ENSSSCG00000003763	-1.0921	9.65765	6.96e-11	1.08e-09	7543	6	protein_coding	124790063	124806819	-	IFI44	ensembl	protein_coding
ENSSSCG00000009348	-0.958848	3.34926	7.05e-11	1.09e-09	19162	11	protein_coding	9429665	9467656	-	novelgene	ensembl	protein_coding
ENSSSCG00000009127	-1.33888	5.96324	7e-11	1.09e-09	12239	8	protein_coding	118152925	118185152	+	ALPK1	ensembl	protein_coding
ENSSSCG00000030649	-0.700247	4.00392	7.26e-11	1.12e-09	20216	10	protein_coding	36747071	36769606	+	novelgene	ensembl	protein_coding
ENSSSCG00000006919	-1.09428	8.33213	7.27e-11	1.12e-09	16229	4	protein_coding	139582095	139601161	+	GBP4	havana	protein_coding
ENSSSCG00000017674	-0.699012	7.12695	7.66e-11	1.18e-09	21814	12	protein_coding	37741304	37752979	+	novelgene	ensembl	protein_coding
ENSSSCG00000006625	-0.692151	6.65957	7.83e-11	1.21e-09	15873	4	protein_coding	107103119	107109545	+	RFX5	ensembl	protein_coding
ENSSSCG00000015753	1.05403	4.39521	7.93e-11	1.22e-09	7960	15	protein_coding	42685042	42787678	-	ANGPT2	ensembl	protein_coding
ENSSSCG00000001502	0.678983	10.165	7.99e-11	1.23e-09	16752	7	protein_coding	34142621	34146677	+	RPS18	ensembl	protein_coding
ENSSSCG00000007239	-1.41143	6.93575	7.99e-11	1.23e-09	20793	17	protein_coding	40604637	40623901	+	novelgene	ensembl	protein_coding
ENSSSCG00000030108	-1.85351	7.13158	8.04e-11	1.23e-09	21036	17	protein_coding	57190145	57221225	+	ZNFX1	ensembl	protein_coding
ENSSSCG00000000811	-1.21014	6.04346	8.42e-11	1.29e-09	18860	5	protein_coding	80803505	80804803	+	novelgene	ensembl	protein_coding
ENSSSCG00000006899	0.72617	10.9332	8.52e-11	1.3e-09	16200	4	protein_coding	135982737	135990562	-	novelgene	ensembl	protein_coding
ENSSSCG00000004487	-0.980535	4.84336	8.55e-11	1.3e-09	567	1	protein_coding	103500011	103525341	-	MTO1	ensembl	protein_coding
ENSSSCG00000002252	-1.01678	8.53707	8.56e-11	1.3e-09	17483	7	protein_coding	87586099	87598954	-	ARRDC4	ensembl_havana	protein_coding
ENSSSCG00000012324	-0.967156	3.48582	8.77e-11	1.33e-09	14262	X	protein_coding	51511352	51566563	-	IQSEC2	ensembl_havana	protein_coding
ENSSSCG00000012540	0.797681	2.61982	8.84e-11	1.34e-09	14596	X	protein_coding	98822341	98823261	-	SLC25A53	ensembl	protein_coding
ENSSSCG00000010624	-1.03916	7.28587	8.91e-11	1.35e-09	9972	14	protein_coding	131791153	131804261	+	DUSP5	ensembl	protein_coding
ENSSSCG00000001453	-0.735749	10.1025	9.35e-11	1.42e-09	16690	7	protein_coding	29036552	29042147	+	HLA-DRA	ensembl_havana	protein_coding
ENSSSCG00000030246	-1.15483	5.09739	9.44e-11	1.43e-09	23922	GL894199.2	protein_coding	8857	16889	+	FCRLA	ensembl	protein_coding
ENSSSCG00000022797	-1.75942	7.70095	9.76e-11	1.47e-09	8087	15	protein_coding	63426230	63437375	-	PPP1R3B	ensembl	protein_coding
ENSSSCG00000017690	-0.677011	6.48487	9.81e-11	1.48e-09	21834	12	protein_coding	39732508	39741854	+	DHRS11	ensembl	protein_coding
ENSSSCG00000009440	-0.714382	9.31411	9.97e-11	1.5e-09	19274	11	protein_coding	26327366	26385565	+	ELF1	ensembl	protein_coding
ENSSSCG00000028711	-1.06826	8.31621	1.01e-10	1.52e-09	10659	9	protein_coding	39209731	39222235	-	CASP1	ensembl	protein_coding
ENSSSCG00000013514	-1.52329	6.77146	1.01e-10	1.52e-09	5034	2	protein_coding	74792835	74794961	+	LRG1	ensembl	protein_coding
ENSSSCG00000013735	-1.08965	8.31821	1.02e-10	1.53e-09	4784	2	protein_coding	66505144	66507024	+	JUNB	havana	protein_coding
ENSSSCG00000028331	-2.37664	5.08602	1.04e-10	1.55e-09	13200	3	protein_coding	54901371	54919900	-	novelgene	ensembl	protein_coding
ENSSSCG00000030617	-0.977615	3.92789	1.04e-10	1.56e-09	12281	8	protein_coding	124530590	124532085	+	INTS12	ensembl	protein_coding
ENSSSCG00000001341	-1.0936	10.3504	1.07e-10	1.59e-09	16587	7	protein_coding	26674362	26716913	-	No human orthologue	havana	protein_coding
ENSSSCG00000007395	-0.706336	6.10209	1.08e-10	1.6e-09	20973	17	protein_coding	53278306	53284855	-	novelgene	ensembl	protein_coding
ENSSSCG00000009997	-1.20638	3.8677	1.09e-10	1.61e-09	9252	14	protein_coding	50281701	50286188	-	OSM	ensembl	protein_coding
ENSSSCG00000003686	-0.876318	4.10992	1.11e-10	1.65e-09	7407	6	protein_coding	93656460	93818796	-	novelgene	ensembl	protein_coding
ENSSSCG00000003780	-0.764659	3.2646	1.15e-10	1.7e-09	7574	6	protein_coding	128304889	128327585	+	CRYZ	ensembl	protein_coding
ENSSSCG00000012619	0.608204	8.18999	1.16e-10	1.71e-09	14715	X	protein_coding	113558632	113632317	+	SEPT6	havana	protein_coding
ENSSSCG00000010433	-1.08718	6.45441	1.19e-10	1.74e-09	9754	14	protein_coding	107988063	108105320	-	SGMS1	ensembl	protein_coding
ENSSSCG00000011733	0.761245	3.8035	1.2e-10	1.76e-09	3073	13	protein_coding	108473989	108514331	+	IFT80	ensembl	protein_coding
ENSSSCG00000026759	-0.997975	5.80981	1.22e-10	1.79e-09	25042	GL894747.1	protein_coding	3546	9948	-	HMOX1	ensembl	protein_coding
ENSSSCG00000006588	-2.17088	7.91451	1.25e-10	1.83e-09	15831	4	protein_coding	105063477	105066298	+	S100A9	ensembl_havana	protein_coding
ENSSSCG00000021740	-0.648886	3.59973	1.27e-10	1.86e-09	24343	GL892775.1	protein_coding	3587	12373	-	METTL21B	ensembl	protein_coding
ENSSSCG00000000895	0.664228	5.48298	1.28e-10	1.87e-09	18977	5	protein_coding	91818173	91826105	-	SNRPF	ensembl	protein_coding
ENSSSCG00000025028	-0.894403	5.97049	1.29e-10	1.88e-09	14742	X	protein_coding	116234268	116253050	+	XIAP	ensembl_havana	protein_coding
ENSSSCG00000022318	-1.51989	3.36216	1.32e-10	1.93e-09	3665	13	protein_coding	212084504	212156974	-	ERG	ensembl	protein_coding
ENSSSCG00000001672	-1.11226	2.50723	1.36e-10	1.98e-09	16904	7	protein_coding	43834679	43838041	-	CRIP3	ensembl	protein_coding
ENSSSCG00000016170	0.974477	2.13447	1.37e-10	1.99e-09	8503	15	protein_coding	129595247	129677996	-	BARD1	ensembl	protein_coding
ENSSSCG00000016479	1.1234	3.38575	1.41e-10	2.04e-09	22404	18	protein_coding	7776934	7777450	+	TRBV19	ensembl	protein_coding
ENSSSCG00000001469	-0.777555	8.79827	1.41e-10	2.04e-09	16714	7	protein_coding	29485890	29491702	-	HLA-DMB	ensembl_havana	protein_coding
ENSSSCG00000014565	-1.38967	8.52352	1.42e-10	2.06e-09	5873	2	protein_coding	162095326	162097509	+	novelgene	ensembl	protein_coding
ENSSSCG00000027796	-1.24671	2.56353	1.43e-10	2.07e-09	16903	7	protein_coding	43828818	43835223	+	SLC22A7	ensembl	protein_coding
ENSSSCG00000015299	-1.45071	10.4424	1.45e-10	2.09e-09	11083	9	protein_coding	74983719	75005883	-	STEAP4	ensembl	protein_coding
ENSSSCG00000027877	-0.96794	4.97186	1.51e-10	2.17e-09	11752	8	protein_coding	31604732	31615025	-	TLR10	ensembl_havana	protein_coding
ENSSSCG00000026779	-1.30269	4.3132	1.67e-10	2.4e-09	12320	8	protein_coding	129881481	129908979	+	novelgene	ensembl	protein_coding
ENSSSCG00000021176	0.715372	6.7784	1.7e-10	2.44e-09	4134	2	protein_coding	12191484	12243400	+	LPXN	ensembl	protein_coding
ENSSSCG00000004695	-0.6323	5.74581	1.7e-10	2.44e-09	824	1	protein_coding	142483492	142568978	-	WDR76	ensembl	protein_coding
ENSSSCG00000028696	0.789241	4.12991	1.74e-10	2.5e-09	4044	2	protein_coding	9244353	9245495	+	FEN1	ensembl	protein_coding
ENSSSCG00000024439	-0.780498	8.14179	1.81e-10	2.59e-09	23375	GL896571.2	protein_coding	48846	63821	+	PTGER4	ensembl	protein_coding
ENSSSCG00000021766	-1.32816	6.44619	1.9e-10	2.71e-09	24934	GL896000.1	protein_coding	6984	16745	-	novelgene	ensembl	protein_coding
ENSSSCG00000027836	-0.931222	3.66082	1.91e-10	2.72e-09	11747	8	protein_coding	30793179	30793670	+	TBC1D1	ensembl	protein_coding
ENSSSCG00000006457	-1.11577	4.38487	1.92e-10	2.73e-09	15694	4	protein_coding	100799185	100839573	+	FCRL3	ensembl	protein_coding
ENSSSCG00000005462	-1.18858	8.65486	1.95e-10	2.77e-09	1765	1	protein_coding	283259091	283266590	+	GNG10	ensembl_havana	protein_coding
ENSSSCG00000009775	0.835156	3.63348	1.97e-10	2.79e-09	9020	14	protein_coding	31326046	31331718	+	CDK2AP1	ensembl	protein_coding
ENSSSCG00000013147	-0.988953	6.75471	1.98e-10	2.8e-09	4123	2	protein_coding	11881575	11892422	-	FAM111B	ensembl	protein_coding
ENSSSCG00000008639	-1.05948	5.31952	1.99e-10	2.82e-09	13820	3	protein_coding	135176525	135222600	-	novelgene	ensembl	protein_coding
ENSSSCG00000014177	-0.801113	7.97858	2.05e-10	2.89e-09	5408	2	protein_coding	108968008	109061538	-	CHD1	ensembl	protein_coding
ENSSSCG00000013242	-0.766201	4.55555	2.1e-10	2.96e-09	4259	2	protein_coding	16557572	16566096	+	ACP2	ensembl_havana	protein_coding
ENSSSCG00000027487	-0.744951	8.64395	2.18e-10	3.08e-09	12638	3	protein_coding	11037022	11055319	+	LAT2	ensembl	protein_coding
ENSSSCG00000028108	-1.92362	7.10745	2.24e-10	3.15e-09	25038	GL893190.1	protein_coding	3721	15702	+	ASAP3	ensembl	protein_coding
ENSSSCG00000007522	-0.695336	8.4186	2.28e-10	3.2e-09	21127	17	protein_coding	66511905	66519788	-	CTSZ	ensembl_havana	protein_coding
ENSSSCG00000009840	-0.938982	6.32677	2.27e-10	3.2e-09	9090	14	protein_coding	35147993	35163200	-	PRKAB1	ensembl	protein_coding
ENSSSCG00000023396	1.23752	5.69623	2.36e-10	3.31e-09	5405	2	protein_coding	107545792	107624525	-	LIX1	ensembl	protein_coding
ENSSSCG00000005000	0.795371	2.76287	2.38e-10	3.33e-09	1207	1	protein_coding	195220255	195286683	-	FANCM	ensembl	protein_coding
ENSSSCG00000024383	0.779889	3.45219	2.42e-10	3.38e-09	24505	GL896299.1	protein_coding	4597	14729	-	novelgene	ensembl	protein_coding
ENSSSCG00000000606	-1.45055	3.46233	2.47e-10	3.45e-09	18638	5	protein_coding	61054166	61058328	+	MGP	ensembl	protein_coding
ENSSSCG00000017956	-0.874258	4.82696	2.5e-10	3.48e-09	22178	12	protein_coding	55296985	55299524	-	CD68	havana	protein_coding
ENSSSCG00000021812	-1.1627	8.44227	2.51e-10	3.49e-09	4081	2	protein_coding	10774613	10787896	-	MS4A1	ensembl	protein_coding
ENSSSCG00000007469	-0.871916	8.50963	2.66e-10	3.69e-09	21052	17	protein_coding	58355133	58474149	+	PTP1B	ensembl_havana	protein_coding
ENSSSCG00000026139	-1.09217	5.15309	2.7e-10	3.75e-09	12240	8	protein_coding	118358654	118366209	+	TIFA	ensembl_havana	protein_coding
ENSSSCG00000023709	-0.727364	7.91844	2.75e-10	3.81e-09	4231	2	protein_coding	15632260	15688569	-	PTPRJ	ensembl	protein_coding
ENSSSCG00000015094	0.845835	8.15589	2.76e-10	3.82e-09	10783	9	protein_coding	50686387	50696073	+	CD3G	ensembl_havana	protein_coding
ENSSSCG00000017252	-1.69114	5.40892	3.07e-10	4.23e-09	23234	JH118414.1	protein_coding	92222	93638	-	KCNJ2	ensembl	protein_coding
ENSSSCG00000026760	0.912784	4.06783	3.1e-10	4.27e-09	24458	GL893220.1	protein_coding	37249	43519	+	GZMM	ensembl	protein_coding
ENSSSCG00000012008	-1.04812	7.42955	3.3e-10	4.54e-09	3554	13	protein_coding	189683758	189716074	-	SAMSN1	ensembl	protein_coding
ENSSSCG00000017924	-0.589039	6.05011	3.35e-10	4.6e-09	22127	12	protein_coding	54447617	54450006	-	novelgene	ensembl	protein_coding
ENSSSCG00000026064	0.686492	5.37547	3.42e-10	4.68e-09	22672	18	protein_coding	44736382	44739855	-	LSM5	ensembl	protein_coding
ENSSSCG00000000654	-1.00924	7.63266	3.58e-10	4.9e-09	18688	5	protein_coding	64938961	64956629	+	CLECL1	ensembl_havana	protein_coding
ENSSSCG00000012847	-0.768027	9.40759	3.59e-10	4.91e-09	3759	2	protein_coding	201532	209654	-	TALDO1	ensembl	protein_coding
ENSSSCG00000009779	0.584445	5.60116	3.69e-10	5.04e-09	9022	14	protein_coding	31362377	31416450	+	MPHOSPH9	ensembl	protein_coding
ENSSSCG00000011628	-0.703203	7.2307	3.9e-10	5.31e-09	2879	13	protein_coding	81147748	81278882	+	DNAJC13	ensembl	protein_coding
ENSSSCG00000003701	0.635268	5.87984	3.97e-10	5.4e-09	7435	6	protein_coding	99282273	99295346	-	SNRPD1	ensembl	protein_coding
ENSSSCG00000005926	-0.70384	6.54855	4.21e-10	5.71e-09	15045	4	protein_coding	790065	797030	-	PARP10	ensembl	protein_coding
ENSSSCG00000003848	-1.01105	4.57872	4.27e-10	5.77e-09	7669	6	protein_coding	146567981	146649171	+	LRP8	ensembl	protein_coding
ENSSSCG00000013241	-0.778917	5.6981	4.29e-10	5.78e-09	4258	2	protein_coding	16539892	16549782	-	NR1H3	ensembl	protein_coding
ENSSSCG00000007146	-2.6141	8.24744	4.28e-10	5.78e-09	20698	17	processed_transcript	36328314	36349591	+	SIGLEC1	ensembl_havana	processed_transcript
ENSSSCG00000009148	0.999197	8.61453	4.5e-10	6.06e-09	12265	8	protein_coding	122085975	122204345	+	LEF1	ensembl	protein_coding
ENSSSCG00000005205	-0.784623	6.32277	4.58e-10	6.16e-09	1474	1	protein_coding	241842299	241952442	+	KIAA2026	ensembl	protein_coding
ENSSSCG00000026097	-0.996333	4.76235	4.59e-10	6.16e-09	3173	13	protein_coding	130594772	130621312	+	LAMP3	ensembl	protein_coding
ENSSSCG00000017822	0.645952	6.40883	4.91e-10	6.58e-09	22010	12	protein_coding	49862628	49901724	+	RPA1	ensembl	protein_coding
ENSSSCG00000015784	-1.66456	9.03236	4.93e-10	6.6e-09	8002	15	protein_coding	52526606	52592779	-	FACL2	ensembl	protein_coding
ENSSSCG00000025993	1.1288	3.41321	5.33e-10	7.13e-09	8584	15	protein_coding	137861024	137905123	-	SGPP2	ensembl	protein_coding
ENSSSCG00000022645	0.847747	2.94697	5.36e-10	7.16e-09	10805	9	protein_coding	51344792	51345223	-	H2AFX	ensembl	protein_coding
ENSSSCG00000004142	-1.02546	5.85473	5.79e-10	7.72e-09	164	1	protein_coding	28295773	28296594	+	CITED2	ensembl	protein_coding
ENSSSCG00000006652	-1.04272	8.67198	5.83e-10	7.77e-09	15901	4	protein_coding	107809261	107811482	+	MCL1	ensembl	protein_coding
ENSSSCG00000010146	-1.20558	8.04439	6.04e-10	8.04e-09	9417	14	protein_coding	58841260	58871583	-	LGALS8	ensembl_havana	protein_coding
ENSSSCG00000017571	0.92075	1.91786	6.1e-10	8.1e-09	21680	12	protein_coding	26603999	26609874	-	EME1	ensembl	protein_coding
ENSSSCG00000028962	0.623899	5.28823	6.15e-10	8.16e-09	21683	12	protein_coding	26640169	26666384	+	novelgene	ensembl	protein_coding
ENSSSCG00000006851	-0.860662	4.88864	6.47e-10	8.57e-09	16126	4	protein_coding	122656458	122879785	+	novelgene	ensembl	protein_coding
ENSSSCG00000016998	0.649244	9.55399	6.52e-10	8.63e-09	19788	16	protein_coding	56963967	56978495	-	NPM1	ensembl	protein_coding
ENSSSCG00000001987	-0.927717	7.16821	6.64e-10	8.77e-09	17257	7	protein_coding	80222132	80226187	+	RIPK3	havana	protein_coding
ENSSSCG00000004878	-0.880697	4.17385	6.72e-10	8.86e-09	1054	1	protein_coding	168992150	168993757	-	SOCS6	ensembl	protein_coding
ENSSSCG00000020931	0.681935	4.72887	6.78e-10	8.92e-09	13542	3	protein_coding	98711056	98732402	-	novelgene	ensembl	protein_coding
ENSSSCG00000000746	-0.795291	4.8949	6.93e-10	9.11e-09	18787	5	protein_coding	69630607	69644440	-	WASH4P	ensembl	protein_coding
ENSSSCG00000021660	-1.10494	5.29555	6.97e-10	9.15e-09	7393	6	protein_coding	91619320	91647225	+	RAB31	ensembl	protein_coding
ENSSSCG00000012130	0.838255	2.25149	7.12e-10	9.34e-09	13936	X	protein_coding	12339390	12361867	-	FANCB	ensembl_havana	protein_coding
ENSSSCG00000014369	-1.34772	7.53532	7.18e-10	9.4e-09	5655	2	protein_coding	148291451	148293622	-	CD14	ensembl_havana	protein_coding
ENSSSCG00000005166	0.601755	4.31118	7.25e-10	9.48e-09	1427	1	protein_coding	225900122	226359741	+	MLLT3	ensembl	protein_coding
ENSSSCG00000005743	-0.865314	6.31486	7.76e-10	1.01e-08	2071	1	protein_coding	307276016	307449234	-	VAV2	ensembl	protein_coding
ENSSSCG00000013226	0.867453	2.64029	7.89e-10	1.03e-08	4246	2	protein_coding	16220999	16226608	-	PTPMT1	ensembl	protein_coding
ENSSSCG00000007854	-0.641006	4.82446	8.01e-10	1.04e-08	12813	3	protein_coding	25968050	25972398	+	DCUN1D3	ensembl	protein_coding
ENSSSCG00000022370	-0.837939	4.69034	7.99e-10	1.04e-08	4995	2	protein_coding	73102120	73105460	+	TNFSF9	ensembl_havana	protein_coding
ENSSSCG00000008021	0.950781	4.84477	8.1e-10	1.05e-08	13016	3	protein_coding	41806107	41818919	-	TMEM204	ensembl	protein_coding
ENSSSCG00000022773	-1.15471	3.30764	8.09e-10	1.05e-08	2356	13	protein_coding	26306729	26310461	+	novelgene	ensembl	protein_coding
ENSSSCG00000024166	-0.87639	5.06104	8.22e-10	1.06e-08	2065	1	protein_coding	307041086	307049206	-	SLC2A6	ensembl	protein_coding
ENSSSCG00000008713	-1.14911	6.69547	8.2e-10	1.06e-08	11644	8	protein_coding	3206690	3263005	+	KIAA0232	ensembl	protein_coding
ENSSSCG00000026307	0.66798	3.50932	8.39e-10	1.08e-08	21622	12	protein_coding	24561330	24636573	-	novelgene	ensembl	protein_coding
ENSSSCG00000013904	-1.26374	2.65584	8.41e-10	1.09e-08	4588	2	protein_coding	59025448	59025582	-	novelgene	ensembl	protein_coding
ENSSSCG00000024222	0.624863	4.51822	8.57e-10	1.1e-08	2312	13	protein_coding	23613451	23692645	+	MLH1	ensembl	protein_coding
ENSSSCG00000004612	0.585513	7.38405	8.55e-10	1.1e-08	736	1	protein_coding	129070233	129144160	+	RAB27A	ensembl	protein_coding
ENSSSCG00000001507	-0.788443	8.0276	8.55e-10	1.1e-08	16757	7	protein_coding	34167701	34176411	-	TAPBP	ensembl	protein_coding
ENSSSCG00000007350	0.61495	8.0099	8.76e-10	1.12e-08	20922	17	protein_coding	47245805	47536983	+	PPP1R16B	ensembl	protein_coding
ENSSSCG00000023452	0.667237	4.13394	9.01e-10	1.16e-08	20527	17	protein_coding	12084301	12096480	-	GINS4	ensembl	protein_coding
ENSSSCG00000009584	-1.25854	7.41324	9.25e-10	1.18e-08	8799	14	protein_coding	1171737	1251046	-	SEMA4D	ensembl_havana	protein_coding
ENSSSCG00000015250	-0.783038	2.29864	9.51e-10	1.21e-08	10970	9	protein_coding	63398130	63422854	+	ADAMTS15	ensembl	protein_coding
ENSSSCG00000025194	-0.780568	5.59252	9.58e-10	1.22e-08	19698	16	protein_coding	43232220	43305352	+	ZSWIM6	ensembl	protein_coding
ENSSSCG00000008428	0.629535	4.48129	1e-09	1.27e-08	13544	3	protein_coding	99052021	99306248	-	novelgene	ensembl	protein_coding
ENSSSCG00000017896	-1.25269	6.2971	9.96e-10	1.27e-08	22097	12	protein_coding	53805701	53826275	-	SCIMP	ensembl	protein_coding
ENSSSCG00000029988	-1.43104	5.90293	1.02e-09	1.29e-08	23166	GL894019.2	protein_coding	5906	54362	+	POR	ensembl	protein_coding
ENSSSCG00000011916	-0.643692	7.87162	1.05e-09	1.32e-08	3398	13	protein_coding	155711286	155777818	-	ATP6V1A	ensembl	protein_coding
ENSSSCG00000023053	-0.972028	8.07765	1.04e-09	1.32e-08	23992	GL896267.1	protein_coding	46047	50431	-	LRP10	ensembl	protein_coding
ENSSSCG00000001527	-0.677883	5.59442	1.1e-09	1.39e-08	16778	7	protein_coding	35362835	35410240	-	C6orf106	ensembl	protein_coding
ENSSSCG00000003983	-1.52612	8.72307	1.1e-09	1.39e-08	7828	6	protein_coding	157479913	157721955	-	SMAP1L	ensembl	protein_coding
ENSSSCG00000009807	0.728849	5.36206	1.11e-09	1.4e-08	9052	14	protein_coding	32701552	32713248	+	RHOF	ensembl	protein_coding
ENSSSCG00000023901	-0.798709	9.06137	1.15e-09	1.44e-08	23938	JH118657.1	protein_coding	1467	7779	+	novelgene	ensembl	protein_coding
ENSSSCG00000022396	-0.606626	5.88458	1.15e-09	1.45e-08	15510	4	protein_coding	89219513	89250809	-	BLZF1	ensembl	protein_coding
ENSSSCG00000005999	0.858747	3.20848	1.25e-09	1.57e-08	15153	4	protein_coding	20185803	20200343	+	DSCC1	ensembl	protein_coding
ENSSSCG00000029475	-0.925608	4.9906	1.28e-09	1.6e-08	21739	12	protein_coding	34136167	34138282	-	novelgene	ensembl	protein_coding
ENSSSCG00000003226	-1.08982	8.54826	1.36e-09	1.7e-08	6680	6	protein_coding	51581782	51600200	+	novelgene	ensembl_havana	protein_coding
ENSSSCG00000004219	0.930713	2.30967	1.48e-09	1.84e-08	261	1	protein_coding	40459699	40468997	-	CENPW	ensembl	protein_coding
ENSSSCG00000030505	-1.14758	2.64754	1.58e-09	1.96e-08	6865	6	protein_coding	57934193	57942570	+	novelgene	ensembl	protein_coding
ENSSSCG00000030433	-1.12728	7.10637	1.61e-09	1.99e-08	6766	6	protein_coding	53920942	53924731	+	LILRA5	ensembl_havana	protein_coding
ENSSSCG00000022880	-0.67955	2.7972	1.63e-09	2.01e-08	13502	3	protein_coding	90359457	90371028	-	novelgene	ensembl	protein_coding
ENSSSCG00000027793	-0.812274	5.42994	1.66e-09	2.05e-08	24688	GL896153.1	protein_coding	5280	32172	+	PGS1	ensembl	protein_coding
ENSSSCG00000007817	-1.09979	8.73402	1.68e-09	2.07e-08	12766	3	protein_coding	19846364	19869474	-	IL4R	ensembl_havana	protein_coding
ENSSSCG00000001952	-0.742602	7.71857	1.74e-09	2.14e-08	17195	7	protein_coding	69417309	69420851	+	NFKBIA	ensembl_havana	protein_coding
ENSSSCG00000027814	0.875402	2.78746	1.81e-09	2.22e-08	22412	18	protein_coding	7878804	7879286	+	novelgene	ensembl	protein_coding
ENSSSCG00000012633	-0.969354	8.50458	1.83e-09	2.25e-08	14731	X	protein_coding	114331216	114386491	-	IL13RA1	ensembl_havana	protein_coding
ENSSSCG00000027476	-0.822233	2.72753	1.85e-09	2.27e-08	25195	GL896253.1	snoRNA	2712	2801	+	SNORD12	ensembl	snoRNA
ENSSSCG00000024026	0.705259	5.87041	1.86e-09	2.28e-08	3727	13	protein_coding	217406419	217415364	-	novelgene	ensembl	protein_coding
ENSSSCG00000016261	-0.979641	6.60568	1.91e-09	2.34e-08	8626	15	protein_coding	144854821	144909327	-	SP110	ensembl	protein_coding
ENSSSCG00000002648	-0.798987	4.36703	1.93e-09	2.35e-08	5921	6	protein_coding	1022607	1044687	+	CBFA2T3	ensembl	protein_coding
ENSSSCG00000015949	0.676964	4.80568	1.98e-09	2.42e-08	8224	15	protein_coding	87284185	87377986	-	SLC25A12	ensembl	protein_coding
ENSSSCG00000015294	-1.03137	3.65607	1.99e-09	2.43e-08	11077	9	protein_coding	74510646	74564138	+	CR1	ensembl_havana	protein_coding
ENSSSCG00000001782	0.960386	5.13539	2.03e-09	2.46e-08	17025	7	protein_coding	55050018	55108571	+	ABHD17C	ensembl_havana	protein_coding
ENSSSCG00000015090	0.776325	2.30715	2.03e-09	2.46e-08	10779	9	protein_coding	50578633	50605184	-	MPZL3	ensembl	protein_coding
ENSSSCG00000022990	0.661626	3.13834	2.03e-09	2.46e-08	8225	15	protein_coding	87413835	87466281	+	novelgene	ensembl	protein_coding
ENSSSCG00000018001	-1.70513	3.54811	2.03e-09	2.46e-08	22241	12	protein_coding	57516159	57541657	-	GAS7	ensembl	protein_coding
ENSSSCG00000008090	-1.27711	3.73941	2.11e-09	2.56e-08	13113	3	protein_coding	45453545	45466239	-	IL1A	ensembl_havana	protein_coding
ENSSSCG00000030150	0.64052	6.06656	2.24e-09	2.7e-08	11768	8	protein_coding	32340295	32367679	-	UGDH	ensembl	protein_coding
ENSSSCG00000028981	0.937374	3.49266	2.26e-09	2.72e-08	20157	10	protein_coding	30034590	30043068	+	novelgene	ensembl	protein_coding
ENSSSCG00000007807	-1.00047	6.25558	2.28e-09	2.75e-08	12755	3	protein_coding	18778859	18787197	+	CD19	ensembl_havana	protein_coding
ENSSSCG00000026940	-0.925828	3.7846	2.32e-09	2.79e-08	8408	15	protein_coding	116127712	116207636	+	CASP10	ensembl	protein_coding
ENSSSCG00000011250	-0.626149	5.85555	2.33e-09	2.8e-08	2336	13	protein_coding	25168719	25179429	-	ACAA1	ensembl	protein_coding
ENSSSCG00000008968	0.712889	4.57316	2.36e-09	2.83e-08	12027	8	protein_coding	75313126	75313428	+	novelgene	ensembl	protein_coding
ENSSSCG00000023178	-1.20844	5.22645	2.42e-09	2.9e-08	3937	2	protein_coding	6312310	6321081	+	BATF2	ensembl	protein_coding
ENSSSCG00000014182	-0.885824	3.76318	2.46e-09	2.95e-08	5412	2	protein_coding	111910757	111981781	-	SLCO4C1	ensembl	protein_coding
ENSSSCG00000028249	0.633145	2.72142	2.49e-09	2.97e-08	19083	11	protein_coding	440693	450696	-	SKA3	ensembl	protein_coding
ENSSSCG00000002828	-0.868569	7.64636	2.51e-09	2.99e-08	6166	6	protein_coding	27466765	27524179	-	LPCAT2	ensembl	protein_coding
ENSSSCG00000001009	-0.678414	8.28915	2.68e-09	3.19e-08	16273	7	protein_coding	1921742	1945193	+	RIPK1	havana	protein_coding
ENSSSCG00000008796	-1.35676	4.18536	2.8e-09	3.33e-08	11777	8	protein_coding	33176871	33190523	-	RBM47	ensembl	protein_coding
ENSSSCG00000014269	-0.918535	7.34767	2.87e-09	3.4e-08	5531	2	protein_coding	139275929	139352641	-	novelgene	ensembl	protein_coding
ENSSSCG00000003112	0.680189	3.95598	2.93e-09	3.46e-08	6536	6	protein_coding	48411038	48420848	-	novelgene	ensembl	protein_coding
ENSSSCG00000017649	0.875271	3.27809	2.94e-09	3.47e-08	21804	12	protein_coding	37094024	37108508	+	SKA2	ensembl	protein_coding
ENSSSCG00000014618	-1.15271	9.339	3.01e-09	3.55e-08	10230	9	protein_coding	3718554	3725457	+	novelgene	ensembl	protein_coding
ENSSSCG00000022357	0.628465	10.4361	3.13e-09	3.69e-08	13509	3	protein_coding	90773817	90776397	-	RPS27A	ensembl	protein_coding
ENSSSCG00000029511	0.645759	5.95002	3.19e-09	3.76e-08	3698	13	protein_coding	216148481	216190620	+	UBASH3A	ensembl	protein_coding
ENSSSCG00000029737	0.821383	4.28661	3.25e-09	3.82e-08	15779	4	protein_coding	103572166	103575980	-	novelgene	ensembl	protein_coding
ENSSSCG00000008977	-2.39888	10.3092	3.26e-09	3.83e-08	12038	8	protein_coding	75829904	75882217	-	CXCL10	ensembl_havana	protein_coding
ENSSSCG00000012431	0.661594	3.35405	3.34e-09	3.91e-08	14432	X	pseudogene	69595718	69596455	-	novelgene	ensembl	pseudogene
ENSSSCG00000006781	-0.802912	2.64044	3.36e-09	3.93e-08	16050	4	protein_coding	118026418	118081234	-	CTTNBP2NL	ensembl	protein_coding
ENSSSCG00000006968	-1.10973	6.65484	3.37e-09	3.95e-08	20472	17	protein_coding	710903	745370	-	LONRF1	ensembl	protein_coding
ENSSSCG00000002404	-0.620255	8.27077	3.42e-09	4e-08	17642	7	protein_coding	106678419	106734252	+	SPTLC2	ensembl	protein_coding
ENSSSCG00000015410	-0.680903	3.4646	3.43e-09	4.01e-08	11267	9	protein_coding	112759755	112803277	-	PHTF2	ensembl	protein_coding
ENSSSCG00000000675	-1.29101	5.63022	3.5e-09	4.08e-08	23945	GL894246.2	protein_coding	7851	18701	-	C1R	ensembl	protein_coding
ENSSSCG00000009589	-0.836238	5.23272	3.6e-09	4.19e-08	8808	14	protein_coding	2866252	2869816	-	SYK	ensembl_havana	protein_coding
ENSSSCG00000004135	0.817067	3.26779	3.64e-09	4.23e-08	155	1	protein_coding	24188821	24213491	+	ADAT2	ensembl	protein_coding
ENSSSCG00000005372	0.599522	7.27845	3.65e-09	4.23e-08	1661	1	protein_coding	268013289	268037409	+	ANP32B	ensembl	protein_coding
ENSSSCG00000001508	-0.84308	4.0583	3.63e-09	4.23e-08	16758	7	protein_coding	34177375	34180363	-	ZBTB22	ensembl	protein_coding
ENSSSCG00000013649	-0.839134	8.97916	3.66e-09	4.24e-08	4878	2	protein_coding	69477414	69484609	-	ICAM3	ensembl_havana	protein_coding
ENSSSCG00000013313	-0.710078	4.64845	3.81e-09	4.4e-08	4346	2	protein_coding	30550076	30569173	-	PRRG4	ensembl	protein_coding
ENSSSCG00000017146	-1.67676	9.34482	3.82e-09	4.41e-08	21191	12	protein_coding	1995858	2099373	-	RNF213	ensembl	protein_coding
ENSSSCG00000015579	-0.950387	3.8091	3.87e-09	4.47e-08	11505	9	processed_transcript	140251518	140260362	-	PTGS2	ensembl_havana	processed_transcript
ENSSSCG00000015135	-1.26288	8.99261	4.03e-09	4.62e-08	10833	9	protein_coding	53830781	53907681	-	novelgene	ensembl	protein_coding
ENSSSCG00000002045	0.587955	5.26458	4.1e-09	4.7e-08	17318	7	protein_coding	81602252	81603007	+	novelgene	ensembl	protein_coding
ENSSSCG00000006590	-1.62263	6.52955	4.32e-09	4.94e-08	15833	4	protein_coding	105091816	105092868	-	S100A8	ensembl_havana	protein_coding
ENSSSCG00000015324	-0.829075	7.33505	4.58e-09	5.22e-08	11127	9	protein_coding	80762598	80767739	+	GNG11	ensembl	protein_coding
ENSSSCG00000002959	-0.668985	4.04573	4.77e-09	5.43e-08	6338	6	protein_coding	42815864	42819771	+	FAM98C	ensembl	protein_coding
ENSSSCG00000029879	-1.90863	7.36891	4.83e-09	5.49e-08	2445	13	protein_coding	32577739	32609442	-	LTF	ensembl	protein_coding
ENSSSCG00000006161	-0.80273	2.76156	4.96e-09	5.63e-08	15363	4	protein_coding	62889106	62949085	+	IL7	ensembl_havana	protein_coding
ENSSSCG00000017006	-0.804614	9.18865	5.11e-09	5.8e-08	19794	16	protein_coding	58039300	58082197	+	LCP2	ensembl	protein_coding
ENSSSCG00000025593	-1.23536	4.79895	5.16e-09	5.84e-08	16700	7	protein_coding	29257059	29268365	-	No human orthologue	ensembl	protein_coding
ENSSSCG00000000530	-0.793816	3.44762	5.26e-09	5.94e-08	18542	5	protein_coding	44933727	44959700	+	FGD4	ensembl_havana	protein_coding
ENSSSCG00000029042	-0.897411	7.87051	5.3e-09	5.98e-08	8205	15	protein_coding	84798248	84823208	-	novelgene	ensembl	protein_coding
ENSSSCG00000006381	-1.251	6.33245	5.31e-09	5.98e-08	15613	4	protein_coding	97824478	97853630	+	CD84	havana	protein_coding
ENSSSCG00000027459	-0.835933	8.63969	5.35e-09	6.01e-08	3002	13	protein_coding	98089279	98228641	+	RNF13	ensembl	protein_coding
ENSSSCG00000011145	-0.74618	6.08926	5.36e-09	6.02e-08	20410	10	protein_coding	71403808	71417802	+	ASB13	ensembl	protein_coding
ENSSSCG00000014909	0.730933	5.20513	5.37e-09	6.03e-08	10539	9	protein_coding	21887327	22005568	-	SYTL2	ensembl	protein_coding
ENSSSCG00000026018	-0.640271	7.06085	5.41e-09	6.06e-08	3059	13	protein_coding	107004094	107022592	+	MFSD1	ensembl	protein_coding
ENSSSCG00000029438	-0.707287	5.35801	5.42e-09	6.07e-08	7211	6	protein_coding	79067103	79087543	+	novelgene	ensembl	protein_coding
ENSSSCG00000023886	0.673022	5.34698	5.5e-09	6.16e-08	23228	JH118613.1	protein_coding	112578	116407	-	RPA3	ensembl	protein_coding
ENSSSCG00000013336	1.00156	3.32161	5.57e-09	6.22e-08	4373	2	protein_coding	35619281	35656363	+	CCDC34	ensembl	protein_coding
ENSSSCG00000003931	0.812843	4.04865	5.77e-09	6.43e-08	7754	6	protein_coding	154001352	154023020	+	KIF2C	ensembl	protein_coding
ENSSSCG00000003041	-0.8961	6.65327	5.9e-09	6.57e-08	6458	6	protein_coding	46049093	46063418	-	CD79A	ensembl_havana	protein_coding
ENSSSCG00000009283	-0.666361	3.54118	5.97e-09	6.64e-08	19091	11	protein_coding	1860878	1955969	-	TNFRSF19	ensembl_havana	protein_coding
ENSSSCG00000028983	-0.781346	4.86222	6e-09	6.67e-08	11748	8	protein_coding	30863652	30891119	-	novelgene	ensembl	protein_coding
ENSSSCG00000000175	-0.742208	3.52242	6.03e-09	6.69e-08	18113	5	protein_coding	15129052	15145294	-	novelgene	ensembl	protein_coding
ENSSSCG00000029337	0.765599	3.66429	6.07e-09	6.73e-08	23505	JH118404.1	protein_coding	87684	104414	-	novelgene	ensembl	protein_coding
ENSSSCG00000005183	0.633955	6.57978	6.17e-09	6.82e-08	1443	1	protein_coding	230981734	231017408	+	PSIP1	ensembl	protein_coding
ENSSSCG00000006137	-0.599061	6.48486	6.21e-09	6.86e-08	15329	4	protein_coding	55305131	55403541	-	WWP1	ensembl	protein_coding
ENSSSCG00000026635	0.649372	2.75346	6.46e-09	7.13e-08	7803	6	protein_coding	155982964	155985301	+	novelgene	ensembl	protein_coding
ENSSSCG00000010267	0.822165	2.00899	6.68e-09	7.34e-08	9567	14	protein_coding	79134988	79214217	-	LRRC20	ensembl	protein_coding
ENSSSCG00000006357	-0.939568	8.75822	6.86e-09	7.53e-08	15584	4	protein_coding	97099150	97103132	-	FCER1G	ensembl_havana	protein_coding
ENSSSCG00000015235	0.602832	8.72962	7.04e-09	7.72e-08	10954	9	protein_coding	61508892	61540092	+	ETS1	ensembl	protein_coding
ENSSSCG00000001470	-0.605653	8.44842	7.33e-09	8.02e-08	16715	7	protein_coding	29500107	29504539	-	HLA-DMA	ensembl_havana	protein_coding
ENSSSCG00000011583	-0.937199	4.3432	7.64e-09	8.35e-08	2813	13	protein_coding	75975432	76006663	-	TMEM40	ensembl	protein_coding
ENSSSCG00000028512	-1.11092	6.00065	7.66e-09	8.36e-08	25131	GL896440.1	protein_coding	2830	14728	+	LDLR	ensembl	protein_coding
ENSSSCG00000029876	-1.58033	9.73998	7.66e-09	8.36e-08	61	1	protein_coding	9475309	9487684	+	SOD2	ensembl_havana	protein_coding
ENSSSCG00000010219	-0.666887	7.16728	7.71e-09	8.39e-08	9511	14	protein_coding	70609583	70684100	+	ARID5B	ensembl	protein_coding
ENSSSCG00000014194	-0.991075	5.87824	7.77e-09	8.46e-08	5431	2	protein_coding	118846061	118873049	-	novelgene	ensembl	protein_coding
ENSSSCG00000004420	-0.752858	2.51703	7.81e-09	8.49e-08	500	1	protein_coding	87048040	87102035	-	TRAF3IP2	havana	protein_coding
ENSSSCG00000001617	-1.53356	4.51327	8.22e-09	8.92e-08	16855	7	protein_coding	41803220	41825829	-	TREM1	ensembl_havana	protein_coding
ENSSSCG00000026698	-1.03347	2.92564	8.27e-09	8.96e-08	12201	8	protein_coding	110329810	110365693	+	novelgene	ensembl	protein_coding
ENSSSCG00000004071	-0.934319	3.42218	8.43e-09	9.13e-08	91	1	protein_coding	14406886	14451537	+	novelgene	ensembl	protein_coding
ENSSSCG00000021828	-0.603425	6.03531	8.69e-09	9.39e-08	11690	8	protein_coding	11018821	11067248	-	TAPT1	ensembl	protein_coding
ENSSSCG00000007478	-1.14612	4.11691	8.74e-09	9.43e-08	21065	17	protein_coding	59377658	59514268	-	ATP9A	ensembl_havana	protein_coding
ENSSSCG00000026602	-0.972688	3.32761	9.18e-09	9.87e-08	6521	6	protein_coding	47840098	47847138	-	PTGIR	ensembl	protein_coding
ENSSSCG00000001985	-1.2722	3.22582	9.2e-09	9.88e-08	17254	7	protein_coding	80136164	80140367	+	CBLN3	ensembl	protein_coding
ENSSSCG00000016758	-0.879932	7.701	9.23e-09	9.9e-08	22781	18	protein_coding	56219324	56255521	-	novelgene	ensembl	protein_coding
ENSSSCG00000003549	0.676747	6.46622	9.25e-09	9.91e-08	7153	6	protein_coding	76601345	76625150	+	LDLRAP1	ensembl	protein_coding
ENSSSCG00000009746	0.597967	8.35242	9.31e-09	9.96e-08	8982	14	protein_coding	25860207	25865077	-	RAN	ensembl	protein_coding
ENSSSCG00000016476	0.791063	3.04583	9.52e-09	1.02e-07	22402	18	protein_coding	7756189	7823672	-	TRBV21OR9-2	ensembl	protein_coding
ENSSSCG00000028124	0.63539	6.24349	9.55e-09	1.02e-07	24383	GL896379.1	protein_coding	22821	41327	-	SNRPN	ensembl	protein_coding
ENSSSCG00000009787	0.688008	3.24918	9.66e-09	1.03e-07	9029	14	protein_coding	31718478	31756350	-	CCDC62	ensembl	protein_coding
ENSSSCG00000013432	-0.971566	8.26853	9.64e-09	1.03e-07	5136	2	protein_coding	77790468	77797467	-	MIDN	ensembl	protein_coding
ENSSSCG00000002881	-1.2927	6.50575	9.72e-09	1.03e-07	6256	6	protein_coding	40282039	40283031	-	FFAR2	ensembl	protein_coding
ENSSSCG00000016348	-1.30504	4.58537	9.8e-09	1.04e-07	8731	15	protein_coding	153136233	153145500	+	novelgene	ensembl	protein_coding
ENSSSCG00000006589	-1.49926	6.75147	9.84e-09	1.04e-07	15832	4	protein_coding	105075280	105076728	-	S100A12	havana	protein_coding
ENSSSCG00000011074	-0.801411	5.05379	9.93e-09	1.05e-07	20342	10	protein_coding	56044599	56132190	+	ARHGAP21	ensembl	protein_coding
ENSSSCG00000028879	-0.854907	5.40011	1.03e-08	1.09e-07	23899	GL894574.1	protein_coding	59737	66674	-	PLOD3	ensembl	protein_coding
ENSSSCG00000017601	-0.732408	4.1306	1.05e-08	1.11e-07	21717	12	protein_coding	31684057	31742721	+	TOM1L1	ensembl	protein_coding
ENSSSCG00000021591	0.77743	8.52558	1.1e-08	1.15e-07	14192	X	protein_coding	47591669	47595208	+	novelgene	ensembl	protein_coding
ENSSSCG00000005996	0.66552	4.55783	1.09e-08	1.15e-07	15150	4	protein_coding	19634625	19696795	+	MRPL13	ensembl_havana	protein_coding
ENSSSCG00000016277	1.07299	3.52392	1.12e-08	1.18e-07	8648	15	protein_coding	145991813	146000291	-	novelgene	ensembl	protein_coding
ENSSSCG00000021967	-0.756325	4.72074	1.12e-08	1.18e-07	8807	14	protein_coding	2849307	2853767	+	SYK	ensembl_havana	protein_coding
ENSSSCG00000015413	-0.762676	8.46139	1.14e-08	1.2e-07	11269	9	protein_coding	113110878	113115957	-	FGL2	ensembl	protein_coding
ENSSSCG00000012277	-0.819237	4.80711	1.15e-08	1.2e-07	14185	X	protein_coding	47372592	47376668	-	TIMP1	ensembl_havana	protein_coding
ENSSSCG00000001457	-0.695463	9.29124	1.2e-08	1.25e-07	16697	7	protein_coding	29180891	29188688	-	HLA-DQB2	ensembl_havana	protein_coding
ENSSSCG00000008647	-1.28118	8.53155	1.2e-08	1.25e-07	13830	3	protein_coding	137688568	137704282	+	CMPK2	ensembl	protein_coding
ENSSSCG00000005506	-1.54431	6.33955	1.2e-08	1.25e-07	1828	1	protein_coding	292733749	292827889	-	MEGF9	ensembl	protein_coding
ENSSSCG00000026571	-0.593992	9.01277	1.24e-08	1.29e-07	663	1	protein_coding	119998092	120019205	-	RAB8B	ensembl	protein_coding
ENSSSCG00000011120	-0.914127	4.13089	1.25e-08	1.3e-07	20386	10	protein_coding	66137769	66195086	+	USP6NL	ensembl	protein_coding
ENSSSCG00000012808	-0.869383	5.31245	1.27e-08	1.31e-07	14966	X	protein_coding	142871696	142886058	-	CLIC2	ensembl	protein_coding
ENSSSCG00000014820	-1.45945	7.03909	1.27e-08	1.31e-07	10431	9	protein_coding	8130490	8362269	-	FCHSD2	ensembl	protein_coding
ENSSSCG00000007151	0.62917	8.43012	1.33e-08	1.37e-07	20693	17	protein_coding	36244258	36254564	-	CDC25B	ensembl	protein_coding
ENSSSCG00000006209	-1.48734	5.10679	1.36e-08	1.39e-07	15418	4	protein_coding	74186319	74189139	-	novelgene	ensembl	protein_coding
ENSSSCG00000029393	0.636819	3.13153	1.38e-08	1.41e-07	19493	11	protein_coding	87284460	87296331	-	CENPJ	ensembl	protein_coding
ENSSSCG00000010459	-0.928584	3.04056	1.38e-08	1.41e-07	9781	14	protein_coding	111555789	111660175	-	HTR7	ensembl	protein_coding
ENSSSCG00000004958	-0.778398	4.92381	1.45e-08	1.48e-07	1150	1	protein_coding	183773064	183948887	+	novelgene	ensembl	protein_coding
ENSSSCG00000000784	-1.00771	8.68941	1.45e-08	1.48e-07	18830	5	protein_coding	74510800	74656333	+	LRRK2	ensembl	protein_coding
ENSSSCG00000000137	-0.772729	7.71037	1.45e-08	1.49e-07	18066	5	protein_coding	8474345	8497583	-	NCF4	ensembl_havana	protein_coding
ENSSSCG00000010457	0.657373	4.4098	1.48e-08	1.51e-07	9780	14	protein_coding	110499118	110581337	+	KIF20B	ensembl	protein_coding
ENSSSCG00000003236	-0.999348	8.41093	1.49e-08	1.52e-07	6693	6	protein_coding	51805504	51825376	-	SIGLEC5	ensembl_havana	protein_coding
ENSSSCG00000024162	0.625688	5.06391	1.52e-08	1.55e-07	7387	6	protein_coding	90749827	90770377	+	IMPA2	ensembl	protein_coding
ENSSSCG00000024418	-0.935824	4.07083	1.63e-08	1.66e-07	9479	14	protein_coding	65508298	65517687	-	RHOU	ensembl	protein_coding
ENSSSCG00000013871	0.632646	4.28474	1.67e-08	1.69e-07	4623	2	protein_coding	59946794	59972448	-	HAUS8	ensembl	protein_coding
ENSSSCG00000009542	-0.871863	6.43466	1.73e-08	1.75e-07	19453	11	protein_coding	83014418	83046597	+	TNFSF13B	ensembl_havana	protein_coding
ENSSSCG00000015092	0.603616	8.78014	1.75e-08	1.77e-07	10781	9	protein_coding	50660810	50675098	+	CD3E	ensembl_havana	protein_coding
ENSSSCG00000016512	-0.844183	8.49133	1.78e-08	1.8e-07	22452	18	protein_coding	11014953	11070159	+	ZC3HAV1	ensembl	protein_coding
ENSSSCG00000017698	-1.28784	3.82586	1.79e-08	1.8e-07	21851	12	protein_coding	41048662	41049981	-	CCL4	ensembl_havana	protein_coding
ENSSSCG00000016832	0.584223	8.51569	1.81e-08	1.82e-07	19572	16	protein_coding	22282647	22313804	+	IL7R	ensembl_havana	protein_coding
ENSSSCG00000005374	-1.28478	3.24074	1.81e-08	1.82e-07	1663	1	protein_coding	268088218	268114635	-	TRIM14	ensembl_havana	protein_coding
ENSSSCG00000029889	-1.01333	9.0173	1.84e-08	1.85e-07	20673	17	protein_coding	34559976	34563745	-	CST3	ensembl	protein_coding
ENSSSCG00000011676	-0.626475	6.36368	1.93e-08	1.93e-07	2962	13	protein_coding	90496249	90523075	+	novelgene	ensembl	protein_coding
ENSSSCG00000020864	-1.06662	4.9788	1.93e-08	1.93e-07	18862	5	protein_coding	81277766	81339276	-	VDR	ensembl	protein_coding
ENSSSCG00000030484	-0.656618	7.28157	1.95e-08	1.95e-07	11192	9	protein_coding	95509942	95542785	+	novelgene	ensembl	protein_coding
ENSSSCG00000026196	-0.991241	4.32645	2e-08	2e-07	12361	8	protein_coding	139674389	139737897	+	novelgene	ensembl	protein_coding
ENSSSCG00000030136	0.746154	4.03975	2.02e-08	2.01e-07	22263	12	protein_coding	61093362	61148384	+	novelgene	ensembl	protein_coding
ENSSSCG00000011698	-1.4653	7.83214	2.07e-08	2.06e-07	2991	13	protein_coding	97219128	97253065	+	GYG1	ensembl	protein_coding
ENSSSCG00000016573	-0.687938	8.10863	2.15e-08	2.14e-07	22535	18	protein_coding	20747732	20760161	-	IRF5	ensembl_havana	protein_coding
ENSSSCG00000008891	-0.945397	4.40372	2.15e-08	2.14e-07	11911	8	protein_coding	55506936	55661305	-	MARCH1	ensembl	protein_coding
ENSSSCG00000017759	0.614113	4.50641	2.17e-08	2.15e-07	21939	12	protein_coding	46807767	46810178	-	ALDOC	ensembl	protein_coding
ENSSSCG00000010128	-0.793584	3.85513	2.24e-08	2.22e-07	9388	14	protein_coding	54892091	54900148	+	SEPT5	havana	protein_coding
ENSSSCG00000023374	-0.795993	11.6161	2.24e-08	2.22e-07	9554	14	protein_coding	78211062	78215931	+	SRGN	ensembl	protein_coding
ENSSSCG00000006456	-1.05884	4.28051	2.26e-08	2.24e-07	15693	4	protein_coding	100760769	100769333	+	FCRL1	ensembl	protein_coding
ENSSSCG00000028092	0.670979	8.00781	2.29e-08	2.26e-07	1242	1	protein_coding	201891055	201920301	-	GNG2	ensembl	protein_coding
ENSSSCG00000009178	0.635194	7.24208	2.41e-08	2.37e-07	12315	8	protein_coding	129743691	129745568	+	H2AFZ	ensembl	protein_coding
ENSSSCG00000029753	-0.745844	7.81544	2.41e-08	2.37e-07	8122	15	protein_coding	71188248	71214563	+	CYTIP	ensembl	protein_coding
ENSSSCG00000002282	-1.33883	6.49211	2.44e-08	2.4e-07	17515	7	protein_coding	95520600	95544268	-	MAX	ensembl	protein_coding
ENSSSCG00000016826	0.759549	2.96322	2.49e-08	2.44e-07	19565	16	protein_coding	21405694	21414047	-	RAD1	ensembl	protein_coding
ENSSSCG00000010448	-0.806284	6.62398	2.48e-08	2.44e-07	9770	14	protein_coding	109911958	109939489	+	FAS	ensembl_havana	protein_coding
ENSSSCG00000002135	0.910125	4.50628	2.51e-08	2.46e-07	17387	7	protein_coding	83454640	83459911	-	PNP	ensembl	protein_coding
ENSSSCG00000002559	0.739621	2.58578	2.52e-08	2.47e-07	17805	7	protein_coding	131262824	131263462	-	CDCA4	ensembl	protein_coding
ENSSSCG00000002081	0.756547	3.33213	2.56e-08	2.51e-07	17347	7	protein_coding	82322889	82324569	+	novelgene	ensembl	protein_coding
ENSSSCG00000001342	-0.775712	5.18601	2.65e-08	2.59e-07	16588	7	protein_coding	26716751	26731477	+	TRIM39	ensembl_havana	protein_coding
ENSSSCG00000012053	-0.878483	3.68235	2.67e-08	2.6e-07	3648	13	protein_coding	209842576	209852620	+	CBR3	ensembl	protein_coding
ENSSSCG00000017283	-0.931275	7.20322	2.82e-08	2.74e-07	21365	12	protein_coding	15044352	15047832	+	CD79B	ensembl_havana	protein_coding
ENSSSCG00000017499	-0.586197	5.85913	3.07e-08	2.98e-07	21589	12	protein_coding	23079490	23106173	+	STARD3	ensembl	protein_coding
ENSSSCG00000004225	-0.810125	1.94683	3.17e-08	3.06e-07	267	1	protein_coding	41422505	41460997	-	TPD52L1	ensembl	protein_coding
ENSSSCG00000014184	-0.824471	7.0028	3.22e-08	3.11e-07	5416	2	protein_coding	112397803	112553942	+	PAM	ensembl	protein_coding
ENSSSCG00000021429	-0.732659	8.53774	3.25e-08	3.13e-07	3563	13	protein_coding	192505850	192540712	-	C21orf91	ensembl	protein_coding
ENSSSCG00000022630	-1.07049	2.86646	3.26e-08	3.13e-07	12959	3	protein_coding	40683844	40693545	+	FLYWCH2	ensembl	protein_coding
ENSSSCG00000028637	-0.693521	2.59734	3.29e-08	3.16e-07	24345	GL892775.1	protein_coding	17109	22068	+	CYP27B1	ensembl	protein_coding
ENSSSCG00000027396	-1.59639	4.51526	3.3e-08	3.16e-07	13686	3	protein_coding	117487534	117490549	+	novelgene	ensembl	protein_coding
ENSSSCG00000011033	0.657946	10.4896	3.32e-08	3.18e-07	20284	10	protein_coding	48227005	48235670	+	VIM	ensembl	protein_coding
ENSSSCG00000012068	-0.913298	6.45562	3.34e-08	3.19e-07	24895	GL894492.1	protein_coding	7767	21848	-	ETS2	ensembl	protein_coding
ENSSSCG00000010860	-0.691585	5.43503	3.35e-08	3.2e-07	20049	10	protein_coding	16874589	16891790	+	PSEN2	ensembl	protein_coding
ENSSSCG00000024443	0.669732	3.84963	3.4e-08	3.24e-07	24959	GL896287.1	protein_coding	13022	19590	+	ORC6	ensembl	protein_coding
ENSSSCG00000015815	-1.22722	2.56406	3.47e-08	3.3e-07	8036	15	protein_coding	55215592	55269381	+	FGFR1	havana	protein_coding
ENSSSCG00000022961	-0.855193	4.16939	3.48e-08	3.31e-07	10848	9	protein_coding	55394474	55402394	+	CLMP	ensembl	protein_coding
ENSSSCG00000028450	-0.854841	1.42538	3.63e-08	3.45e-07	24415	GL895121.2	protein_coding	574	39164	-	novelgene	ensembl	protein_coding
ENSSSCG00000025582	-0.845738	4.06813	3.67e-08	3.48e-07	16279	7	protein_coding	2294630	2311843	-	PXDC1	ensembl	protein_coding
ENSSSCG00000000453	0.626429	2.94132	3.68e-08	3.49e-07	18435	5	protein_coding	24934481	24979159	+	XRCC6BP1	ensembl	protein_coding
ENSSSCG00000017420	-0.629968	8.09975	3.74e-08	3.54e-07	21514	12	protein_coding	21047673	21055845	-	CNP	ensembl	protein_coding
ENSSSCG00000009314	-0.881161	3.40086	3.77e-08	3.56e-07	19121	11	protein_coding	4980957	5039856	-	FLT3	havana	protein_coding
ENSSSCG00000002431	0.70429	2.74972	3.79e-08	3.57e-07	17680	7	protein_coding	118337902	118417911	+	novelgene	ensembl	protein_coding
ENSSSCG00000010686	-0.713909	4.55509	3.8e-08	3.58e-07	10042	14	protein_coding	141034618	141058597	+	BAG3	ensembl	protein_coding
ENSSSCG00000016184	-1.64305	7.40099	3.8e-08	3.58e-07	8521	15	protein_coding	133314544	133317159	-	novelgene	ensembl	protein_coding
ENSSSCG00000011678	-0.860388	6.03591	3.88e-08	3.65e-07	2964	13	protein_coding	90870705	90977495	-	XRN1	ensembl	protein_coding
ENSSSCG00000023562	0.646314	6.52544	4.01e-08	3.77e-07	11012	9	protein_coding	70909005	70915566	+	SNRPE	ensembl	protein_coding
ENSSSCG00000029581	-0.733519	4.89165	4.46e-08	4.18e-07	24547	GL892621.1	protein_coding	2358	25204	-	PLIN3	ensembl	protein_coding
ENSSSCG00000014923	-0.943542	4.78727	4.48e-08	4.19e-07	10556	9	protein_coding	23798576	23863119	+	RAB38	ensembl	protein_coding
ENSSSCG00000025889	-0.634198	7.28871	4.75e-08	4.44e-07	7851	15	protein_coding	8821435	8916514	-	novelgene	ensembl	protein_coding
ENSSSCG00000004746	-0.87865	2.1921	4.77e-08	4.45e-07	887	1	protein_coding	144939062	144947605	-	ITPKA	ensembl	protein_coding
ENSSSCG00000030900	-1.19316	4.80029	4.9e-08	4.57e-07	4904	2	protein_coding	70193418	70206818	-	LDLR	havana	protein_coding
ENSSSCG00000000599	0.60107	5.81317	4.93e-08	4.59e-07	18626	5	protein_coding	59878459	59953269	-	DERA	ensembl	protein_coding
ENSSSCG00000003600	-1.53319	7.62629	4.93e-08	4.59e-07	7256	6	protein_coding	81806755	81821191	+	TINAGL1	ensembl	protein_coding
ENSSSCG00000017328	-0.819798	7.22519	4.96e-08	4.61e-07	21408	12	protein_coding	18206639	18311004	+	ARHGAP27	ensembl	protein_coding
ENSSSCG00000023576	0.78448	2.21643	5.05e-08	4.69e-07	23814	GL892381.1	protein_coding	13876	71487	-	ST8SIA1	ensembl	protein_coding
ENSSSCG00000022204	-1.46318	5.11013	5.11e-08	4.74e-07	6862	6	protein_coding	57851225	57880810	-	novelgene	ensembl	protein_coding
ENSSSCG00000030680	0.932918	7.35888	5.13e-08	4.75e-07	5564	2	protein_coding	142041628	142073804	-	TCF7	ensembl	protein_coding
ENSSSCG00000015973	0.6847	7.43942	5.17e-08	4.77e-07	8252	15	protein_coding	90317366	90321215	-	ATP5G3	ensembl	protein_coding
ENSSSCG00000015378	0.632033	3.51056	5.25e-08	4.85e-07	11211	9	protein_coding	99755243	99757438	+	SP4	ensembl	protein_coding
ENSSSCG00000025134	0.64971	5.9382	5.29e-08	4.87e-07	8309	15	protein_coding	101733011	101806977	+	FAM171B	ensembl	protein_coding
ENSSSCG00000003259	-1.44551	4.15677	5.42e-08	4.99e-07	6735	6	protein_coding	53187908	53195431	-	OSCAR	ensembl	protein_coding
ENSSSCG00000029980	0.606455	2.89232	5.47e-08	5.03e-07	23856	JH118570.1	protein_coding	6192	27491	+	novelgene	ensembl	protein_coding
ENSSSCG00000008199	-0.674942	1.8128	5.49e-08	5.05e-07	13243	3	protein_coding	59471374	59488693	-	novelgene	ensembl	protein_coding
ENSSSCG00000030744	-1.02528	1.9349	5.49e-08	5.05e-07	6167	6	protein_coding	27482694	27483899	-	CAPNS2	havana	protein_coding
ENSSSCG00000027756	-0.736236	3.69711	5.52e-08	5.06e-07	23039	JH118819.1	protein_coding	35735	58655	-	novelgene	ensembl	protein_coding
ENSSSCG00000016237	-1.23789	5.25385	5.73e-08	5.25e-07	8600	15	protein_coding	139929261	140112107	-	novelgene	ensembl	protein_coding
ENSSSCG00000000282	0.740172	1.9871	5.86e-08	5.37e-07	18249	5	protein_coding	19983104	19993994	+	CBX5	ensembl	protein_coding
ENSSSCG00000004441	-0.8743	4.49017	5.91e-08	5.41e-07	519	1	protein_coding	92246149	92286933	-	DSE	ensembl	protein_coding
ENSSSCG00000015808	-0.687606	4.47243	5.96e-08	5.44e-07	8028	15	protein_coding	54597519	54674520	-	ADAM9	ensembl	protein_coding
ENSSSCG00000004179	-0.958644	8.32668	5.95e-08	5.44e-07	210	1	protein_coding	34481248	34490749	+	VNN2	ensembl	protein_coding
ENSSSCG00000015664	-1.14326	6.7214	5.96e-08	5.44e-07	11075	9	protein_coding	74313785	74390047	+	CD55	ensembl_havana	protein_coding
ENSSSCG00000023680	-0.965376	3.13799	6.13e-08	5.57e-07	12557	3	protein_coding	7601747	7609086	+	novelgene	ensembl	protein_coding
ENSSSCG00000009048	-0.864085	2.59767	6.18e-08	5.6e-07	12137	8	protein_coding	89409226	89540390	-	GAB1	ensembl_havana	protein_coding
ENSSSCG00000010069	-0.640225	4.12224	6.24e-08	5.66e-07	9330	14	protein_coding	53313340	53315404	+	DERL3	ensembl	protein_coding
ENSSSCG00000008942	0.679663	5.04757	6.3e-08	5.71e-07	11991	8	protein_coding	71614961	71642177	+	DCK	ensembl	protein_coding
ENSSSCG00000028674	-1.0949	4.02761	6.45e-08	5.82e-07	11076	9	protein_coding	74459183	74498657	+	CR2	ensembl	protein_coding
ENSSSCG00000010315	0.619896	3.92896	6.62e-08	5.96e-07	9616	14	protein_coding	82962337	83441605	+	ADK	ensembl	protein_coding
ENSSSCG00000008481	0.619652	2.20793	6.62e-08	5.96e-07	13597	3	protein_coding	107530264	107550665	-	novelgene	ensembl	protein_coding
ENSSSCG00000003694	-1.09615	7.94547	6.69e-08	6.02e-07	7418	6	protein_coding	96738829	96792567	-	EMILIN2	ensembl	protein_coding
ENSSSCG00000020149	4.41226	9.68277	6.81e-08	6.11e-07	5917	6	rRNA	872546	872698	-	RNA5-8S5	ensembl	rRNA
ENSSSCG00000015671	-0.665852	8.07047	6.82e-08	6.12e-07	7852	15	protein_coding	9034598	9571350	-	novelgene	ensembl	protein_coding
ENSSSCG00000016034	-3.34781	4.81277	6.85e-08	6.14e-07	8320	15	protein_coding	104067018	104105776	+	COL3A1	ensembl	protein_coding
ENSSSCG00000002274	0.647503	3.38939	7.13e-08	6.38e-07	17507	7	protein_coding	94987618	94990126	+	HSPA2	ensembl	protein_coding
ENSSSCG00000007039	-1.89222	2.50657	7.2e-08	6.44e-07	20557	17	protein_coding	14656636	14667630	-	PRNP	ensembl_havana	protein_coding
ENSSSCG00000026331	0.693685	4.64426	7.26e-08	6.47e-07	6410	6	protein_coding	44712058	44720117	+	ADCK4	ensembl	protein_coding
ENSSSCG00000026158	0.625924	2.77284	7.26e-08	6.47e-07	24194	GL893259.1	protein_coding	8492	56782	+	RAD18	ensembl	protein_coding
ENSSSCG00000028536	-0.723544	5.50998	7.55e-08	6.72e-07	5304	2	protein_coding	88879233	88972822	+	novelgene	ensembl	protein_coding
ENSSSCG00000024014	-0.634855	5.12532	7.62e-08	6.77e-07	11659	8	protein_coding	4509862	4515871	-	SH3TC1	ensembl	protein_coding
ENSSSCG00000009396	-1.29199	7.32949	8.01e-08	7.1e-07	19220	11	protein_coding	18519921	18566731	-	PHF11	ensembl	protein_coding
ENSSSCG00000012541	0.655176	3.48492	8.04e-08	7.12e-07	14597	X	protein_coding	98832416	98833552	+	novelgene	ensembl	protein_coding
ENSSSCG00000023210	0.627864	3.84847	8.22e-08	7.26e-07	19863	16	protein_coding	71885390	71906957	-	novelgene	ensembl	protein_coding
ENSSSCG00000003402	-0.700983	8.97673	8.68e-08	7.66e-07	6976	6	protein_coding	64609321	64625096	+	PGD	ensembl	protein_coding
ENSSSCG00000005135	0.598558	6.52973	8.81e-08	7.76e-07	1364	1	protein_coding	224075140	224115226	-	novelgene	ensembl	protein_coding
ENSSSCG00000002002	-0.729316	7.57942	9.05e-08	7.96e-07	17274	7	protein_coding	80404983	80410952	-	IRF9	ensembl_havana	protein_coding
ENSSSCG00000027550	0.666256	4.18474	9.2e-08	8.07e-07	2329	13	protein_coding	24826388	24847862	+	PLCD1	ensembl	protein_coding
ENSSSCG00000000600	-0.698137	4.22878	9.4e-08	8.24e-07	18631	5	protein_coding	60302944	60373121	-	novelgene	ensembl	protein_coding
ENSSSCG00000030657	0.978251	2.41474	9.57e-08	8.39e-07	1318	1	protein_coding	211586462	211654615	+	novelgene	ensembl	protein_coding
ENSSSCG00000009399	-0.761482	3.51421	9.61e-08	8.4e-07	19227	11	protein_coding	19465520	19487745	+	CYSLTR2	ensembl	protein_coding
ENSSSCG00000022467	-1.43865	3.29789	9.59e-08	8.4e-07	9338	14	protein_coding	53414567	53415277	-	VPREB1	ensembl	protein_coding
ENSSSCG00000008128	-0.834051	8.97918	9.65e-08	8.43e-07	13160	3	protein_coding	49192957	49195006	+	DUSP2	ensembl	protein_coding
ENSSSCG00000005273	-0.587624	8.508	1.02e-07	8.9e-07	1560	1	protein_coding	255040336	255094990	+	OSTF1	ensembl	protein_coding
ENSSSCG00000012926	-0.694302	1.9894	1.06e-07	9.18e-07	3852	2	protein_coding	4604883	4609731	+	PC	ensembl	protein_coding
ENSSSCG00000007995	0.73516	2.1443	1.1e-07	9.56e-07	12983	3	protein_coding	41348589	41353426	+	FAM195A	ensembl	protein_coding
ENSSSCG00000029813	0.675958	5.82347	1.11e-07	9.62e-07	12331	8	protein_coding	130843387	131031868	+	TSPAN5	ensembl	protein_coding
ENSSSCG00000021709	-0.643579	2.58109	1.11e-07	9.63e-07	1199	1	protein_coding	194948369	194953988	+	novelgene	ensembl	protein_coding
ENSSSCG00000028230	-0.748455	1.90774	1.12e-07	9.68e-07	3144	13	protein_coding	126270158	126274030	+	novelgene	ensembl	protein_coding
ENSSSCG00000013146	-1.20179	6.03053	1.13e-07	9.79e-07	4122	2	protein_coding	11866314	11871396	-	FAM111A	ensembl	protein_coding
ENSSSCG00000003483	-1.10215	7.24497	1.13e-07	9.8e-07	7063	6	protein_coding	70279767	70310350	+	PADI4	ensembl_havana	protein_coding
ENSSSCG00000020941	-0.8531	2.50426	1.16e-07	9.97e-07	17260	7	protein_coding	80250316	80251392	-	novelgene	ensembl	protein_coding
ENSSSCG00000002918	0.652142	4.17645	1.17e-07	1e-06	6284	6	protein_coding	40710209	40711722	+	HCST	ensembl	protein_coding
ENSSSCG00000011516	-0.969523	3.17344	1.16e-07	1e-06	2718	13	protein_coding	58776450	58817255	-	EIF4E3	ensembl	protein_coding
ENSSSCG00000005076	0.599014	2.78828	1.22e-07	1.05e-06	1297	1	protein_coding	208488017	208527177	+	novelgene	ensembl	protein_coding
ENSSSCG00000016535	-0.811774	7.72911	1.23e-07	1.06e-06	22489	18	protein_coding	15075829	15194597	-	CALD1	ensembl	protein_coding
ENSSSCG00000003888	0.629666	3.27301	1.25e-07	1.07e-06	7709	6	protein_coding	151775213	151813035	+	novelgene	ensembl	protein_coding
ENSSSCG00000007991	0.699605	2.03267	1.28e-07	1.09e-06	12984	3	protein_coding	41353996	41369701	+	WDR90	ensembl	protein_coding
ENSSSCG00000027760	0.649395	4.20846	1.31e-07	1.12e-06	20135	10	protein_coding	28745536	28748189	-	PTPN7	ensembl	protein_coding
ENSSSCG00000025233	-0.624967	2.50615	1.33e-07	1.13e-06	13501	3	protein_coding	90333168	90336056	+	novelgene	ensembl	protein_coding
ENSSSCG00000001703	-0.683386	6.42093	1.42e-07	1.2e-06	16932	7	protein_coding	45124044	45132794	-	NFKBIE	ensembl_havana	protein_coding
ENSSSCG00000024095	-1.17239	3.81077	1.42e-07	1.2e-06	12415	8	protein_coding	146540275	146542690	+	novelgene	ensembl	protein_coding
ENSSSCG00000024776	0.617116	5.24568	1.44e-07	1.22e-06	13412	3	protein_coding	75469723	75480704	+	SNRPG	ensembl	protein_coding
ENSSSCG00000000706	-0.746718	5.72473	1.46e-07	1.23e-06	18748	5	protein_coding	66732882	66739987	-	LTBR	ensembl_havana	protein_coding
ENSSSCG00000005930	-0.989271	3.91205	1.47e-07	1.24e-06	15066	4	protein_coding	1954510	2029716	+	SLC45A4	ensembl	protein_coding
ENSSSCG00000022438	0.635031	3.78159	1.48e-07	1.25e-06	6401	6	protein_coding	44613524	44623134	-	novelgene	ensembl	protein_coding
ENSSSCG00000017791	-0.866329	10.2992	1.48e-07	1.25e-06	21974	12	processed_transcript	47804246	47871712	+	SSH2	ensembl_havana	processed_transcript
ENSSSCG00000001556	-0.739736	8.63537	1.49e-07	1.26e-06	16801	7	protein_coding	36725707	36795310	+	MAPK14	ensembl_havana	protein_coding
ENSSSCG00000007655	-1.61683	6.78537	1.52e-07	1.28e-06	12554	3	protein_coding	7503104	7504271	-	novelgene	ensembl	protein_coding
ENSSSCG00000023404	0.692609	4.63397	1.54e-07	1.29e-06	9460	14	protein_coding	64032151	64053317	+	FAM89A	ensembl	protein_coding
ENSSSCG00000022393	0.616815	3.85485	1.54e-07	1.29e-06	4135	2	protein_coding	12200848	12213309	+	novelgene	ensembl	protein_coding
ENSSSCG00000030305	-0.755677	5.61041	1.54e-07	1.29e-06	3352	13	protein_coding	148222430	148259036	-	SLC15A2	ensembl	protein_coding
ENSSSCG00000021576	-0.673195	3.16293	1.67e-07	1.39e-06	16330	7	protein_coding	10634535	10817827	+	CD83	ensembl_havana	protein_coding
[truncated: 544 more rows]

## Sheet: D2vD0 and D6vD2
ensembl_id	D2vD0_logFC	D2vD0_logCPM	D2vD0_PValue	D2vD0_FDR	D6vD2_logFC	D6vD2_logCPM	D6vD2_PValue	D6vD2_FDR	Number	Chromosome	Gene type	Start	End	Strand	GeneName	Gene Source	Gene Biotype
[truncated: 1,098 more rows]

[truncated: 2 more sheets: D2vD0 only, D6vD2 only]
