# Supplementary material for: Differences in Whole Blood Gene Expression Associated with Infection Time-Course and Extent of Fetal Mortality in a Reproductive Model of Type 2 Porcine Reproductive and Respiratory Syndrome Virus (PRRSV) Infection
Source: PLoS One. 2016 Apr 19;11(4):e0153615. doi: 10.1371/journal.pone.0153615 (PMC4836665; doi:10.1371/journal.pone.0153615)
Supplement: S2 Appendix — Excel file of lists of significant pathways enriched for differentially expressed genes across days (all 16 experimental gilts). 4 tabs. (XLSX) [file pone.0153615.s002.xlsx]

## Sheet: D2vD0 UP
Ingenuity Canonical Pathways	-log(B-H p-value)	B-H p-value	Ratio	z-score	Molecules
Interferon Signaling	9.11	7.76247e-10	0.444	3.207	IRF1,OAS1,IRF9,JAK2,IFITM1,IFIT3,STAT2,TAP1,BAK1,IFIT1,STAT1,ISG15,MX1,IFI35,SOCS1,PSMB8
TREM1 Signaling	8.29	5.12861e-09	0.28	2.236	TLR7,MYD88,JAK2,IL1B,NLRC5,NOD1,CASP1,ITGAX,CD40,TLR4,TLR8,LAT2,STAT3,FCGR2B,TLR3,NLRP3,TNF,TREM1,IL10,TLR2,CD86
IL-10 Signaling	7.52	3.01995e-08	0.279	NaN	MAPK14,IL1B,CCR1,SOCS3,CD14,IKBKB,NFKBIE,SP1,HMOX1,CCR5,STAT3,FCGR2B,TNF,IL18RAP,IL1A,ARG2,IL1RAP,IL4R,IL10
Type I Diabetes Mellitus Signaling	7.52	3.01995e-08	0.218	NaN	IRF1,MAPK14,MYD88,JAK2,IL1B,SOCS3,TNFRSF1A,IKBKB,FCER1G,NFKBIE,HLA-F,GZMB,STAT1,TNF,HLA-DMB,IL1RAP,SOCS1,CASP3,HLA-C,SOCS6,FAS,BID,RIPK1,CD86
Crosstalk between Dendritic Cells and Natural Killer Cells	7.17	6.76083e-08	0.236	NaN	MICA,IL15,ITGAL,TLR7,TLN1,CSF2RB,LTBR,ACTA2,IL15RA,CD40,CD69,HLA-F,IL2RG,TLR4,TLR3,TNF,ICAM3,TNFSF10,HLA-C,FAS,CD86
Dendritic Cell Maturation	7.06	8.70964e-08	0.169	4.811	IL15,MAPK14,PIK3C2A,MYD88,FCGR1A,TNFRSF1A,FCER1G,NFKBIE,CD40,TLR4,IRF8,CD1D,STAT1,RELB,TNF,HLA-DMB,TLR2,CD86,JAK2,IL1B,STAT2,COL3A1,LTBR,IKBKB,B2M,FCGR2B,TLR3,IL1A,IL10,HLA-C
Death Receptor Signaling	7.03	9.33254e-08	0.228	3.273	CASP10,TNFRSF1A,PARP9,IKBKB,ACTA2,NFKBIE,TNKS,PARP10,DAXX,CFLAR,PARP11,ZC3HAV1,TNF,PARP3,TNFSF10,CASP3,XIAP,PARP14,FAS,BID,RIPK1
Acute Phase Response Signaling	6.41	3.89045e-07	0.166	2.711	CFB,OSM,MAPK14,MYD88,SOCS3,TNFRSF1A,NFKBIE,C1R,C4A/C4B,STAT3,C2,TNF,IL1RAP,RIPK1,JAK2,IL1B,TCF4,IKBKB,HMOX1,IL6ST,SOD2,CEBPB,IL1A,SOCS1,SOCS6,SERPING1,RRAS,SHC1
Role of JAK1 and JAK3 in Î³c Cytokine Signaling	5.9	1.25893e-06	0.254	NaN	IL15,PIK3C2A,JAK2,SOCS3,IL15RA,IL2RG,IL7,STAT3,PTK2B,STAT1,SOCS1,IL4R,BLNK,FES,RRAS,SHC1
Communication between Innate and Adaptive Immune Cells	5.9	1.25893e-06	0.213	NaN	IL15,TNFSF13B,TLR7,IL1B,CXCL10,B2M,FCER1G,CD40,HLA-F,TLR4,TLR8,TLR3,TNF,IL1A,IL10,HLA-C,CCL4,TLR2,CD86
Antigen Presentation Pathway	5.52	3.01995e-06	0.324	NaN	CALR,TAP2,NLRC5,HLA-DMB,HLA-C,B2M,MR1,TAPBP,TAP1,PSMB9,HLA-F,PSMB8
Role of Pattern Recognition Receptors in Recognition of Bacteria and Viruses	5.39	4.0738e-06	0.175	3.873	OAS1,OSM,TLR7,PIK3C2A,MYD88,IL1B,IRF3,TICAM1,NOD1,OAS2,CASP1,C3AR1,TLR4,TLR8,TLR3,C5AR1,NLRP3,TNF,IL1A,IL10,TLR2,CLEC7A
LPS/IL-1 Mediated Inhibition of RXR Function	5.27	5.37032e-06	0.137	0.535	ALAS1,RARA,MYD88,TNFRSF1A,PAPSS2,IL4I1,ACSL6,TLR4,ALDH9A1,ACSL1,TNF,NR1H3,ALDH1L2,HS6ST1,IL1RAP,ABCC3,SMOX,NCOA1,IL1B,FMO4,CD14,ABCA1,ABCG1,NR1H2,CHST11,ALDH4A1,IL18RAP,CYP2C8,IL1A,APOE
Activation of IRF by Cytosolic Pattern Recognition Receptors	5.27	5.37032e-06	0.238	1.807	DHX58,IRF9,IRF3,STAT2,IKBKB,IFIT2,NFKBIE,CD40,STAT1,TNF,ISG15,ADAR,IL10,ZBP1,RIPK1
NF-ÎºB Signaling	5.27	5.37032e-06	0.15	4.315	FGFR1,PIK3C2A,MYD88,TNFRSF1A,TAB2,FCER1G,NFKBIE,CD40,TLR4,TLR8,RELB,TNF,TLR2,RIPK1,TNFSF13B,TLR7,TAB3,IL1B,KDR,LTBR,IKBKB,TLR3,IL1A,AZI2,TNIP1,RRAS
Role of PKR in Interferon Induction and Antiviral Response	5.26	5.49541e-06	0.3	NaN	IRF1,MAPK14,TLR3,TNFRSF1A,STAT1,TNF,FCGR1A,IKBKB,CASP3,TAB2,NFKBIE,BID
LXR/RXR Activation	5.21	6.16595e-06	0.174	-1.528	S100A8,IL1B,TNFRSF1A,CD14,IRF3,ABCA1,ABCG1,NR1H2,TLR4,LYZ,C4A/C4B,LDLR,TLR3,TNF,CLU,IL18RAP,IL1A,NR1H3,ARG2,IL1RAP,APOE
Toll-like Receptor Signaling	5.14	7.24436e-06	0.216	3.464	MAPK14,TLR7,MYD88,IL1B,CD14,TICAM1,IKBKB,TAB2,TLR4,TLR8,TLR3,TNF,IL1A,TICAM2,TLR2,UBC
IL-6 Signaling	4.92	1.20226e-05	0.172	3.441	MAPK14,PIK3C2A,JAK2,IL1B,MCL1,SOCS3,TNFRSF1A,CD14,IKBKB,NFKBIE,IL6ST,STAT3,TNF,CEBPB,IL18RAP,IL1A,IL1RAP,SOCS1,RRAS,SHC1
Role of Macrophages, Fibroblasts and Endothelial Cells in Rheumatoid Arthritis	4.84	1.44544e-05	0.118	NaN	OSM,IL15,MAPK14,PIK3C2A,MYD88,SOCS3,FCGR1A,TNFRSF1A,NFKBIE,TLR4,TLR8,STAT3,C5AR1,TNF,IL1RAP,TLR2,RIPK1,TNFSF13B,TLR7,SRC,JAK2,IL1B,TCF4,LTBR,IKBKB,DAAM1,IL6ST,IL7,TLR3,CEBPB,IL18RAP,IL1A,SOCS1,IL10,RRAS
Altered T Cell and B Cell Signaling in Rheumatoid Arthritis	4.83	1.47911e-05	0.193	NaN	IL15,TNFSF13B,TLR7,IL1B,FCER1G,CD40,TLR4,TLR8,TLR3,RELB,TNF,IL1A,HLA-DMB,IL10,FAS,TLR2,CD86
Production of Nitric Oxide and Reactive Oxygen Species in Macrophages	4.54	2.88403e-05	0.139	4.082	IRF1,RHOH,MAPK14,PIK3C2A,TNFRSF1A,RHOC,NFKBIE,NCF2,TLR4,IRF8,STAT1,TNF,TLR2,S100A8,JAK2,MAP3K11,IKBKB,SPI1,PPP2R2A,LYZ,CLU,ARG2,APOE,CYBB,RHOU
Protein Ubiquitination Pathway	4.52	3.01995e-05	0.122	NaN	UBA1,DNAJA1,DNAJC13,PSMA3,DNAJC1,TAP1,PSME2,PSMD11,USP8,DNAJC15,PSMA2,XIAP,UBC,HSPB11,UBE2H,HSP90B1,UBR1,PSMA6,BAG1,B2M,USP9X,UBE2L6,TAP2,USP25,DNAJC28,PSMB4,HLA-C,HSPH1,PSMB9,NEDD4L,PSMB8
Induction of Apoptosis by HIV1	4.16	6.91831e-05	0.217	1.941	TNFRSF1A,IKBKB,NFKBIE,BAK1,SLC25A5,DAXX,TNF,CASP3,XIAP,BCL2L1,FAS,BID,RIPK1
Apoptosis Signaling	4.15	7.07946e-05	0.18	1.5	CASP10,MCL1,TNFRSF1A,IKBKB,NFKBIE,BAK1,CAPN3,CAPN5,TNF,CASP3,XIAP,BCL2L1,AIFM1,FAS,BID,RRAS
Tec Kinase Signaling	4.05	8.91251e-05	0.14	4.359	RHOH,SRC,PIK3C2A,JAK2,GNG10,PAK1,STAT2,RHOC,FGR,ACTA2,FCER1G,TLR4,STAT3,PTK2B,STAT1,TNF,TNFSF10,TEC,FAS,RHOU,VAV3,LYN
Retinoic acid Mediated Apoptosis Signaling	4.05	8.91251e-05	0.21	3.051	IRF1,RARA,PARP9,TNKS,PARP10,CFLAR,PARP11,ZC3HAV1,PARP3,TNFSF10,CASP3,PARP14,BID
JAK/Stat Signaling	4.02	9.54993e-05	0.194	1.069	PIK3C2A,JAK2,SOCS3,STAT2,CISH,PTPN1,STAT3,STAT1,CEBPB,SOCS1,SOCS6,BCL2L1,RRAS,SHC1
Hepatic Fibrosis / Hepatic Stellate Cell Activation	4.02	9.54993e-05	0.131	NaN	IGFBP4,FGFR1,IL1B,KDR,TNFRSF1A,CD14,COL3A1,MYL9,ACTA2,CD40,TLR4,CCR5,STAT1,TNF,IL18RAP,IL1A,ECE1,MYH7B,IL1RAP,IL4R,IL10,TIMP1,FAS,HGF
Role of JAK family kinases in IL-6-type Cytokine Signaling	3.71	0.000194984	0.32	NaN	MAPK14,OSM,STAT3,JAK2,SOCS3,STAT1,SOCS1,IL6ST
Antioxidant Action of Vitamin C	3.63	0.000234423	0.162	-3.317	MAPK14,GLRX,JAK2,SLC2A3,PLA2G16,CSF2RB,CSF2RA,TXN,TXNRD1,IKBKB,SLC23A1,PLA2G7,NFKBIE,HMOX1,TNF,PLA2G4A
Acute Myeloid Leukemia Signaling	3.59	0.00025704	0.177	NaN	FLT3LG,PML,PIK3C2A,RARA,TCF4,CSF2RB,CSF2RA,CSF3R,SPI1,CSF1R,STAT3,PIM1,RRAS,IDH2
IL-12 Signaling and Production in Macrophages	3.59	0.00025704	0.142	NaN	IRF1,MAPK14,S100A8,PIK3C2A,MYD88,NCOA1,IKBKB,SPI1,CD40,TLR4,LYZ,IRF8,STAT1,TNF,CLU,CEBPB,IL10,APOE,TLR2
GM-CSF Signaling	3.41	0.000389045	0.194	2.714	STAT3,PIK3C2A,JAK2,STAT1,CSF2RB,PIM1,CSF2RA,BCL2L1,CISH,RRAS,SHC1,LYN
PPAR Signaling	3.38	0.000416869	0.16	-2.84	NCOA1,IL1B,TNFRSF1A,HSP90B1,IKBKB,NFKBIE,CITED2,PPARD,TNF,IL18RAP,IL1A,NR1H3,IL1RAP,RRAS,SHC1
Prolactin Signaling	3.38	0.000416869	0.178	1.508	IRF1,PIK3C2A,JAK2,SOCS3,SP1,STAT3,STAT1,CEBPB,SOCS1,SOCS6,RRAS,NMI,SHC1
STAT3 Pathway	3.38	0.000416869	0.178	1.387	FGFR1,MAPK14,SRC,JAK2,KDR,SOCS3,MAP3K11,CISH,STAT3,PIM1,SOCS1,SOCS6,RRAS
Complement System	3.28	0.000524807	0.243	0.378	C4A/C4B,CFB,C2,C5AR1,CD55,ITGAX,C1R,SERPING1,C3AR1
Graft-versus-Host Disease Signaling	3.1	0.000794328	0.208	NaN	IL1B,TNF,IL1A,HLA-DMB,HLA-C,FCER1G,FAS,CD86,HLA-F,GZMB
Caveolar-mediated Endocytosis Signaling	2.89	0.00128825	0.169	NaN	RAB5C,ITGAL,SRC,ITSN1,ITGAD,RAB5A,CD55,ITGAX,HLA-C,B2M,ACTA2,PTPN1
T Helper Cell Differentiation	2.89	0.00128825	0.169	NaN	STAT3,TNFRSF1A,STAT1,TNF,HLA-DMB,IL4R,IL10,FCER1G,CD40,CD86,IL6ST,IL2RG
FcÎ³ Receptor-mediated Phagocytosis in Macrophages and Monocytes	2.89	0.00128825	0.151	3.742	SRC,TLN1,FCGR1A,PAK1,FGR,FYB,ACTA2,HMOX1,LCP2,GAB2,PTK2B,NCK2,VAV3,LYN
Molecular Mechanisms of Cancer	2.83	0.00147911	0.0932	NaN	RHOH,ARHGEF11,MAPK14,PIK3C2A,ARHGEF12,RHOC,TAB2,NFKBIE,E2F3,MAX,NBN,CCND3,CFLAR,XIAP,PRKAR2A,CTNNA1,ADCY4,CASP10,SRC,JAK2,TCF4,PAK1,BAK1,DAXX,GAB2,LAMTOR3,CASP3,BCL2L1,FAS,BID,RHOU,RRAS,SHC1,PMAIP1
IL-9 Signaling	2.81	0.00154882	0.235	1.134	STAT3,PIK3C2A,SOCS3,STAT1,TNF,BCL3,CISH,IL2RG
phagosome maturation	2.76	0.0017378	0.133	NaN	VPS37C,NAPA,TUBB1,RAB5A,B2M,ATP6V1A,ATP6V1C1,TCIRG1,TAP1,NCF2,CALR,RAB5C,ATP6V1G3,LAMP2,HLA-C,CYBB
iNOS Signaling	2.75	0.00177828	0.205	2.828	TLR4,IRF1,MAPK14,MYD88,JAK2,CD14,STAT1,IKBKB,NFKBIE
Role of JAK2 in Hormone-like Cytokine Signaling	2.75	0.00177828	0.229	NaN	STAT3,JAK2,SOCS3,STAT1,SOCS1,SOCS6,SHC1,PTPN1
IL-15 Production	2.72	0.00190546	0.259	NaN	IRF1,IL15,JAK2,MAP3K11,PTK2B,STAT1,IRF3
UVA-Induced MAPK Signaling	2.64	0.00229087	0.148	3.051	MAPK14,PIK3C2A,PARP9,TNKS,PARP10,PARP11,ZC3HAV1,STAT1,PARP3,CASP3,BCL2L1,PARP14,RRAS
IL-15 Signaling	2.64	0.00229087	0.167	NaN	MAPK14,IL15,STAT3,PIK3C2A,JAK2,TNF,BCL2L1,IL15RA,RRAS,SHC1,IL2RG
Autoimmune Thyroid Disease Signaling	2.56	0.00275423	0.191	NaN	HLA-DMB,HLA-C,IL10,FCER1G,CD40,FAS,CD86,HLA-F,GZMB
PPARÎ±/RXRÎ± Activation	2.54	0.00288403	0.112	0.707	ADCY4,MAPK14,JAK2,IL1B,HSP90B1,ABCA1,PRKAB1,BCL3,IKBKB,ACAA1,NFKBIE,NCOA3,ACVR1B,IL18RAP,CYP2C8,IL1RAP,MED12,RRAS,SHC1,PRKAR2A
PI3K Signaling in B Lymphocytes	2.51	0.0030903	0.125	3.357	IKBKB,NFKBIE,CD40,ATF6,ATF3,TLR4,FCGR2B,PIK3AP1,IL4R,CD180,BLNK,ATF5,RRAS,FOXO3,VAV3,LYN
Colorectal Cancer Metastasis Signaling	2.51	0.0030903	0.102	4.379	ADCY4,RHOH,SRC,TLR7,PIK3C2A,JAK2,TNFRSF1A,TCF4,GNG10,RHOC,IL6ST,TLR4,TLR8,STAT3,TLR3,STAT1,TNF,CASP3,BCL2L1,PTGER3,RRAS,TLR2,RHOU,PRKAR2A
p38 MAPK Signaling	2.46	0.00346737	0.128	3.873	MAPK14,IL1B,TNFRSF1A,H3F3A/H3F3B,TIFA,TAB2,MAX,DAXX,STAT1,TNF,IL18RAP,IL1A,IL1RAP,FAS,PLA2G4A
TNFR1 Signaling	2.46	0.00346737	0.184	2.333	TNFRSF1A,TNF,PAK1,IKBKB,CASP3,XIAP,NFKBIE,BID,RIPK1
Polyamine Regulation in Colon Cancer	2.46	0.00346737	0.273	NaN	TCF4,MXD1,SAT1,ODC1,MAX,PSME2
Vitamin-C Transport	2.43	0.00371535	0.333	NaN	GLRX,SLC2A3,TXN,TXNRD1,SLC23A1
PEDF Signaling	2.43	0.00371535	0.155	1.265	SOD2,MAPK14,CFLAR,PIK3C2A,TCF4,IKBKB,BCL2L1,WASF2,NFKBIE,FAS,RRAS
Differential Regulation of Cytokine Production in Intestinal Epithelial Cells by IL-17A and IL-17F	2.38	0.00416869	0.261	NaN	IL1B,TNF,IL1A,IL10,CCL4,LCN2
Integrin Signaling	2.37	0.0042658	0.104	4.146	RHOH,ITGAL,SRC,PIK3C2A,TLN1,MAP3K11,PAK1,ITGAX,RHOC,MYL9,WIPF1,ACTA2,CAPN3,CAPN5,NCK2,ITGAD,MYLK,ARHGAP26,RRAS,RHOU,SHC1
Cytotoxic T Lymphocyte-mediated Apoptosis of Target Cells	2.35	0.00446684	0.219	2.236	CASP3,HLA-C,B2M,FCER1G,FAS,BID,GZMB
phagosome formation	2.35	0.00446684	0.128	NaN	RHOH,TLR7,PIK3C2A,FCGR1A,RHOC,FCER1G,TLR4,TLR8,FCGR2B,TLR3,TLR2,RHOU,MARCKS,CLEC7A
Tumoricidal Function of Hepatic Natural Killer Cells	2.3	0.00501187	0.25	2	ITGAL,CASP3,AIFM1,FAS,BID,GZMB
Unfolded protein response	2.21	0.00616595	0.167	NaN	CALR,EDEM1,HSP90B1,CEBPB,PPP1R15A,HSPH1,ATF6,CD82,SREBF2
Oncostatin M Signaling	2.21	0.00616595	0.206	2.646	OSM,STAT3,JAK2,STAT1,RRAS,IL6ST,SHC1
NRF2-mediated Oxidative Stress Response	2.21	0.00616595	0.106	2.236	DNAJA1,MAPK14,PIK3C2A,DNAJC13,BACH1,MAFK,TXN,ERP29,TXNRD1,DNAJC1,ACTA2,NQO1,HMOX1,SOD2,DNAJC15,KEAP1,GCLM,RRAS,JUNB
Role of Hypercytokinemia/hyperchemokinemia in the Pathogenesis of Influenza	2.21	0.00616595	0.182	NaN	CCR5,IL15,IL1B,CCR1,CXCL10,TNF,IL1A,CCL4
Paxillin Signaling	2.21	0.00616595	0.129	2.53	ITGAL,MAPK14,SRC,PIK3C2A,TLN1,PAK1,ITGAX,ACTA2,PTK2B,PTPN12,NCK2,ITGAD,RRAS
Aryl Hydrocarbon Receptor Signaling	2.2	0.00630957	0.114	NaN	SRC,NCOA7,RARA,IL1B,HSP90B1,NQO1,SP1,ALDH4A1,NCOA3,CCND3,ALDH9A1,TNF,IL1A,ALDH1L2,FAS,TGM2
VDR/RXR Activation	2.16	0.00691831	0.141	2.449	PPARD,NCOA1,THBD,CXCL10,CD14,CYP27B1,CEBPB,MXD1,VDR,SP1,NCOA3
Reelin Signaling in Neurons	2.13	0.0074131	0.139	NaN	ARHGEF11,ITGAL,SRC,PIK3C2A,MAP3K11,VLDLR,ARHGEF12,FGR,APOE,LRP8,LYN
IL-8 Signaling	2.13	0.0074131	0.103	4.243	IQGAP1,RHOH,AZU1,SRC,PIK3C2A,KDR,GNG10,ITGAX,RHOC,IKBKB,MYL9,HMOX1,NCF2,CCND3,PTK2B,BCL2L1,CYBB,RRAS,RHOU
MSP-RON Signaling Pathway	2.11	0.00776247	0.174	NaN	TLR4,CCR2,PIK3C2A,JAK2,TNF,CSF2RB,ACTA2,TLR2
Remodeling of Epithelial Adherens Junctions	2.11	0.00776247	0.147	2.236	CTNNA1,RAB5C,IQGAP1,SRC,MAPRE2,CLIP1,TUBB1,RAB5A,ACTA2,HGF
Macropinocytosis Signaling	2.11	0.00776247	0.147	2.646	SRC,PIK3C2A,USP6NL,CD14,PAK1,RAB5A,HGF,RRAS,ANKFY1,CSF1R
Glucocorticoid Receptor Signaling	2.07	0.00851138	0.0909	NaN	ADRB2,MAPK14,PIK3C2A,FCGR1A,PRKAB1,NFKBIE,POLR2K,NCOA3,STAT3,STAT1,TNF,JAK2,NCOA1,IL1B,HSP90B1,SLPI,BAG1,IKBKB,ANXA1,CEBPB,IL10,BCL2L1,FOXO3,RRAS,SHC1
Germ Cell-Sertoli Cell Junction Signaling	2.04	0.00912011	0.106	NaN	CTNNA1,IQGAP1,RHOH,MAPK14,SRC,PIK3C2A,MAP3K11,TNFRSF1A,PAK1,TUBB1,RHOC,ACTA2,RAB8B,TNF,KEAP1,RRAS,RHOU
HMGB1 Signaling	2.03	0.00933254	0.117	3.606	RHOH,MAPK14,OSM,PIK3C2A,IL1B,TNFRSF1A,RHOC,SP1,TLR4,KAT6A,TNF,IL1A,RRAS,RHOU
cAMP-mediated signaling	2.01	0.00977237	0.0959	3.153	PDE12,ADRB2,ADCY4,AKAP13,AKAP10,SRC,PDE4A,P2RY14,PDE4B,AKAP7,STAT3,CREM,P2RY12,HTR7,LAMTOR3,P2RY13,PDE7B,PTGIR,PTGER3,PRKAR2A,XCR1

## Sheet: D2vD0 DOWN
Ingenuity Canonical Pathways	-log(B-H p-value)	B-H p value	Ratio	z-score	Molecules
EIF2 Signaling	29.3	5.01187e-30	0.243	-4.899	RPS10,RPL13A,RPL32,RPL37A,RPS5,RPS20,RPL6,RPS13,RPL9,RPL38,FAU,RPL37,RPL31,RPS8,RPL29,RPS3A,RPL4,RPS21,RPL19,RPL30,RPS25,RPL39,RPS6,RPL17,RPL11,RPS18,RPL21,RPS7,INSR,RPL13,PIK3CG,RPS3,AGO4,RPS16,RPS9,RPS23,RPL34,RPL36A,RPS28,RPS4X,RPS27A,RPL15,EIF2AK3,RPL10A,RPS15
Regulation of eIF4 and p70S6K Signaling	10.8	1.58489e-11	0.164	-2	RPS6,RPS10,RPS18,ITGA3,RPS7,RPS5,RPS20,PIK3CG,RPS3,AGO4,RPS16,RPS13,RPS9,FAU,RPS23,RPS28,ITGA4,RPS8,RPS4X,RPS27A,RPS3A,RPS21,RPS15,RPS25
mTOR Signaling	9.4	3.98107e-10	0.133	NaN	RPS10,RPS5,RPS20,RPS13,FAU,RPS8,PRKCH,RPS3A,VEGFB,RPS21,RPS25,RPS6,RPS18,RPS7,INSR,PIK3CG,RPS3,RPS16,RPS9,PLD2,RPS23,RPS28,RPS4X,RPS27A,RPS15
T Cell Receptor Signaling	3.52	0.000301995	0.124	NaN	CD3E,CD28,CD8A,CD8B,CD3G,LCK,CSK,MAP3K1,CD3D,ITK,BMX,PIK3CG

## Sheet: D6vD2 UP
Ingenuity Canonical Pathways	-log(B-H p-value)	B-H p-value	Ratio	z-score	Molecules
Mitotic Roles of Polo-Like Kinase	11	1e-11	0.242	1.604	CCNB3,KIF23,ESPL1,CCNB2,KIF11,WEE1,CDC25C,CDC7,PKMYT1,PLK4,PTTG1,PLK1,CDK1,CCNB1,FBXO5,CDC25B
Cell Cycle: G2/M DNA Damage Checkpoint Regulation	9.39	4.0738e-10	0.265	-1.941	CCNB3,TOP2A,AURKA,PTPMT1,CCNB2,WEE1,CDC25C,PKMYT1,PLK1,CDK1,CCNB1,CHEK1,CDC25B
Hereditary Breast Cancer Signaling	8.78	1.65959e-09	0.14	NaN	RFC3,FANCB,MLH1,E2F1,FAAP24,BARD1,FANCM,WEE1,H2AFX,CDC25C,FANCD2,RPA1,RAD51,RFC4,NPM1,CDK1,CCNB1,CHEK1
Cell Cycle Control of Chromosomal Replication	8.78	1.65959e-09	0.37	NaN	CDC7,CDC45,MCM2,RPA3,ORC6,RPA1,MCM3,CDT1,MCM4,CDC6
Role of BRCA1 in DNA Damage Response	8.16	6.91831e-09	0.179	1.265	RFC3,FANCB,IFNG,MLH1,E2F1,FAAP24,BARD1,FANCM,FANCD2,RPA1,RAD51,RFC4,PLK1,CHEK1
Mismatch Repair in Eukaryotes	6.5	3.16228e-07	0.438	NaN	FEN1,RFC3,EXO1,RPA1,MLH1,RFC4,PCNA
DNA damage-induced 14-3-3Ïƒ Signaling	5.94	1.14815e-06	0.368	NaN	CCNE2,CCNB3,CCNE1,CCNB2,RAD1,CDK1,CCNB1
Role of CHK Proteins in Cell Cycle Checkpoint Control	5.73	1.86209e-06	0.182	-0.816	RFC3,E2F1,RPA1,RFC4,PCNA,RAD1,CDC25C,PLK1,CDK1,CHEK1
ATM Signaling	5.48	3.31131e-06	0.169	-0.333	CCNB3,FANCD2,CBX5,RAD51,CCNB2,H2AFX,CDC25C,CDK1,CCNB1,CHEK1
Cyclins and Cell Cycle Regulation	4.35	4.46684e-05	0.128	1.897	CCNE2,CCNB3,CDKN2C,CCNE1,E2F1,CCNA2,CCNB2,WEE1,CDK1,CCNB1
DNA Double-Strand Break Repair by Homologous Recombination	4.01	9.77237e-05	0.357	NaN	POLA1,GEN1,RPA1,LIG1,RAD51
T Cell Receptor Signaling	3.56	0.000275423	0.103	NaN	CD3E,CD28,CD8A,CD8B,CD3G,LCK,CD3D,BMX,CTLA4,PTPN7
GADD45 Signaling	3.35	0.000446684	0.263	NaN	CCNE2,CCNE1,PCNA,CDK1,CCNB1
CTLA4 Signaling in Cytotoxic T Lymphocytes	3.16	0.000691831	0.102	NaN	CD3E,CD28,CD8A,CD8B,CD3G,TRAT1,LCK,CD3D,CTLA4
Estrogen-mediated S-phase Entry	2.88	0.00131826	0.208	2.236	CCNE2,CCNE1,E2F1,CCNA2,CDK1
Primary Immunodeficiency Signaling	2.36	0.00436516	0.125	NaN	CD3E,CD8A,ICOS,IL7R,LCK,CD3D
Cytotoxic T Lymphocyte-mediated Apoptosis of Target Cells	2.31	0.00489779	0.156	-0.447	CD3E,CD3G,CD3D,PRF1,GZMB

## Sheet: D6vD2 DOWN
Ingenuity Canonical Pathways	-log(B-H p-value)	B-H p-value	Ratio	z-score	Molecules
Type I Diabetes Mellitus Signaling	12.9	1.25893e-13	0.264	NaN	IRF1,MAPK14,MYD88,SOCS3,TNFRSF1A,FCER1G,NFKBIE,NFKBIA,HLA-F,HLA-DRB1,HLA-DMA,STAT1,TNF,HLA-DMB,IL1RAP,RIPK1,CD86,HLA-DOA,JAK2,IL1B,LTA,IKBKB,HLA-DRA,SOCS1,CASP3,HLA-C,SOCS6,FAS,BID
Altered T Cell and B Cell Signaling in Rheumatoid Arthritis	12	1e-12	0.284	NaN	IL15,FCER1G,CD40,TLR4,TLR8,HLA-DRB1,HLA-DMA,TNF,HLA-DMB,CD79A,TLR2,CD86,TNFSF13B,TLR7,HLA-DOA,IL1B,CD79B,LTA,HLA-DRA,TNFRSF17,TLR3,IL1A,IL10,FAS,TLR10
Interferon Signaling	12	1e-12	0.472	-3.357	IRF1,OAS1,IRF9,JAK2,IFITM1,IFIT3,STAT2,TYK2,TAP1,BAK1,IFIT1,STAT1,ISG15,MX1,IFI35,SOCS1,PSMB8
TREM1 Signaling	12	1e-12	0.307	-2.236	TLR7,MYD88,JAK2,IL1B,NLRC5,NOD1,CASP1,ITGAX,CD40,TLR4,TLR8,CD83,LAT2,STAT3,TLR3,NLRP3,TNF,TREM1,IL10,TLR10,TLR2,CD86,CIITA
Dendritic Cell Maturation	10.9	1.25893e-11	0.186	-5.209	IL15,MAPK14,MYD88,FCGR1A,TNFRSF1A,FCER1G,NFKBIE,CD40,NFKBIA,TLR4,CD83,IRF8,HLA-DRB1,CD1D,HLA-DMA,STAT1,TNF,HLA-DMB,TLR2,CD86,HLA-DOA,JAK2,IL1B,STAT2,COL3A1,LTBR,LTA,IKBKB,HLA-DRA,TLR3,IL1A,IL10,HLA-C
Antigen Presentation Pathway	10.7	1.99526e-11	0.432	NaN	HLA-DOA,NLRC5,TAP1,TAPBP,HLA-F,HLA-DRA,HLA-DQB2,HLA-DRB1,TAP2,HLA-DMA,HLA-DMB,HLA-C,MR1,PSMB9,CIITA,PSMB8
Communication between Innate and Adaptive Immune Cells	10.4	3.98107e-11	0.258	NaN	IL15,TNFSF13B,TLR7,IL1B,CXCL10,FCER1G,CD40,HLA-F,HLA-DRA,TLR4,TLR8,CD83,TNFRSF17,HLA-DRB1,TLR3,TNF,IL1A,IL10,HLA-C,TLR10,CCL4,TLR2,CD86
IL-10 Signaling	10.1	7.94328e-11	0.294	NaN	JUN,MAPK14,IL1B,CCR1,SOCS3,CD14,IKBKB,NFKBIE,TYK2,NFKBIA,SP1,HMOX1,STAT3,TNF,IL18RAP,IL1A,ARG2,IL1RAP,IL4R,IL10
Crosstalk between Dendritic Cells and Natural Killer Cells	9.62	2.39883e-10	0.247	NaN	MICA,IL15,TLR7,CSF2RB,LTA,LTBR,ACTA2,IL15RA,CD40,CD69,HLA-F,HLA-DRA,TLR4,CD83,HLA-DRB1,TLR3,TNF,ICAM3,TNFSF10,HLA-C,FAS,CD86
Death Receptor Signaling	9.35	4.46684e-10	0.239	-2.985	CASP10,TNFRSF1A,PARP9,IKBKB,ACTA2,NFKBIE,NFKBIA,PARP10,TIPARP,DAXX,CFLAR,PARP11,ZC3HAV1,TNF,PARP3,TNFSF10,CASP3,XIAP,PARP14,FAS,BID,RIPK1
Activation of IRF by Cytosolic Pattern Recognition Receptors	8.91	1.23027e-09	0.286	-1.886	JUN,DHX58,IRF9,IRF3,STAT2,LTA,IKBKB,IFIT2,NFKBIE,CD40,NFKBIA,STAT1,TNF,ISG15,ADAR,IL10,ZBP1,RIPK1
Acute Phase Response Signaling	8.86	1.38038e-09	0.172	-2.558	JUN,CFB,OSM,MAPK14,C4BPB,MYD88,SOCS3,TNFRSF1A,NFKBIE,C1R,NFKBIA,C4A/C4B,STAT3,C2,TNF,IL1RAP,RIPK1,JAK2,IL1B,TCF4,IKBKB,HMOX1,SOD2,CEBPB,IL1A,C4BPA,SOCS1,SOCS6,SERPING1
Tec Kinase Signaling	7.54	2.88403e-08	0.166	-4.472	RHOH,GNG11,GNG10,RHOC,ACTA2,FCER1G,TLR4,STAT3,STAT1,TNF,TEC,VAV3,GNAZ,SRC,JAK2,PAK1,STAT2,TYK2,VAV2,PTK2B,GNB5,RHOB,TNFSF10,FAS,RHOU,LYN
Complement System	7.51	3.0903e-08	0.351	0.632	CFB,C4BPB,ITGAX,C1R,C3AR1,C4A/C4B,C2,CR2,C5AR1,CD55,C4BPA,CR1,SERPING1
Role of PKR in Interferon Induction and Antiviral Response	7.06	8.70964e-08	0.325	NaN	IRF1,MAPK14,TNFRSF1A,FCGR1A,IKBKB,TAB2,NFKBIE,NFKBIA,TLR3,STAT1,TNF,CASP3,BID
Role of Macrophages, Fibroblasts and Endothelial Cells in Rheumatoid Arthritis	6.99	1.02329e-07	0.122	NaN	JUN,OSM,IL15,MAPK14,MYD88,SOCS3,FCGR1A,TNFRSF1A,NFKBIE,NFKBIA,TLR4,TLR8,STAT3,C5AR1,TNF,IL1RAP,TLR2,RIPK1,TNFSF13B,TLR7,SRC,JAK2,TRAF3IP2,IL1B,TCF4,LTBR,LTA,IKBKB,IL7,TLR3,CEBPB,IL18RAP,IL1A,SOCS1,IL10,TLR10
Toll-like Receptor Signaling	6.94	1.14815e-07	0.23	-3.606	JUN,MAPK14,TLR7,MYD88,IL1B,CD14,IKBKB,TAB2,NFKBIA,TLR4,TLR8,TLR3,TNF,IL1A,TICAM2,TLR10,TLR2
Role of Pattern Recognition Receptors in Recognition of Bacteria and Viruses	6.82	1.51356e-07	0.175	-3.606	OAS1,OSM,TLR7,MYD88,IL1B,IRF3,LTA,NOD1,OAS2,CASP1,C3AR1,TLR4,TLR8,SYK,TLR3,C5AR1,NLRP3,TNF,IL1A,IL10,TLR2,CLEC7A
NF-ÎºB Signaling	6.14	7.24436e-07	0.145	-4.2	FGFR1,MYD88,TNFRSF1A,TAB2,FCER1G,NFKBIE,CD40,NFKBIA,TLR4,TLR8,TNF,TLR2,RIPK1,TNFSF13B,TLR7,IL1B,KDR,LTBR,LTA,IKBKB,TNFRSF17,TLR3,IL1A,AZI2,TLR10
Graft-versus-Host Disease Signaling	6.12	7.58578e-07	0.271	NaN	HLA-DOA,IL1B,FCER1G,HLA-F,HLA-DRA,HLA-DRB1,HLA-DMA,TNF,IL1A,HLA-DMB,HLA-C,FAS,CD86
B Cell Development	6.12	7.58578e-07	0.333	NaN	HLA-DRB1,HLA-DOA,HLA-DMA,CD79B,HLA-DMB,CD19,CD40,CD79A,CD86,HLA-DRA,IL7
iNOS Signaling	5.66	2.18776e-06	0.273	-3.317	TLR4,JUN,IRF1,MAPK14,MYD88,JAK2,CD14,STAT1,IKBKB,NFKBIE,NFKBIA,TYK2
Autoimmune Thyroid Disease Signaling	5.34	4.57088e-06	0.255	NaN	HLA-DRB1,HLA-DOA,HLA-DMA,HLA-DMB,HLA-C,IL10,FCER1G,CD40,FAS,CD86,HLA-F,HLA-DRA
Production of Nitric Oxide and Reactive Oxygen Species in Macrophages	5.3	5.01187e-06	0.133	-4.379	IRF1,JUN,NCF4,RHOH,MAPK14,S100A8,JAK2,TNFRSF1A,RHOC,IKBKB,SPI1,NFKBIE,TYK2,NFKBIA,TLR4,LYZ,IRF8,STAT1,TNF,RHOB,ARG2,CYBB,TLR2,RHOU
Role of NFAT in Regulation of the Immune Response	5.14	7.24436e-06	0.135	-3.606	JUN,GNAZ,HLA-DOA,FCGR1A,GNG11,GNG10,CD79B,IKBKB,FCER1G,NFKBIE,NFKBIA,MEF2C,HLA-DRA,LCP2,SYK,HLA-DRB1,GNB5,HLA-DMA,HLA-DMB,BLNK,CD79A,CD86,LYN
T Helper Cell Differentiation	4.89	1.28825e-05	0.197	NaN	HLA-DOA,TNFRSF1A,FCER1G,CD40,HLA-DRA,STAT3,HLA-DRB1,HLA-DMA,STAT1,TNF,HLA-DMB,IL4R,IL10,CD86
Retinoic acid Mediated Apoptosis Signaling	4.86	1.38038e-05	0.21	-3.051	IRF1,RARA,PARP9,PARP10,TIPARP,CFLAR,PARP11,ZC3HAV1,PARP3,TNFSF10,CASP3,PARP14,BID
IL-6 Signaling	4.86	1.38038e-05	0.155	-3.153	JUN,MAPK14,JAK2,IL1B,MCL1,SOCS3,TNFRSF1A,CD14,IKBKB,NFKBIE,NFKBIA,STAT3,TNF,CEBPB,IL18RAP,IL1A,IL1RAP,SOCS1
PI3K Signaling in B Lymphocytes	4.86	1.38038e-05	0.148	-4.243	JUN,CD79B,IKBKB,NFKBIE,CD40,NFKBIA,VAV2,ATF3,TLR4,SYK,PIK3AP1,CR2,CD19,IL4R,CD180,BLNK,CD79A,VAV3,LYN
Colorectal Cancer Metastasis Signaling	4.78	1.65959e-05	0.114	-4.6	JUN,RHOH,MMP2,GNG11,TNFRSF1A,GNG10,RHOC,TLR4,TLR8,STAT3,STAT1,TNF,TLR2,ADCY4,TLR7,SRC,JAK2,TCF4,PTGER4,TYK2,TLR3,GNB5,RHOB,CASP3,TLR10,PTGER3,RHOU
Hepatic Fibrosis / Hepatic Stellate Cell Activation	4.71	1.94984e-05	0.126	NaN	IGFBP4,FGFR1,MMP2,IL1B,KDR,TNFRSF1A,CD14,COL3A1,ACTA2,CD40,TLR4,STAT1,TNF,IL18RAP,IL1A,ECE1,MYH7B,IL1RAP,IL4R,IL10,TIMP1,FAS,HGF
LXR/RXR Activation	4.63	2.34423e-05	0.149	1.886	S100A8,IL1B,TNFRSF1A,CD14,IRF3,ABCG1,TLR4,LYZ,CD36,C4A/C4B,LDLR,TLR3,TNF,IL18RAP,IL1A,NR1H3,ARG2,IL1RAP
Molecular Mechanisms of Cancer	4.55	2.81838e-05	0.0959	NaN	JUN,RHOH,MAPK14,ARHGEF12,RHOC,TAB2,NFKBIE,GAB1,E2F3,NFKBIA,MAX,NBN,CCND3,RALB,CFLAR,XIAP,ADCY4,GNAZ,CASP10,SRC,JAK2,TCF4,PAK1,TYK2,BAK1,DAXX,GAB2,PSEN2,RHOB,LAMTOR3,CASP3,FAS,BID,RHOU,PMAIP1
TNFR1 Signaling	4.4	3.98107e-05	0.224	-2.714	JUN,TNFRSF1A,TNF,PAK1,IKBKB,CASP3,XIAP,NFKBIE,NFKBIA,BID,RIPK1
Role of JAK family kinases in IL-6-type Cytokine Signaling	4.31	4.89779e-05	0.32	NaN	MAPK14,OSM,STAT3,JAK2,SOCS3,STAT1,SOCS1,TYK2
Induction of Apoptosis by HIV1	4.31	4.89779e-05	0.2	-1.732	DAXX,TNFRSF1A,TNF,IKBKB,CASP3,XIAP,NFKBIE,FAS,NFKBIA,BID,RIPK1,BAK1
Allograft Rejection Signaling	4.13	7.4131e-05	0.167	NaN	HLA-DOA,FCER1G,CD40,HLA-F,HLA-DRA,HLA-DQB2,HLA-DRB1,HLA-DMA,TNF,HLA-DMB,IL10,HLA-C,FAS,CD86
Role of JAK1 and JAK3 in Î³c Cytokine Signaling	4.1	7.94328e-05	0.19	NaN	SYK,IL15,STAT3,JAK2,SOCS3,PTK2B,STAT1,SOCS1,IL4R,BLNK,IL15RA,IL7
Apoptosis Signaling	3.86	0.000138038	0.157	-2.138	CASP10,MCL1,TNFRSF1A,IKBKB,NFKBIE,NFKBIA,BAK1,CAPN3,TNF,CASP3,XIAP,AIFM1,FAS,BID
IL-1 Signaling	3.75	0.000177828	0.154	-3.317	JUN,ADCY4,GNAZ,MAPK14,MYD88,GNG11,GNG10,IKBKB,TAB2,NFKBIE,NFKBIA,GNB5,IL1A,IL1RAP
p38 MAPK Signaling	3.7	0.000199526	0.137	-3.873	MAPK14,IL1B,TNFRSF1A,H3F3A/H3F3B,TIFA,TAB2,MAX,MEF2C,DAXX,RPS6KA2,STAT1,TNF,IL18RAP,IL1A,IL1RAP,FAS
B Cell Receptor Signaling	3.58	0.000263027	0.115	-4.359	JUN,MAPK14,CD79B,IKBKB,CD22,NFKBIE,GAB1,PAX5,NFKBIA,MEF2C,VAV2,SYK,GAB2,PIK3AP1,PTK2B,CD19,BLNK,CD79A,VAV3,LYN
LPS/IL-1 Mediated Inhibition of RXR Function	3.55	0.000281838	0.105	-1.732	JUN,MYD88,SMOX,RARA,IL1B,TNFRSF1A,CD14,FMO4,ABCG1,PAPSS2,IL4I1,ACSL6,TLR4,ACSL4,ACSL1,TNF,IL18RAP,CYP2C8,IL1A,NR1H3,ALDH1L2,HS6ST1,IL1RAP
JAK/Stat Signaling	3.55	0.000281838	0.167	-0.577	JUN,STAT3,JAK2,SOCS3,STAT1,STAT2,CEBPB,SOCS1,CISH,SOCS6,TYK2,PTPN1
Hepatic Cholestasis	3.53	0.000295121	0.117	NaN	JUN,ADCY4,OSM,MYD88,RARA,IL1B,TNFRSF1A,CD14,SLC22A7,LTA,IKBKB,NFKBIE,NFKBIA,TLR4,TNF,IL18RAP,IL1A,NR1H3,IL1RAP
phagosome formation	3.52	0.000301995	0.138	NaN	RHOH,TLR7,FCGR1A,RHOC,FCER1G,TLR4,TLR8,SYK,TLR3,RHOB,TLR10,TLR2,RHOU,MARCKS,CLEC7A
STAT3 Pathway	3.52	0.000301995	0.164	-1.155	FGFR1,MAPK14,STAT3,SRC,JAK2,KDR,SOCS3,PIM1,SOCS1,CISH,SOCS6,TYK2
Inhibition of Angiogenesis by TSP1	3.36	0.000436516	0.235	-2.646	JUN,CD47,MAPK14,CD36,KDR,SDC2,CASP3,THBS1
IL-8 Signaling	3.3	0.000501187	0.109	-4.243	JUN,RHOH,AZU1,SRC,ITGB5,MMP2,KDR,GNG11,GNG10,ITGAX,RHOC,IKBKB,HMOX1,CCND3,CR2,PTK2B,GNB5,RHOB,CYBB,RHOU
IL-17A Signaling in Fibroblasts	3.29	0.000512861	0.229	NaN	JUN,MAPK14,TRAF3IP2,CEBPB,IKBKB,NFKBIE,NFKBIZ,NFKBIA
Role of JAK2 in Hormone-like Cytokine Signaling	3.29	0.000512861	0.229	NaN	STAT3,JAK2,SOCS3,STAT1,SOCS1,SOCS6,TYK2,PTPN1
IL-15 Production	3.21	0.000616595	0.259	NaN	IRF1,IL15,JAK2,PTK2B,STAT1,IRF3,TYK2
cAMP-mediated signaling	3.17	0.000676083	0.1	-3.771	PDE12,ADRB2,ADCY4,AKAP13,AKAP10,SRC,PDE4A,P2RY14,PTGER4,PDE4B,AKAP7,STAT3,CREM,P2RY12,HTR7,PDE8B,LAMTOR3,P2RY13,PDE7B,PTGIR,PTGER3,XCR1
IL-12 Signaling and Production in Macrophages	3.09	0.000812831	0.119	NaN	IRF1,JUN,MAPK14,S100A8,MYD88,IKBKB,SPI1,CD40,TLR4,LYZ,IRF8,STAT1,TNF,CEBPB,IL10,TLR2
TNFR2 Signaling	3.02	0.000954993	0.241	-1.342	JUN,TNF,LTA,IKBKB,XIAP,NFKBIE,NFKBIA
Prolactin Signaling	2.92	0.00120226	0.151	-1	JUN,IRF1,STAT3,JAK2,SOCS3,STAT1,CEBPB,SOCS1,SOCS6,SP1,NMI
Antioxidant Action of Vitamin C	2.88	0.00131826	0.131	3.162	MAPK14,JAK2,SLC2A3,CSF2RB,CSF2RA,TXN,IKBKB,SLC23A1,PLA2G7,NFKBIE,NFKBIA,HMOX1,TNF
Cholecystokinin/Gastrin-mediated Signaling	2.81	0.00154882	0.129	-3.606	JUN,RHOH,MAPK14,SRC,IL1B,RHOC,MEF2C,CREM,PTK2B,TNF,RHOB,IL1A,RHOU
UVA-Induced MAPK Signaling	2.81	0.00154882	0.136	-3.317	JUN,TIPARP,PARP10,MAPK14,PARP11,ZC3HAV1,RPS6KA2,STAT1,PARP3,CASP3,PARP9,PARP14
OX40 Signaling Pathway	2.77	0.00169824	0.135	0	JUN,HLA-DRB1,HLA-DOA,HLA-DMA,HLA-DMB,HLA-C,FCER1G,NFKBIE,NFKBIA,HLA-F,HLA-DRA,HLA-DQB2
Phospholipase C Signaling	2.74	0.0018197	0.0928	-2.828	ADCY4,RHOH,SRC,GNG11,GNG10,ARHGEF12,CD79B,RHOC,FCER1G,HMOX1,MEF2C,RALB,LCP2,SYK,GNB5,RHOB,BLNK,CD79A,RHOU,TGM2,MARCKS,LYN
Type II Diabetes Mellitus Signaling	2.73	0.00186209	0.12	-0.632	SOCS3,TNFRSF1A,PRKAB1,IKBKB,NFKBIE,NFKBIA,ACSL6,ACSL4,CD36,ACSL1,TNF,CEBPB,SOCS1,SOCS6
CD28 Signaling in T Helper Cells	2.71	0.00194984	0.119	-2.449	JUN,HLA-DOA,PAK1,IKBKB,FCER1G,NFKBIE,NFKBIA,HLA-DRA,LCP2,SYK,HLA-DRB1,HLA-DMA,HLA-DMB,CD86
PKCÎ¸ Signaling in T Lymphocytes	2.71	0.00194984	0.119	-3.742	JUN,HLA-DOA,IKBKB,FCER1G,NFKBIE,NFKBIA,HLA-DRA,VAV2,LCP2,HLA-DRB1,HLA-DMA,HLA-DMB,CD86,VAV3
Role of JAK1, JAK2 and TYK2 in Interferon Signaling	2.69	0.00204174	0.25	NaN	STAT3,JAK2,STAT1,STAT2,SOCS1,TYK2
Acute Myeloid Leukemia Signaling	2.68	0.0020893	0.139	NaN	STAT3,PML,RARA,FLT3,CSF2RB,TCF4,PIM1,CSF2RA,CSF3R,SPI1,IDH2
HMGB1 Signaling	2.65	0.00223872	0.117	-3.606	JUN,RHOH,MAPK14,OSM,IL1B,TNFRSF1A,LTA,RHOC,SP1,TLR4,TNF,RHOB,IL1A,RHOU
PPARÎ±/RXRÎ± Activation	2.65	0.00223872	0.101	-1.667	JUN,ADCY4,MAPK14,ITGB5,JAK2,IL1B,PRKAB1,BCL3,IKBKB,ACAA1,NFKBIE,NFKBIA,MEF2C,ACVR1B,CD36,IL18RAP,CYP2C8,IL1RAP
TWEAK Signaling	2.65	0.00223872	0.206	-0.378	IKBKB,CASP3,XIAP,NFKBIE,NFKBIA,BID,RIPK1
FcÎ³ Receptor-mediated Phagocytosis in Macrophages and Monocytes	2.65	0.00223872	0.129	-3.464	LCP2,SYK,SRC,GAB2,PTK2B,FCGR1A,PAK1,ACTA2,HMOX1,VAV2,VAV3,LYN
PPAR Signaling	2.62	0.00239883	0.128	2.887	JUN,IL1B,TNFRSF1A,TNF,IL18RAP,IL1A,NR1H3,IL1RAP,IKBKB,NFKBIE,NFKBIA,CITED2
Cdc42 Signaling	2.58	0.00263027	0.102	-2.121	CDC42BPA,JUN,MAPK14,SRC,HLA-DOA,PAK1,FCER1G,HLA-F,HLA-DRA,VAV2,HLA-DQB2,HLA-DRB1,CLIP1,HLA-DMA,MYLK,HLA-DMB,HLA-C
MSP-RON Signaling Pathway	2.57	0.00269153	0.174	NaN	TLR4,F12,JAK2,RPS6KA2,TNF,CSF2RB,ACTA2,TLR2
Primary Immunodeficiency Signaling	2.44	0.00363078	0.167	NaN	TAP2,CD19,BLNK,CD40,CD79A,TAP1,RFX5,CIITA
G-Protein Coupled Receptor Signaling	2.37	0.0042658	0.0859	NaN	PDE12,ADRB2,ADCY4,SRC,PDE4A,IKBKB,P2RY14,PTGER4,NFKBIE,PDE4B,NFKBIA,STAT3,P2RY12,PTK2B,HTR7,PDE8B,LAMTOR3,P2RY13,PDE7B,PTGIR,PTGER3,XCR1
IL-4 Signaling	2.32	0.0047863	0.133	NaN	HLA-DRB1,HLA-DOA,JAK2,HLA-DMA,IL13RA1,HLA-DMB,SOCS1,IL4R,TYK2,HLA-DRA
B Cell Activating Factor Signaling	2.25	0.00562341	0.175	-2.236	JUN,MAPK14,TNFSF13B,TNFRSF17,IKBKB,NFKBIE,NFKBIA
Systemic Lupus Erythematosus Signaling	2.18	0.00660693	0.0884	NaN	JUN,TNFSF13B,TLR7,IL1B,FCGR1A,CD72,CD79B,FCER1G,CD22,CD40,HLA-F,CREM,TNF,IL1A,IL10,HLA-C,CD79A,CD86,LYN
Semaphorin Signaling in Neurons	2.18	0.00660693	0.151	NaN	SEMA4D,RHOH,PAK1,RHOB,NRP1,ARHGEF12,RHOC,RHOU
4-1BB Signaling in T Lymphocytes	2.15	0.00707946	0.194	-2	JUN,MAPK14,TNFSF9,IKBKB,NFKBIE,NFKBIA
iCOS-iCOSL Signaling in T Helper Cells	2.13	0.0074131	0.111	-2	LCP2,HLA-DRB1,GAB2,HLA-DOA,HLA-DMA,HLA-DMB,IKBKB,FCER1G,CD40,NFKBIE,NFKBIA,HLA-DRA
Role of Osteoblasts, Osteoclasts and Chondrocytes in Rheumatoid Arthritis	2.11	0.00776247	0.0868	NaN	JUN,MAPK14,SRC,IL1B,TNFRSF1A,TCF4,IKBKB,TAB2,NFKBIE,NFKBIA,IL7,ADAM17,PTK2B,TNF,IL18RAP,IL1A,IL1RAP,IL10,XIAP
Polyamine Regulation in Colon Cancer	2.08	0.00831764	0.227	NaN	TCF4,MXD1,SAT1,ODC1,MAX
CCR5 Signaling in Macrophages	2.05	0.00891251	0.13	NaN	JUN,MAPK14,GNG11,PTK2B,GNB5,GNG10,FCER1G,CCL4,FAS
Role of RIG1-like Receptors in Antiviral Innate Immunity	2.05	0.00891251	0.159	-1.342	DHX58,CASP10,IRF3,IKBKB,NFKBIE,NFKBIA,RIPK1
Role of Hypercytokinemia/hyperchemokinemia in the Pathogenesis of Influenza	2.05	0.00891251	0.159	NaN	IL15,IL1B,CCR1,CXCL10,TNF,IL1A,CCL4
Differential Regulation of Cytokine Production in Intestinal Epithelial Cells by IL-17A and IL-17F	2.02	0.00954993	0.217	NaN	IL1B,TNF,IL1A,IL10,CCL4
Nur77 Signaling in T Lymphocytes	2.02	0.00954993	0.14	NaN	HLA-DRB1,HLA-DOA,HLA-DMA,HLA-DMB,CASP3,FCER1G,CD86,HLA-DRA
