# Supplementary material for: Differences in Whole Blood Gene Expression Associated with Infection Time-Course and Extent of Fetal Mortality in a Reproductive Model of Type 2 Porcine Reproductive and Respiratory Syndrome Virus (PRRSV) Infection
Source: PLoS One. 2016 Apr 19;11(4):e0153615. doi: 10.1371/journal.pone.0153615 (PMC4836665; doi:10.1371/journal.pone.0153615)
Supplement: S3 Appendix — Excel file of lists of whole blood differentially expressed genes for comparison of low and high fetal mortality groups. 10 tabs. (XLSX) [file pone.0153615.s003.xlsx]

## Sheet: LFMvHFM D0
ensembl_id	logFC	logCPM	PValue	FDR	Number	Chromosome	Gene type	Start	End	Strand	GeneName	Gene Source	Gene Biotype
ENSSSCG00000012780	1.09706	2.10875	8.56204e-05	0.55232	14937	X	protein_coding	142074113	142087377	+	PLXNB3	ensembl	protein_coding
ENSSSCG00000009668	0.746232	8.84883	0.000141423	0.55232	8892	14	protein_coding	12516232	12531189	-	CLU	ensembl_havana	protein_coding
ENSSSCG00000008977	1.91841	10.3092	0.000167201	0.55232	12038	8	protein_coding	75829904	75882217	-	CXCL10	ensembl_havana	protein_coding
ENSSSCG00000003651	0.648232	2.43537	0.000253135	0.627142	7341	6	protein_coding	87871031	87912911	-	RHBDL2	ensembl	protein_coding
ENSSSCG00000000243	1.24631	6.0914	0.000458191	0.908134	18189	5	protein_coding	18218054	18220382	-	PF4	ensembl	protein_coding
ENSSSCG00000017306	0.768507	8.28145	0.000694624	1	21389	12	protein_coding	16717754	16775469	-	ITGB3	ensembl_havana	protein_coding
ENSSSCG00000005211	1.94343	6.65142	0.000858036	1	1482	1	protein_coding	242396225	242416185	-	CD274	ensembl_havana	protein_coding
ENSSSCG00000008648	1.27889	9.42579	0.00110714	1	13829	3	protein_coding	137667912	137683557	-	RSAD2	ensembl_havana	protein_coding
ENSSSCG00000002436	0.573548	4.13192	0.00115897	1	17685	7	protein_coding	118837315	119047917	-	novelgene	ensembl	protein_coding
ENSSSCG00000024867	1.27188	8.83606	0.00130572	1	1325	1	protein_coding	212617012	212628410	-	ISG20	ensembl	protein_coding
ENSSSCG00000005385	0.71664	1.46785	0.00136204	1	1678	1	protein_coding	269817145	269852707	+	NR4A3	ensembl_havana	protein_coding
ENSSSCG00000000148	0.395686	6.13673	0.00223887	1	18075	5	protein_coding	9275335	9276287	+	novelgene	ensembl	protein_coding
ENSSSCG00000027611	0.548829	4.91751	0.00249531	1	19774	16	protein_coding	55799386	55807620	+	novelgene	ensembl	protein_coding
ENSSSCG00000012112	0.412839	4.91031	0.00322424	1	13914	X	protein_coding	8472834	9213814	-	ARHGAP6	havana	protein_coding
ENSSSCG00000009877	0.765622	2.11776	0.00324411	1	9130	14	protein_coding	41131875	41139225	-	IQCD	ensembl	protein_coding
ENSSSCG00000007146	1.54696	8.24745	0.00329183	1	20698	17	processed_transcript	36328314	36349591	+	SIGLEC1	ensembl_havana	processed_transcript
ENSSSCG00000002471	0.953718	6.42971	0.00329679	1	17716	7	protein_coding	122215478	122220545	+	IFI27L2	ensembl	protein_coding
ENSSSCG00000015683	0.430941	5.79037	0.00485868	1	7861	15	protein_coding	15277909	15351980	-	SPOPL	ensembl	protein_coding
ENSSSCG00000027867	1.07385	3.38295	0.00531057	1	3346	13	protein_coding	147854304	147864827	-	novelgene	ensembl	protein_coding
ENSSSCG00000024519	0.498905	1.73531	0.00661615	1	6769	6	protein_coding	53998680	54058490	+	FCAR	ensembl_havana	protein_coding
ENSSSCG00000003250	0.705664	3.05017	0.00691481	1	6709	6	protein_coding	52415290	52422099	-	novelgene	ensembl	protein_coding
ENSSSCG00000010056	0.469568	5.94274	0.00710931	1	9319	14	protein_coding	53061851	53079992	+	GGT1	ensembl_havana	protein_coding
ENSSSCG00000008590	0.625779	1.75095	0.00713299	1	13753	3	protein_coding	121925693	121936727	-	MFSD2B	ensembl	protein_coding
ENSSSCG00000030408	0.853312	9.33446	0.00751963	1	20239	10	protein_coding	38145074	38192181	+	novelgene	ensembl	protein_coding
ENSSSCG00000012363	0.494426	5.13884	0.00767091	1	14340	X	protein_coding	58894678	58976654	+	HEPH	ensembl_havana	protein_coding
ENSSSCG00000025317	0.644866	9.27457	0.00775382	1	20977	17	protein_coding	53413637	53417513	+	novelgene	ensembl	protein_coding
ENSSSCG00000022742	0.475273	8.18988	0.00800796	1	11392	9	protein_coding	127491779	127505079	+	PRDX6	ensembl	protein_coding
ENSSSCG00000029875	0.411286	2.84958	0.00917968	1	6303	6	protein_coding	41267821	41275589	+	ZNF529	ensembl	protein_coding
ENSSSCG00000006982	0.56275	4.3787	0.00931165	1	20490	17	protein_coding	5281876	5322408	+	ZDHHC2	ensembl	protein_coding
ENSSSCG00000017357	0.582395	7.10369	0.00950988	1	21442	12	protein_coding	19231261	19247926	-	ITGA2B	ensembl_havana	protein_coding
ENSSSCG00000001561	1.09555	6.94618	0.0102969	1	16805	7	protein_coding	36990013	37008146	-	ETV7	ensembl	protein_coding
ENSSSCG00000004549	0.782046	2.42978	0.0105178	1	644	1	protein_coding	118116558	118128074	+	RBPMS2	ensembl	protein_coding
ENSSSCG00000029879	1.06924	7.36891	0.0108428	1	2445	13	protein_coding	32577739	32609442	-	LTF	ensembl	protein_coding
ENSSSCG00000030013	0.422543	4.18642	0.0108689	1	7868	15	protein_coding	18486694	18548907	+	novelgene	ensembl	protein_coding
ENSSSCG00000021493	-0.441611	2.12179	0.0111471	1	18411	5	protein_coding	24368786	24374464	+	novelgene	ensembl	protein_coding
ENSSSCG00000006912	0.709734	3.09313	0.0113818	1	16214	4	protein_coding	137107369	137187498	+	HFM1	ensembl	protein_coding
ENSSSCG00000023522	0.853774	3.58739	0.0119439	1	20906	17	protein_coding	46592136	46629982	+	TGM2	ensembl_havana	protein_coding
ENSSSCG00000011993	0.512917	4.28109	0.0124758	1	3530	13	protein_coding	176765927	176772447	-	novelgene	ensembl	protein_coding
ENSSSCG00000015391	0.31631	4.56447	0.0138064	1	11234	9	protein_coding	102743697	102788243	-	CROT	ensembl	protein_coding
ENSSSCG00000026454	0.593759	9.6777	0.0146978	1	1088	1	protein_coding	178852779	178857414	-	PMAIP1	ensembl	protein_coding
ENSSSCG00000027982	0.830589	10.9913	0.0148949	1	23531	GL895967.2	protein_coding	58449	59139	+	ISG15	ensembl	protein_coding
ENSSSCG00000007488	0.539104	2.90581	0.0149788	1	21086	17	protein_coding	62396310	62548050	+	DOK5	ensembl_havana	protein_coding
ENSSSCG00000027551	0.498338	4.98121	0.0151302	1	19235	11	protein_coding	20025119	20037565	-	NUDT15	ensembl	protein_coding
ENSSSCG00000000633	0.53168	8.65001	0.0163914	1	18663	5	protein_coding	64060706	64084599	+	YBX3	ensembl	protein_coding
ENSSSCG00000021990	-0.368298	1.69801	0.0182234	1	1421	1	protein_coding	225599644	225610235	+	novelgene	ensembl	protein_coding
ENSSSCG00000010453	0.608331	11.8367	0.0184844	1	9775	14	protein_coding	110223576	110235651	+	IFIT1	ensembl_havana	protein_coding
ENSSSCG00000027219	0.494454	3.00247	0.019379	1	24491	GL894048.1	protein_coding	9383	33099	-	AKAP7	ensembl	protein_coding
ENSSSCG00000004890	0.6638	2.06665	0.0194975	1	1071	1	protein_coding	175502733	175517283	+	SERPINB2	ensembl	protein_coding
ENSSSCG00000002389	-0.366886	4.28179	0.0199754	1	17624	7	protein_coding	105960537	105978240	+	VASH1	ensembl	protein_coding
ENSSSCG00000015129	0.356426	5.38074	0.020784	1	10826	9	protein_coding	52649356	52729816	+	ARHGEF12	ensembl	protein_coding
ENSSSCG00000009055	0.348934	2.03089	0.0208338	1	12144	8	protein_coding	91963379	91976496	+	ELMOD2	ensembl	protein_coding
ENSSSCG00000002028	0.566748	3.45736	0.0213794	1	17298	7	protein_coding	81031051	81033746	+	CMTM5	ensembl_havana	protein_coding
ENSSSCG00000007502	0.337683	4.90703	0.0216756	1	21108	17	protein_coding	64894962	64910090	+	SPO11	ensembl_havana	protein_coding
ENSSSCG00000025959	-0.346101	3.80497	0.0217947	1	5948	6	protein_coding	4391964	4405680	+	novelgene	ensembl	protein_coding
ENSSSCG00000021731	0.4345	2.45536	0.0233786	1	7989	15	protein_coding	51228282	51415512	+	WWC2	ensembl	protein_coding
ENSSSCG00000006589	0.776745	6.75148	0.0241274	1	15832	4	protein_coding	105075280	105076728	-	S100A12	havana	protein_coding
ENSSSCG00000020665	-0.309083	3.30306	0.0246108	1	4010	2	protein_coding	8331400	8345475	-	TAF6L	ensembl	protein_coding
ENSSSCG00000011795	0.425175	4.36478	0.0258105	1	3218	13	protein_coding	133022540	133065865	-	IGF2BP2	ensembl_havana	protein_coding
ENSSSCG00000021261	1.06234	8.43178	0.0266841	1	9032	14	protein_coding	31807454	31858571	+	novelgene	ensembl	protein_coding
ENSSSCG00000024509	0.323067	3.18494	0.0285849	1	11541	9	protein_coding	144670898	144673738	+	SLC30A1	ensembl	protein_coding
ENSSSCG00000029608	0.881445	8.52835	0.0286529	1	3105	13	protein_coding	117326003	117348541	-	SEC62	ensembl	protein_coding
ENSSSCG00000004209	-0.380034	2.99525	0.0288693	1	249	1	protein_coding	38212863	38839873	+	PTPRK	ensembl	protein_coding
ENSSSCG00000018039	0.753827	4.77167	0.0288885	1	22279	12	protein_coding	62387143	62538681	-	NCOR1	ensembl	protein_coding
ENSSSCG00000000150	0.652238	2.63696	0.0294689	1	18076	5	protein_coding	9296018	9301607	-	novelgene	ensembl	protein_coding
ENSSSCG00000026618	0.534356	2.85863	0.0319013	1	8355	15	protein_coding	107752010	107765597	+	novelgene	ensembl	protein_coding
ENSSSCG00000011113	-0.338957	3.99948	0.0320125	1	20380	10	protein_coding	65552490	65574261	+	novelgene	ensembl	protein_coding
ENSSSCG00000029617	0.334476	5.5668	0.0321457	1	8247	15	protein_coding	89652205	89660955	-	novelgene	ensembl	protein_coding
ENSSSCG00000006590	0.770375	6.52955	0.0327572	1	15833	4	protein_coding	105091816	105092868	-	S100A8	ensembl_havana	protein_coding
ENSSSCG00000029150	-0.368966	3.43305	0.0336228	1	1527	1	protein_coding	248680702	248828200	+	FXN	ensembl	protein_coding
ENSSSCG00000016431	0.564154	2.91795	0.0337488	1	22344	18	protein_coding	5661558	5723817	-	GALNTL5	ensembl	protein_coding
ENSSSCG00000024444	-0.33808	4.85711	0.0343052	1	20115	10	protein_coding	27675580	27699802	-	DDX59	ensembl	protein_coding
ENSSSCG00000023293	0.427764	1.39187	0.0344102	1	11116	9	protein_coding	79847896	79882107	+	novelgene	ensembl	protein_coding
ENSSSCG00000004263	0.447622	1.33823	0.0357237	1	312	1	protein_coding	50213031	50234411	+	novelgene	ensembl	protein_coding
ENSSSCG00000000024	0.330414	7.0478	0.0360427	1	17935	5	protein_coding	2124931	2157974	+	PARVB	ensembl	protein_coding
ENSSSCG00000024333	0.633335	9.61461	0.0360482	1	24316	GL896282.2	protein_coding	2203	27979	+	ZNFX1	ensembl	protein_coding
ENSSSCG00000014769	-0.455847	2.43594	0.0373727	1	10379	9	pseudogene	6148503	6149556	-	novelgene	ensembl	pseudogene
ENSSSCG00000016535	0.419613	7.72911	0.0374536	1	22489	18	protein_coding	15075829	15194597	-	CALD1	ensembl	protein_coding
ENSSSCG00000007523	0.356502	9.02542	0.0378685	1	21128	17	protein_coding	66531835	66538801	+	TUBB1	ensembl_havana	protein_coding
ENSSSCG00000028228	0.268053	8.22022	0.0394565	1	13475	3	protein_coding	84163385	84182474	+	XPO1	ensembl	protein_coding
ENSSSCG00000003276	0.372538	5.22631	0.0399158	1	6764	6	protein_coding	53815295	53834161	-	GP6	havana	protein_coding
ENSSSCG00000021529	-0.447752	3.7736	0.0402476	1	24280	GL893348.1	protein_coding	40706	48115	-	KLF11	ensembl	protein_coding
ENSSSCG00000021309	0.334754	4.86462	0.040318	1	25211	GL894963.1	protein_coding	303	8721	-	TRDMT1	ensembl	protein_coding
ENSSSCG00000009490	-0.421932	3.91453	0.0406783	1	19366	11	protein_coding	69660260	69718918	-	DCT	ensembl	protein_coding
ENSSSCG00000012264	0.302699	4.56271	0.0417351	1	14160	X	protein_coding	45938667	45960059	+	ZNF674	ensembl	protein_coding
ENSSSCG00000012134	0.293277	4.82007	0.0422149	1	13941	X	protein_coding	12832296	12847005	-	PIGA	ensembl_havana	protein_coding
ENSSSCG00000015802	0.434228	5.49652	0.042423	1	8016	15	protein_coding	53776053	53823608	-	FAM149A	ensembl	protein_coding
ENSSSCG00000011768	0.333003	5.19857	0.0430447	1	3158	13	protein_coding	127829131	127884813	-	CCDC39	ensembl	protein_coding
ENSSSCG00000013460	0.536119	11.2373	0.0430509	1	5098	2	protein_coding	76854924	76858471	-	OAZ1	ensembl	protein_coding
ENSSSCG00000010454	0.620929	8.08288	0.0450006	1	9776	14	protein_coding	110250795	110252240	+	IFIT5	ensembl	protein_coding
ENSSSCG00000022446	0.547707	4.62796	0.0477764	1	11725	8	protein_coding	19874198	19915396	-	novelgene	ensembl	protein_coding
ENSSSCG00000030888	-0.388336	2.37476	0.0488974	1	3791	2	protein_coding	1388619	1390090	+	FADD	havana	protein_coding
ENSSSCG00000030732	0.443941	3.82622	0.0490317	1	9389	14	protein_coding	54900260	54901314	+	GP1BB	havana	protein_coding

## Sheet: LFMvHFM D2
ensembl_id	logFC	logCPM	PValue	FDR	Number	Chromosome	Gene type	Start	End	Strand	GeneName	Gene Source	Gene Biotype
ENSSSCG00000007115	-1.42768	5.3625	7.01e-06	0.0428149	20662	17	protein_coding	34274132	34277761	-	THBD	ensembl_havana	protein_coding
ENSSSCG00000007039	-1.96063	2.50668	8.64e-06	0.0428149	20557	17	protein_coding	14656636	14667630	-	PRNP	ensembl_havana	protein_coding
ENSSSCG00000016122	1.41828	3.11291	2.55e-05	0.0632471	8440	15	protein_coding	118627515	118633798	+	CTLA4	ensembl_havana	protein_coding
ENSSSCG00000015650	-0.855282	8.08294	2.39e-05	0.0632471	11058	9	protein_coding	73667346	73718361	+	novelgene	ensembl	protein_coding
ENSSSCG00000029849	-0.764618	7.87889	3.42e-05	0.067364	23422	GL893226.1	protein_coding	113842	114990	+	EDG1	ensembl	protein_coding
ENSSSCG00000023423	-0.914388	7.96216	5.89e-05	0.067364	21240	12	protein_coding	5106878	5112447	-	UBALD2	ensembl	protein_coding
ENSSSCG00000015027	-1.06587	1.80772	6.12e-05	0.067364	10714	9	protein_coding	44431415	44434635	+	novelgene	ensembl	protein_coding
ENSSSCG00000015037	-1.3511	6.31482	4.91e-05	0.067364	10722	9	protein_coding	44692095	44713420	-	IL18	ensembl_havana	protein_coding
ENSSSCG00000000233	-1.45231	3.23217	4.87e-05	0.067364	18176	5	protein_coding	17901709	17938189	+	ACVR1B	ensembl_havana	protein_coding
ENSSSCG00000024458	-1.00664	4.84502	7.41e-05	0.0734201	24990	GL896280.1	protein_coding	6143	16328	-	PDXK	ensembl	protein_coding
ENSSSCG00000015036	-0.994792	6.56685	8.82e-05	0.0794194	10716	9	protein_coding	44457413	44526116	+	DIXDC1	ensembl	protein_coding
ENSSSCG00000009668	0.751763	8.84883	0.000125689	0.103799	8892	14	protein_coding	12516232	12531189	-	CLU	ensembl_havana	protein_coding
ENSSSCG00000027551	0.789028	4.98121	0.000154329	0.117646	19235	11	protein_coding	20025119	20037565	-	NUDT15	ensembl	protein_coding
ENSSSCG00000016903	1.42643	6.75992	0.000178282	0.126198	19657	16	protein_coding	36385658	36393941	+	GZMA	ensembl	protein_coding
ENSSSCG00000000162	0.565107	5.4593	0.000206844	0.129341	18095	5	protein_coding	12541450	12922450	-	BTBD11	ensembl	protein_coding
ENSSSCG00000005264	-0.558873	5.32923	0.000234928	0.129341	1550	1	protein_coding	252230644	252240453	-	ZFAND5	ensembl	protein_coding
ENSSSCG00000003205	-0.753759	3.70741	0.000234019	0.129341	6649	6	protein_coding	50801438	50803084	+	novelgene	ensembl	protein_coding
ENSSSCG00000006763	-1.54418	6.23497	0.000230878	0.129341	16033	4	protein_coding	116879922	116887481	+	BCL2L15	ensembl	protein_coding
ENSSSCG00000006860	-0.543238	4.98573	0.000400214	0.198306	16147	4	protein_coding	128863165	128939924	-	SLC30A7	ensembl	protein_coding
ENSSSCG00000007817	-0.843867	8.73402	0.000384423	0.198306	12766	3	protein_coding	19846364	19869474	-	IL4R	ensembl_havana	protein_coding
ENSSSCG00000008032	0.990413	4.16911	0.000481582	0.204835	13020	3	protein_coding	41925392	41927412	-	novelgene	ensembl	protein_coding
ENSSSCG00000016479	0.787259	3.38574	0.000797787	0.204835	22404	18	protein_coding	7776934	7777450	+	TRBV19	ensembl	protein_coding
ENSSSCG00000031004	0.451613	3.56539	0.000845738	0.204835	14016	X	lincRNA	22075081	22076913	+	lincRNA	havana	lincRNA
ENSSSCG00000012411	0.366454	4.99279	0.000516198	0.204835	14402	X	protein_coding	66183818	66288138	+	novelgene	ensembl	protein_coding
ENSSSCG00000015232	-0.472048	6.30579	0.0009508	0.204835	10949	9	protein_coding	59108821	59325616	+	ST3GAL4	ensembl	protein_coding
ENSSSCG00000009259	-0.540193	4.64372	0.000941901	0.204835	12426	8	protein_coding	147790045	147812920	+	PAQR3	ensembl	protein_coding
ENSSSCG00000013553	-0.561965	8.31715	0.000609789	0.204835	4986	2	protein_coding	72827624	72857071	-	VAV1	ensembl	protein_coding
ENSSSCG00000008677	-0.589495	6.82441	0.00081625	0.204835	11596	8	protein_coding	296933	307451	-	TACC3	ensembl	protein_coding
ENSSSCG00000008858	-0.624298	5.47594	0.000907438	0.204835	11864	8	protein_coding	45678240	45785868	-	KLHL2	ensembl	protein_coding
ENSSSCG00000015044	-0.628601	5.33541	0.00064029	0.204835	10719	9	protein_coding	44617277	44627870	+	C11orf57	ensembl	protein_coding
ENSSSCG00000013262	-0.630545	6.36015	0.000593839	0.204835	4275	2	protein_coding	17313888	17465140	+	AMBRA1	ensembl_havana	protein_coding
ENSSSCG00000009704	-0.678702	3.76699	0.000809261	0.204835	8938	14	protein_coding	17859679	17862757	+	novelgene	ensembl	protein_coding
ENSSSCG00000021837	-0.718486	5.09673	0.000803187	0.204835	23167	GL894019.2	protein_coding	55428	61934	-	TMEM120A	ensembl	protein_coding
ENSSSCG00000013260	-0.750582	4.5375	0.000533612	0.204835	4277	2	protein_coding	17476851	17478911	-	MDK	ensembl	protein_coding
ENSSSCG00000004156	-0.763664	7.17671	0.000944018	0.204835	178	1	protein_coding	30388405	30408868	+	IFNGR1	ensembl_havana	protein_coding
ENSSSCG00000011264	-0.872403	6.30786	0.000518076	0.204835	2351	13	protein_coding	26092997	26105056	-	CSRNP1	ensembl	protein_coding
ENSSSCG00000013595	-0.956599	7.56004	0.000561763	0.204835	4942	2	protein_coding	71403986	71448501	-	LASS4	ensembl	protein_coding
ENSSSCG00000029988	-1.04501	5.90294	0.000624975	0.204835	23166	GL894019.2	protein_coding	5906	54362	+	POR	ensembl	protein_coding
ENSSSCG00000002392	-1.06442	5.73812	0.000800629	0.204835	17627	7	protein_coding	106151786	106154137	-	IRF2BPL	ensembl	protein_coding
ENSSSCG00000025008	-1.07263	5.13086	0.000691345	0.204835	8064	15	protein_coding	59917447	60041096	-	novelgene	ensembl	protein_coding
ENSSSCG00000011698	-1.16993	7.83214	0.000659402	0.204835	2991	13	protein_coding	97219128	97253065	+	GYG1	ensembl	protein_coding
ENSSSCG00000003113	-1.18659	4.79341	0.000865465	0.204835	6539	6	protein_coding	48550461	48551474	+	C5AR2	ensembl	protein_coding
ENSSSCG00000003600	-1.23046	7.62629	0.00090212	0.204835	7256	6	protein_coding	81806755	81821191	+	TINAGL1	ensembl	protein_coding
ENSSSCG00000015594	-1.28788	3.97215	0.000907331	0.204835	11526	9	protein_coding	143623163	143635841	+	novelgene	ensembl	protein_coding
ENSSSCG00000029772	-1.29299	6.74203	0.000935578	0.204835	25057	GL896293.1	protein_coding	10040	10729	-	SOCS3	ensembl	protein_coding
ENSSSCG00000009437	-1.29742	6.22372	0.000920877	0.204835	19278	11	protein_coding	26572065	26574107	-	novelgene	ensembl	protein_coding
ENSSSCG00000011901	-0.350721	5.11887	0.00117676	0.215958	3376	13	protein_coding	150096807	150130576	+	TMEM39A	ensembl	protein_coding
ENSSSCG00000006762	-0.369167	5.08115	0.00111424	0.215958	16032	4	protein_coding	116862014	116874408	+	AP4B1	ensembl	protein_coding
ENSSSCG00000007530	-0.543204	3.86209	0.00109576	0.215958	21135	17	protein_coding	67408904	67409803	-	PPP1R3D	ensembl	protein_coding
ENSSSCG00000030268	-0.551688	6.2074	0.00107013	0.215958	24338	JH118705.1	protein_coding	4157	12738	+	novelgene	ensembl	protein_coding
ENSSSCG00000001703	-0.55955	6.42093	0.0010619	0.215958	16932	7	protein_coding	45124044	45132794	-	NFKBIE	ensembl_havana	protein_coding
ENSSSCG00000023599	-0.565638	5.91214	0.00114745	0.215958	10720	9	protein_coding	44629778	44632100	-	TIMM8B	ensembl	protein_coding
ENSSSCG00000030839	-0.650441	6.48433	0.00116823	0.215958	7634	6	protein_coding	141230121	141233597	+	JUN	havana	protein_coding
ENSSSCG00000009330	-0.904089	8.09487	0.001086	0.215958	19142	11	protein_coding	7261120	7287563	+	ALOX5AP	ensembl	protein_coding
ENSSSCG00000017753	-0.725601	6.22337	0.00123083	0.221773	21917	12	protein_coding	45916685	45982851	+	KSR1	ensembl	protein_coding
ENSSSCG00000006054	-0.562211	6.65074	0.00134147	0.233227	15225	4	protein_coding	36887066	36917862	-	ATP6V1C1	ensembl	protein_coding
ENSSSCG00000011322	-0.957517	9.65909	0.00133071	0.233227	2439	13	protein_coding	32323642	32330286	-	CCR1	ensembl	protein_coding
ENSSSCG00000007495	-0.653167	5.97642	0.00143643	0.239272	21097	17	protein_coding	64102710	64142562	+	CASS4	ensembl_havana	protein_coding
ENSSSCG00000006561	-0.675793	5.86043	0.00140755	0.239272	15812	4	protein_coding	104630732	104635140	+	SLC39A1	ensembl	protein_coding
ENSSSCG00000007240	-0.903895	6.10364	0.00147282	0.239272	20794	17	protein_coding	40656380	40667247	+	novelgene	ensembl	protein_coding
ENSSSCG00000002881	-0.933899	6.50575	0.00145699	0.239272	6256	6	protein_coding	40282039	40283031	-	FFAR2	ensembl	protein_coding
ENSSSCG00000025283	-0.566756	7.95883	0.00152283	0.243406	15067	4	protein_coding	2041609	2049792	-	novelgene	ensembl	protein_coding
ENSSSCG00000006859	-0.539549	4.88465	0.00159767	0.251316	16146	4	protein_coding	128811652	128847959	+	DPH5	ensembl	protein_coding
ENSSSCG00000025042	0.524107	6.14575	0.00175971	0.266609	8441	15	protein_coding	118697550	118717532	+	ICOS	ensembl	protein_coding
ENSSSCG00000006567	-0.441865	5.76891	0.0017756	0.266609	15813	4	protein_coding	104636618	104647384	+	CRTC2	ensembl	protein_coding
ENSSSCG00000021779	-0.501971	4.58461	0.00176913	0.266609	21964	12	protein_coding	47243167	47243868	+	TIAF1	ensembl	protein_coding
ENSSSCG00000015541	-0.496948	5.86039	0.00188407	0.266731	11463	9	pseudogene	134670288	134671264	+	novelgene	ensembl	pseudogene
ENSSSCG00000015024	-0.556716	2.83878	0.00184817	0.266731	10712	9	protein_coding	44420374	44425460	+	C11orf1	ensembl	protein_coding
ENSSSCG00000013735	-0.693868	8.31821	0.00188231	0.266731	4784	2	protein_coding	66505144	66507024	+	JUNB	havana	protein_coding
ENSSSCG00000001993	-1.36951	6.6633	0.00180618	0.266731	17265	7	protein_coding	80300797	80316080	+	TGM1	ensembl_havana	protein_coding
ENSSSCG00000011057	-0.431551	3.73689	0.00195432	0.272779	20319	10	protein_coding	52805643	52821675	-	PRPF18	ensembl	protein_coding
ENSSSCG00000016442	1.35441	2.87095	0.00201954	0.277968	22375	18	protein_coding	6741254	6749392	+	AOC1	havana	protein_coding
ENSSSCG00000029593	-0.509919	7.70444	0.00209972	0.285044	13538	3	protein_coding	98079346	98147165	+	FOXN2	ensembl	protein_coding
ENSSSCG00000023642	0.426009	6.01449	0.0022556	0.286295	14098	X	protein_coding	37205479	37263635	+	XK	ensembl	protein_coding
ENSSSCG00000011642	0.401617	4.02144	0.00235774	0.286295	2899	13	protein_coding	82824175	82899671	-	RYK	ensembl	protein_coding
ENSSSCG00000012857	-0.46245	5.45756	0.00239581	0.286295	3775	2	protein_coding	494866	524106	-	CARS	ensembl	protein_coding
ENSSSCG00000009629	-0.537628	3.2148	0.00224227	0.286295	8850	14	protein_coding	7354351	7376638	-	BIN3	ensembl	protein_coding
ENSSSCG00000002879	-0.663427	6.42393	0.00215647	0.286295	6242	6	protein_coding	39995624	40019940	+	GRAMD1A	ensembl	protein_coding
ENSSSCG00000005930	-0.758587	3.91207	0.00242672	0.286295	15066	4	protein_coding	1954510	2029716	+	SLC45A4	ensembl	protein_coding
ENSSSCG00000001560	-0.960541	3.78624	0.00218699	0.286295	16804	7	protein_coding	36937623	36949206	-	C6orf222	ensembl	protein_coding
ENSSSCG00000003983	-1.01307	8.72307	0.00230151	0.286295	7828	6	protein_coding	157479913	157721955	-	SMAP1L	ensembl	protein_coding
ENSSSCG00000018001	-1.13597	3.54814	0.00240266	0.286295	22241	12	protein_coding	57516159	57541657	-	GAS7	ensembl	protein_coding
ENSSSCG00000006588	-1.28817	7.91451	0.00241534	0.286295	15831	4	protein_coding	105063477	105066298	+	S100A9	ensembl_havana	protein_coding
ENSSSCG00000028331	-1.45893	5.08603	0.00233764	0.286295	13200	3	protein_coding	54901371	54919900	-	novelgene	ensembl	protein_coding
ENSSSCG00000030182	-0.449316	6.59291	0.0024673	0.287658	6447	6	protein_coding	45629733	45646518	+	DEDD2	ensembl_havana	protein_coding
ENSSSCG00000028561	0.534572	5.25199	0.00257807	0.297077	8438	15	protein_coding	118472583	118501321	+	CD28	havana	protein_coding
ENSSSCG00000024982	-0.800198	9.30048	0.00282453	0.321736	12856	3	protein_coding	32319228	32355928	-	LITAF	ensembl_havana	protein_coding
ENSSSCG00000003651	0.520691	2.43537	0.00301208	0.333522	7341	6	protein_coding	87871031	87912911	-	RHBDL2	ensembl	protein_coding
ENSSSCG00000027790	0.499485	7.5649	0.00363475	0.333522	3066	13	protein_coding	108078842	108090547	-	novelgene	ensembl	protein_coding
ENSSSCG00000006902	0.418854	4.32418	0.00334798	0.333522	16204	4	protein_coding	136192330	136201602	+	GFI1	ensembl	protein_coding
ENSSSCG00000006663	-0.379523	5.23635	0.00356128	0.333522	15923	4	protein_coding	108607418	108633053	-	OTUD7B	ensembl	protein_coding
ENSSSCG00000007496	-0.384227	6.6644	0.00305844	0.333522	21099	17	protein_coding	64152512	64196307	+	RTFDC1	ensembl_havana	protein_coding
ENSSSCG00000013414	-0.446588	6.30117	0.00343969	0.333522	5125	2	protein_coding	77532598	77569043	+	ARID3A	ensembl	protein_coding
ENSSSCG00000027701	-0.541662	5.67696	0.003602	0.333522	14163	X	protein_coding	46325399	46371634	+	RP2	ensembl	protein_coding
ENSSSCG00000011251	-0.583723	8.83085	0.00297169	0.333522	2337	13	protein_coding	25181051	25185351	+	MYD88	ensembl_havana	protein_coding
ENSSSCG00000000130	-0.619952	7.53717	0.00359504	0.333522	18055	5	protein_coding	8072167	8104676	-	CYTH4	ensembl	protein_coding
ENSSSCG00000013432	-0.667855	8.26853	0.00332939	0.333522	5136	2	protein_coding	77790468	77797467	-	MIDN	ensembl	protein_coding
ENSSSCG00000013237	-0.681046	8.59591	0.00327195	0.333522	4253	2	protein_coding	16421197	16452507	+	SPI1	ensembl_havana	protein_coding
ENSSSCG00000014803	-0.699169	2.13398	0.00310634	0.333522	10412	9	protein_coding	7424626	7434763	+	novelgene	ensembl	protein_coding
ENSSSCG00000009592	-0.710262	7.91092	0.00359817	0.333522	8810	14	protein_coding	3264861	3279160	-	NFIL3	ensembl_havana	protein_coding
ENSSSCG00000008123	-0.842051	7.50405	0.00331434	0.333522	13150	3	protein_coding	48848334	48860885	-	ARID5A	ensembl	protein_coding
ENSSSCG00000007239	-0.850194	6.93576	0.0031601	0.333522	20793	17	protein_coding	40604637	40623901	+	novelgene	ensembl	protein_coding
ENSSSCG00000024518	-0.854055	6.54309	0.00341976	0.333522	6694	6	protein_coding	51831633	51835159	-	novelgene	ensembl	protein_coding
ENSSSCG00000030831	-0.883423	5.54583	0.00336476	0.333522	15069	4	protein_coding	2284588	2297122	+	DENND3	havana	protein_coding
ENSSSCG00000027426	-0.885511	6.10963	0.00352173	0.333522	6496	6	protein_coding	47155210	47168053	+	BCL3	ensembl_havana	protein_coding
ENSSSCG00000022797	-1.03725	7.70095	0.0036306	0.333522	8087	15	protein_coding	63426230	63437375	-	PPP1R3B	ensembl	protein_coding
ENSSSCG00000003259	-1.03778	4.1568	0.00344424	0.333522	6735	6	protein_coding	53187908	53195431	-	OSCAR	ensembl	protein_coding
ENSSSCG00000026043	-1.8459	9.5262	0.00357778	0.333522	20730	17	protein_coding	37610108	37611677	-	TGM3	ensembl	protein_coding
ENSSSCG00000002669	-1.32159	3.34611	0.00373113	0.339225	5949	6	protein_coding	4412902	4460433	+	CRISPLD2	ensembl_havana	protein_coding
ENSSSCG00000003714	0.775505	4.99305	0.00387412	0.344263	7463	6	protein_coding	102070618	102075994	+	HRH4	ensembl	protein_coding
ENSSSCG00000031047	-0.527708	2.6523	0.00396024	0.344263	3781	2	protein_coding	697731	703354	-	protein_coding	havana	protein_coding
ENSSSCG00000012880	-0.917757	7.7086	0.00390448	0.344263	3807	2	protein_coding	2815220	2874163	+	CPT1A	ensembl_havana	protein_coding
ENSSSCG00000012881	-1.04202	4.65729	0.00383384	0.344263	3808	2	protein_coding	2828172	2838805	-	novelgene	ensembl	protein_coding
ENSSSCG00000013556	-1.10284	6.87191	0.00393323	0.344263	4981	2	protein_coding	72699548	72739564	+	EMR1	ensembl	protein_coding
ENSSSCG00000005719	-0.384882	7.98938	0.00407657	0.345289	2040	1	protein_coding	305502184	305633144	-	RAPGEF1	ensembl	protein_coding
ENSSSCG00000017137	-0.458931	5.90307	0.00402301	0.345289	21168	12	protein_coding	554562	562054	+	METRNL	ensembl	protein_coding
ENSSSCG00000006392	-0.509562	4.27142	0.0040603	0.345289	15626	4	protein_coding	98335035	98342776	+	IGSF8	ensembl_havana	protein_coding
ENSSSCG00000027575	-0.373541	4.93384	0.0042082	0.353417	24589	GL896335.1	protein_coding	19202	34925	-	RELB	ensembl	protein_coding
ENSSSCG00000012517	0.5338	4.29529	0.00428414	0.356772	14595	X	protein_coding	98800897	98803989	-	novelgene	ensembl	protein_coding
ENSSSCG00000022236	-0.627822	9.74257	0.00432233	0.356953	10417	9	protein_coding	7507499	7511916	+	FOLR1	ensembl	protein_coding
ENSSSCG00000008077	-0.361356	5.51345	0.00443582	0.360162	13091	3	protein_coding	43976371	43985070	-	C9orf89	ensembl	protein_coding
ENSSSCG00000016248	-0.384388	5.71673	0.00447023	0.360162	8615	15	protein_coding	142743868	142774381	-	AGFG1	ensembl	protein_coding
ENSSSCG00000029005	-0.546494	6.69209	0.00441609	0.360162	25310	GL895745.1	protein_coding	21	1863	-	KPNA2	ensembl	protein_coding
ENSSSCG00000001427	0.829437	1.61343	0.004661	0.369524	16651	7	protein_coding	27729058	27744181	-	C4A	ensembl_havana	protein_coding
ENSSSCG00000015104	-0.422522	6.04119	0.00465668	0.369524	10800	9	protein_coding	51277344	51281440	+	TRAPPC4	ensembl	protein_coding
ENSSSCG00000007469	-0.520075	8.50963	0.00477858	0.375839	21052	17	protein_coding	58355133	58474149	+	PTP1B	ensembl_havana	protein_coding
ENSSSCG00000014316	-0.727682	7.46572	0.00485731	0.379023	5583	2	protein_coding	143856230	143907415	+	TGFBI	ensembl	protein_coding
ENSSSCG00000013474	-0.366891	6.99706	0.0049534	0.379184	5074	2	protein_coding	75914774	75915931	-	S1PR4	ensembl	protein_coding
ENSSSCG00000004050	-0.380706	7.10409	0.0049103	0.379184	60	1	protein_coding	9420559	9447336	-	WTAP	ensembl	protein_coding
ENSSSCG00000013297	-0.474014	8.9902	0.00498855	0.379184	4321	2	protein_coding	28156392	28374853	-	CD44	ensembl_havana	protein_coding
ENSSSCG00000027967	-0.639091	7.23952	0.00501243	0.379184	12791	3	protein_coding	24156864	24167914	-	IGSF6	ensembl	protein_coding
ENSSSCG00000012257	0.782108	4.54277	0.00576276	0.401525	14141	X	protein_coding	43132739	43209051	-	MAOA	ensembl_havana	protein_coding
ENSSSCG00000023421	0.442038	5.44185	0.00586423	0.401525	8195	15	protein_coding	83412046	83526943	-	novelgene	ensembl	protein_coding
ENSSSCG00000010450	0.381943	7.43213	0.00535216	0.401525	9772	14	protein_coding	110114083	110152331	-	LIPA	ensembl	protein_coding
ENSSSCG00000007735	-0.273096	5.87184	0.00562123	0.401525	12663	3	protein_coding	16560349	16629075	-	novelgene	ensembl	protein_coding
ENSSSCG00000014393	-0.350593	6.05496	0.00578014	0.401525	5705	2	protein_coding	149805752	149817596	-	GNPDA1	ensembl	protein_coding
ENSSSCG00000013938	-0.393627	7.7773	0.00587499	0.401525	4568	2	protein_coding	58240861	58282261	+	GATAD2A	ensembl	protein_coding
ENSSSCG00000021236	-0.407696	5.5333	0.00579784	0.401525	12886	3	protein_coding	34789972	34802901	-	novelgene	ensembl	protein_coding
ENSSSCG00000030648	-0.624658	4.94635	0.00579701	0.401525	13768	3	protein_coding	126064142	126073957	+	novelgene	ensembl	protein_coding
ENSSSCG00000016141	-0.630205	3.69791	0.0056826	0.401525	8467	15	protein_coding	122630690	122671232	+	novelgene	ensembl	protein_coding
ENSSSCG00000004670	-0.672107	4.42641	0.00558354	0.401525	798	1	protein_coding	140915692	140919335	+	C15orf48	ensembl	protein_coding
ENSSSCG00000010280	-0.716055	8.34187	0.00577181	0.401525	9579	14	protein_coding	80559386	80584461	-	C10orf54	ensembl	protein_coding
ENSSSCG00000002814	-0.725515	4.71958	0.00548324	0.401525	6084	6	protein_coding	17679847	17699546	+	GPR97	ensembl	protein_coding
ENSSSCG00000029876	-1.01721	9.73998	0.00548528	0.401525	61	1	protein_coding	9475309	9487684	+	SOD2	ensembl_havana	protein_coding
ENSSSCG00000017622	-1.02787	4.04343	0.00557506	0.401525	21748	12	protein_coding	35196535	35261667	-	novelgene	ensembl	protein_coding
ENSSSCG00000024596	-0.557842	4.299	0.00616792	0.41581	12157	8	protein_coding	93479433	93503333	-	CCRN4L	ensembl	protein_coding
ENSSSCG00000029521	-0.881862	5.74492	0.0061441	0.41581	4296	2	protein_coding	19249749	19263928	+	CD82	havana	protein_coding
ENSSSCG00000009237	0.344259	6.47287	0.00626711	0.417131	12394	8	protein_coding	144378355	144417268	+	HPSE	ensembl	protein_coding
ENSSSCG00000012643	0.547997	5.00487	0.00644626	0.421115	14746	X	protein_coding	116692484	116715686	+	SH2D1A	ensembl_havana	protein_coding
ENSSSCG00000029203	-0.278106	6.16993	0.00645908	0.421115	17376	7	protein_coding	83022127	83041172	-	TOX4	ensembl	protein_coding
ENSSSCG00000024938	-0.661357	6.63585	0.00641962	0.421115	2225	13	protein_coding	2433541	2512538	-	SH3BP5	ensembl_havana	protein_coding
ENSSSCG00000002294	-0.671431	4.92125	0.00659651	0.427264	17528	7	protein_coding	97650735	97693055	+	ARG2	ensembl_havana	protein_coding
ENSSSCG00000024812	-1.17519	3.56842	0.006671	0.429283	13687	3	protein_coding	117543880	117555469	+	novelgene	ensembl	protein_coding
ENSSSCG00000027580	-0.768757	3.95612	0.00716283	0.457959	25291	GL896061.1	protein_coding	1631	4810	-	DBN1	ensembl	protein_coding
ENSSSCG00000029581	-0.487373	4.89166	0.00728175	0.462578	24547	GL892621.1	protein_coding	2358	25204	-	PLIN3	ensembl	protein_coding
ENSSSCG00000015040	-0.350443	6.74397	0.00747476	0.471814	10725	9	protein_coding	44771848	44778992	+	PTS	ensembl	protein_coding
ENSSSCG00000016795	-0.578271	8.0127	0.00779542	0.478808	19528	16	protein_coding	6829357	6866653	+	novelgene	ensembl	protein_coding
ENSSSCG00000017783	-0.606197	5.15987	0.00778921	0.478808	21963	12	protein_coding	47212212	47243009	+	MYO18A	ensembl	protein_coding
ENSSSCG00000000136	-0.755572	8.99032	0.00765047	0.478808	18065	5	protein_coding	8415795	8440059	-	CSF2RB	ensembl	protein_coding
ENSSSCG00000015567	-0.864389	6.61534	0.00771974	0.478808	11491	9	protein_coding	138454826	138618213	-	FAM129A	ensembl_havana	protein_coding
ENSSSCG00000001617	-0.955229	4.51329	0.00782714	0.478808	16855	7	protein_coding	41803220	41825829	-	TREM1	ensembl_havana	protein_coding
ENSSSCG00000016901	0.867341	3.59314	0.0079431	0.479977	19655	16	protein_coding	36320680	36329478	+	GZMK	ensembl	protein_coding
ENSSSCG00000022993	-0.742749	5.4591	0.00791093	0.479977	14616	X	protein_coding	101625119	101698817	+	TBC1D8B	ensembl_havana	protein_coding
ENSSSCG00000021439	0.273783	6.32088	0.00800198	0.480604	2643	13	protein_coding	42284163	42341496	+	CCDC66	ensembl	protein_coding
ENSSSCG00000022737	-0.852069	5.16259	0.00829728	0.495338	24690	GL896304.2	protein_coding	7389	8943	-	MYD88	ensembl	protein_coding
ENSSSCG00000027396	-1.02823	4.51529	0.00836765	0.496547	13686	3	protein_coding	117487534	117490549	+	novelgene	ensembl	protein_coding
ENSSSCG00000029710	0.457238	5.51811	0.00851228	0.499273	5272	2	protein_coding	85693064	85722431	-	GCNT4	ensembl	protein_coding
ENSSSCG00000011504	0.306207	6.46269	0.00851435	0.499273	2701	13	protein_coding	55478569	55514534	-	EOGT	ensembl	protein_coding
ENSSSCG00000007488	0.559148	2.90581	0.00865333	0.504438	21086	17	protein_coding	62396310	62548050	+	DOK5	ensembl_havana	protein_coding
ENSSSCG00000016417	-0.425669	4.98175	0.00878394	0.504641	22326	18	protein_coding	2689188	2795075	-	RBM33	ensembl	protein_coding
ENSSSCG00000027343	-0.487733	1.37816	0.00882908	0.504641	13840	3	protein_coding	139871305	139873586	-	GABARAP	ensembl	protein_coding
ENSSSCG00000026698	-0.624919	2.92567	0.00891142	0.504641	12201	8	protein_coding	110329810	110365693	+	novelgene	ensembl	protein_coding
ENSSSCG00000024030	-0.70141	4.18991	0.00886993	0.504641	24429	GL892547.1	protein_coding	5786	14346	-	AKAP10	ensembl	protein_coding
ENSSSCG00000029371	-0.741946	8.47428	0.00888759	0.504641	6538	6	protein_coding	48523114	48537524	+	C5AR1	ensembl	protein_coding
ENSSSCG00000006797	0.403602	4.56514	0.00950481	0.506412	16069	4	protein_coding	119501409	119515710	+	novelgene	ensembl	protein_coding
ENSSSCG00000006049	0.345462	4.2388	0.0093374	0.506412	15218	4	protein_coding	36477469	36499715	+	SLC25A32	ensembl	protein_coding
ENSSSCG00000026592	-0.394231	5.42328	0.00910429	0.506412	11755	8	protein_coding	31641826	31660823	-	TLR6	ensembl_havana	protein_coding
ENSSSCG00000010509	-0.464716	8.88738	0.00943095	0.506412	9845	14	protein_coding	117674451	117788256	-	PIK3AP1	ensembl	protein_coding
ENSSSCG00000000708	-0.535541	8.51524	0.00949031	0.506412	18750	5	protein_coding	66780726	66793255	+	TNFRSF1A	ensembl_havana	protein_coding
ENSSSCG00000009512	-0.537085	1.79795	0.00946646	0.506412	19403	11	protein_coding	74629766	74640115	-	novelgene	ensembl	protein_coding
ENSSSCG00000002001	-0.650533	5.3957	0.00920438	0.506412	17273	7	protein_coding	80385995	80396581	-	REC8	ensembl	protein_coding
ENSSSCG00000006968	-0.655553	6.65484	0.00919886	0.506412	20472	17	protein_coding	710903	745370	-	LONRF1	ensembl	protein_coding
ENSSSCG00000016564	-0.65636	7.02707	0.0094993	0.506412	22520	18	protein_coding	19862732	19973521	+	UBE2H	ensembl	protein_coding
ENSSSCG00000009633	-0.714105	5.48254	0.00949583	0.506412	8854	14	protein_coding	7785333	7817139	-	novelgene	ensembl	protein_coding
ENSSSCG00000001727	-0.771997	5.46372	0.00928848	0.506412	16961	7	processed_transcript	48679133	48748761	-	TNFRSF21	ensembl_havana	processed_transcript
ENSSSCG00000021296	-0.28442	7.32229	0.00955867	0.506558	3728	13	protein_coding	217424357	217438220	-	PTTG1IP	ensembl	protein_coding
ENSSSCG00000015137	0.518418	4.20376	0.00966569	0.507002	10841	9	protein_coding	55129660	55157001	+	CRTAM	ensembl	protein_coding
ENSSSCG00000005166	0.349194	4.31118	0.00966936	0.507002	1427	1	protein_coding	225900122	226359741	+	MLLT3	ensembl	protein_coding
ENSSSCG00000017200	-0.474652	7.68305	0.00995919	0.511376	21257	12	protein_coding	5520558	5535309	+	UNC13D	ensembl	protein_coding
ENSSSCG00000001987	-0.526285	7.16822	0.00988716	0.511376	17257	7	protein_coding	80222132	80226187	+	RIPK3	havana	protein_coding
ENSSSCG00000014825	-0.584643	6.54549	0.00992045	0.511376	10434	9	protein_coding	8497720	8515461	+	RELT	havana	protein_coding
ENSSSCG00000023603	-0.889933	5.53867	0.00983201	0.511376	12912	3	protein_coding	38812751	38817771	+	UBALD1	ensembl	protein_coding
ENSSSCG00000013065	-0.850431	7.46433	0.0100773	0.514775	4033	2	protein_coding	8649633	8675487	-	ASRGL1	ensembl	protein_coding
ENSSSCG00000000033	-0.493214	7.77689	0.010135	0.515068	17944	5	protein_coding	3145792	3157669	-	TSPO	ensembl	protein_coding
ENSSSCG00000003998	-0.277421	4.83534	0.0107664	0.528732	6852	6	protein_coding	57502682	57527735	-	ZNF274	ensembl	protein_coding
ENSSSCG00000030623	-0.348861	3.20937	0.0106686	0.528732	7205	6	protein_coding	78625554	78634904	+	XKR8	ensembl	protein_coding
ENSSSCG00000024090	-0.358447	2.11367	0.0107515	0.528732	9985	14	protein_coding	133847756	133859183	+	novelgene	ensembl	protein_coding
ENSSSCG00000002776	-0.419919	6.8097	0.0107947	0.528732	6132	6	protein_coding	25355171	25399156	-	ATP6V0D1	ensembl	protein_coding
ENSSSCG00000027793	-0.463666	5.42994	0.0108307	0.528732	24688	GL896153.1	protein_coding	5280	32172	+	PGS1	ensembl	protein_coding
ENSSSCG00000001440	-0.511257	3.06353	0.0106193	0.528732	16676	7	protein_coding	28052185	28077220	-	NOTCH4	ensembl_havana	protein_coding
ENSSSCG00000022208	-0.599636	8.93882	0.0107745	0.528732	24369	GL896374.1	protein_coding	13996	31976	-	TNFRSF1B	ensembl	protein_coding
ENSSSCG00000003513	-1.1931	4.14775	0.0106925	0.528732	7107	6	protein_coding	73662021	73717839	-	ECE1	ensembl	protein_coding
ENSSSCG00000000735	0.425725	3.8123	0.0110438	0.529701	18775	5	protein_coding	69219130	69394433	-	TSPAN9	ensembl	protein_coding
ENSSSCG00000000024	0.400337	7.0478	0.0109072	0.529701	17935	5	protein_coding	2124931	2157974	+	PARVB	ensembl	protein_coding
ENSSSCG00000003564	-0.301895	5.46632	0.0110749	0.529701	7182	6	protein_coding	77780076	77788902	-	GPATCH3	ensembl	protein_coding
ENSSSCG00000027357	-0.422046	6.49382	0.0112782	0.529701	25287	GL896515.1	protein_coding	734	1607	-	CSTB	ensembl	protein_coding
ENSSSCG00000010998	-0.429889	7.69515	0.0112309	0.529701	20232	10	protein_coding	37574130	37635309	+	B4GALT1	ensembl	protein_coding
ENSSSCG00000026139	-0.593805	5.1531	0.0112368	0.529701	12240	8	protein_coding	118358654	118366209	+	TIFA	ensembl_havana	protein_coding
ENSSSCG00000009002	-0.629523	6.39438	0.0111079	0.529701	12077	8	protein_coding	79824541	79834592	-	TLR2	ensembl_havana	protein_coding
ENSSSCG00000008157	-0.883207	6.93383	0.0111559	0.529701	13195	3	protein_coding	54241697	54273967	-	IL18RAP	ensembl_havana	protein_coding
ENSSSCG00000008317	-0.405732	5.5714	0.0113953	0.531303	13405	3	protein_coding	74991443	74997663	+	novelgene	ensembl	protein_coding
ENSSSCG00000014248	-0.57582	9.09994	0.0114195	0.531303	5504	2	protein_coding	135104404	135158940	+	LMNB1	ensembl	protein_coding
ENSSSCG00000030136	0.464947	4.03974	0.0115171	0.53334	22263	12	protein_coding	61093362	61148384	+	novelgene	ensembl	protein_coding
ENSSSCG00000026955	0.708587	5.90352	0.0117417	0.54121	1429	1	protein_coding	227035726	227065829	-	ACER2	ensembl	protein_coding
ENSSSCG00000005024	0.310145	7.64715	0.012091	0.542182	1238	1	protein_coding	200948636	200991567	-	PYGL	ensembl	protein_coding
ENSSSCG00000004958	-0.467796	4.92382	0.0120697	0.542182	1150	1	protein_coding	183773064	183948887	+	novelgene	ensembl	protein_coding
ENSSSCG00000012068	-0.566375	6.45562	0.0120543	0.542182	24895	GL894492.1	protein_coding	7767	21848	-	ETS2	ensembl	protein_coding
ENSSSCG00000028875	-0.679177	3.88196	0.0120488	0.542182	19866	16	protein_coding	71986890	72008135	-	HAVCR2	ensembl	protein_coding
ENSSSCG00000014891	-0.809319	6.33282	0.0118717	0.542182	10518	9	protein_coding	13936307	14135685	-	GAB2	ensembl	protein_coding
ENSSSCG00000015476	-0.850522	8.68073	0.0119053	0.542182	11374	9	protein_coding	125344018	125353610	-	CHI3L1	ensembl_havana	protein_coding
ENSSSCG00000006912	0.706396	3.09313	0.0127019	0.56038	16214	4	protein_coding	137107369	137187498	+	HFM1	ensembl	protein_coding
ENSSSCG00000003250	0.647637	3.05017	0.0127231	0.56038	6709	6	protein_coding	52415290	52422099	-	novelgene	ensembl	protein_coding
ENSSSCG00000015834	-0.299284	5.89596	0.012566	0.56038	8058	15	protein_coding	59503838	59520949	+	RNF122	ensembl	protein_coding
ENSSSCG00000025218	-0.428818	2.42157	0.0127066	0.56038	6050	6	protein_coding	14649337	14654735	-	TXNL4B	ensembl	protein_coding
ENSSSCG00000030309	0.524124	3.44386	0.0132687	0.561084	24092	GL896236.1	protein_coding	20128	27185	-	NDRG2	ensembl	protein_coding
ENSSSCG00000022742	0.445071	8.18988	0.0130438	0.561084	11392	9	protein_coding	127491779	127505079	+	PRDX6	ensembl	protein_coding
ENSSSCG00000021309	0.407171	4.86462	0.0133359	0.561084	25211	GL894963.1	protein_coding	303	8721	-	TRDMT1	ensembl	protein_coding
ENSSSCG00000020870	0.275849	4.81956	0.0135883	0.561084	11225	9	protein_coding	101840273	101871582	+	DBF4	ensembl	protein_coding
ENSSSCG00000005613	-0.371557	2.40425	0.0135326	0.561084	1951	1	protein_coding	301878107	301918956	+	novelgene	ensembl	protein_coding
ENSSSCG00000017406	-0.387833	7.50321	0.0131706	0.561084	21502	12	protein_coding	20835847	20863349	+	STAT5B	ensembl	protein_coding
ENSSSCG00000012277	-0.478135	4.80711	0.0135217	0.561084	14185	X	protein_coding	47372592	47376668	-	TIMP1	ensembl_havana	protein_coding
ENSSSCG00000023369	-0.491404	4.22034	0.0128888	0.561084	25235	GL896094.1	protein_coding	3193	7165	-	MSRB1	ensembl	protein_coding
ENSSSCG00000011752	-0.493406	6.23886	0.0128881	0.561084	3123	13	protein_coding	119779314	119842558	-	novelgene	ensembl	protein_coding
ENSSSCG00000029042	-0.520872	7.87051	0.0129496	0.561084	8205	15	protein_coding	84798248	84823208	-	novelgene	ensembl	protein_coding
ENSSSCG00000023779	-0.565249	2.80726	0.0131416	0.561084	8466	15	protein_coding	122538281	122616951	-	novelgene	ensembl	protein_coding
ENSSSCG00000007754	-0.573746	6.85364	0.0130476	0.561084	12701	3	protein_coding	17652411	17668230	-	ITGAM	havana	protein_coding
ENSSSCG00000025485	-0.608639	6.58622	0.0135522	0.561084	16059	4	protein_coding	119057620	119064131	-	C1orf162	ensembl	protein_coding
ENSSSCG00000001539	-0.783445	5.09705	0.0135478	0.561084	16790	7	protein_coding	36141606	36215260	-	PPARD	ensembl	protein_coding
ENSSSCG00000030042	-0.970614	7.51544	0.013257	0.561084	5134	2	protein_coding	77676872	77694114	-	SBNO2	ensembl	protein_coding
ENSSSCG00000028724	0.494465	1.80973	0.013967	0.564021	3598	13	protein_coding	202775040	202781524	+	novelgene	ensembl	protein_coding
ENSSSCG00000006376	-0.483192	3.67107	0.0138739	0.564021	15605	4	protein_coding	97495666	97509863	-	novelgene	ensembl	protein_coding
ENSSSCG00000006290	-0.50043	3.55224	0.0138877	0.564021	15508	4	protein_coding	89134707	89161100	+	SLC19A2	ensembl	protein_coding
ENSSSCG00000008740	-0.504088	8.03447	0.0140009	0.564021	11684	8	protein_coding	10562901	10609521	-	FBXL5	ensembl	protein_coding
ENSSSCG00000004487	-0.506566	4.84337	0.0139822	0.564021	567	1	protein_coding	103500011	103525341	-	MTO1	ensembl	protein_coding
ENSSSCG00000000289	-0.66497	8.46432	0.0138988	0.564021	18256	5	protein_coding	20354013	20356814	-	NFE2	ensembl	protein_coding
ENSSSCG00000023241	0.489269	3.23093	0.0140863	0.565164	9483	14	protein_coding	65734685	65742345	-	novelgene	ensembl	protein_coding
ENSSSCG00000022998	0.490304	3.80677	0.0142962	0.566702	20955	17	protein_coding	52419597	52501661	+	PKIG	ensembl	protein_coding
ENSSSCG00000010056	0.427883	5.94274	0.0142494	0.566702	9319	14	protein_coding	53061851	53079992	+	GGT1	ensembl_havana	protein_coding
ENSSSCG00000003226	-0.596266	8.54826	0.0142669	0.566702	6680	6	protein_coding	51581782	51600200	+	novelgene	ensembl_havana	protein_coding
ENSSSCG00000027611	0.439718	4.91751	0.0144867	0.571966	19774	16	protein_coding	55799386	55807620	+	novelgene	ensembl	protein_coding
ENSSSCG00000011782	0.454431	3.93905	0.0146091	0.572236	3183	13	protein_coding	131309017	131364828	-	ABCC5	ensembl	protein_coding
ENSSSCG00000013501	-1.02089	3.9739	0.0146007	0.572236	5050	2	protein_coding	75072172	75082234	-	CREB3L3	ensembl	protein_coding
ENSSSCG00000025261	0.73973	3.19902	0.0150871	0.581018	7152	6	protein_coding	76298301	76302289	-	RUNX3	ensembl	protein_coding
ENSSSCG00000011297	-0.410503	5.49087	0.0150584	0.581018	2399	13	protein_coding	29833568	29883671	+	ABHD5	ensembl	protein_coding
ENSSSCG00000012624	-0.500675	2.00417	0.014979	0.581018	14721	X	protein_coding	113758574	113796945	-	SLC25A43	ensembl_havana	protein_coding
ENSSSCG00000025179	-0.562165	4.02312	0.0149449	0.581018	25273	GL896388.1	protein_coding	1789	6113	-	NECAP1	ensembl	protein_coding
ENSSSCG00000016184	-0.984533	7.40099	0.0151264	0.581018	8521	15	protein_coding	133314544	133317159	-	novelgene	ensembl	protein_coding
ENSSSCG00000000705	0.484848	7.27162	0.0152433	0.582486	18747	5	protein_coding	66658752	66664135	-	CD27	ensembl_havana	protein_coding
ENSSSCG00000005516	-0.735173	4.15538	0.0152822	0.582486	1839	1	protein_coding	293510864	293528679	-	STOM	ensembl	protein_coding
ENSSSCG00000013475	-0.465303	6.31386	0.01535	0.58283	5072	2	protein_coding	75893470	75909454	-	NCLN	ensembl	protein_coding
ENSSSCG00000001090	0.906895	3.44401	0.0158664	0.585019	16371	7	protein_coding	20501783	20525997	+	ALDH5A1	ensembl	protein_coding
ENSSSCG00000007436	0.833318	8.28837	0.0162277	0.585019	21003	17	protein_coding	53819788	53827092	+	MMP9	ensembl	protein_coding
ENSSSCG00000029875	0.389928	2.84958	0.0161876	0.585019	6303	6	protein_coding	41267821	41275589	+	ZNF529	ensembl	protein_coding
ENSSSCG00000009465	0.352382	5.80065	0.0162032	0.585019	19322	11	protein_coding	52159564	52187156	-	novelgene	ensembl	protein_coding
ENSSSCG00000028045	-0.327042	5.18071	0.0162806	0.585019	7097	6	protein_coding	72940825	72951919	-	MUL1	ensembl	protein_coding
ENSSSCG00000026201	-0.332553	5.99448	0.0164112	0.585019	25317	GL895457.1	protein_coding	28	819	+	IFNAR2	ensembl	protein_coding
ENSSSCG00000010024	-0.35251	3.59597	0.016303	0.585019	9277	14	protein_coding	51057234	51088417	+	RNF185	ensembl	protein_coding
ENSSSCG00000021044	-0.492528	4.13847	0.016075	0.585019	8360	15	protein_coding	111065450	111104670	+	novelgene	ensembl	protein_coding
ENSSSCG00000006777	-0.548468	7.03538	0.015939	0.585019	16047	4	protein_coding	117848597	117854870	-	RHOC	ensembl	protein_coding
ENSSSCG00000027064	-0.593475	1.90418	0.0161124	0.585019	3375	13	protein_coding	150088607	150093394	-	novelgene	ensembl	protein_coding
ENSSSCG00000004728	-0.599264	6.75461	0.0161407	0.585019	863	1	protein_coding	143852200	143905749	-	CAPN3	ensembl	protein_coding
ENSSSCG00000014780	-0.624284	7.00837	0.0159705	0.585019	10388	9	protein_coding	6536121	6543906	+	TRIM21	ensembl_havana	protein_coding
ENSSSCG00000016062	-0.629639	8.26354	0.0163236	0.585019	8354	15	protein_coding	107658457	107666685	+	NABP1	ensembl	protein_coding
ENSSSCG00000013904	-0.668414	2.65588	0.015997	0.585019	4588	2	protein_coding	59025448	59025582	-	novelgene	ensembl	protein_coding
ENSSSCG00000007812	-0.741713	8.76084	0.0158781	0.585019	12760	3	protein_coding	19004234	19111895	+	XPO6	ensembl	protein_coding
ENSSSCG00000021552	-0.856361	1.9124	0.0163967	0.585019	8469	15	protein_coding	122703560	122704189	-	novelgene	ensembl	protein_coding
ENSSSCG00000001817	-1.0494	3.97223	0.0157017	0.585019	17060	7	protein_coding	58495234	58502440	+	FURIN	ensembl	protein_coding
ENSSSCG00000022287	0.39382	5.63631	0.0166079	0.5878	3067	13	protein_coding	108091639	108105685	+	novelgene	ensembl	protein_coding
ENSSSCG00000017777	-0.704162	5.22965	0.0165795	0.5878	21958	12	protein_coding	47153569	47162508	+	FLOT2	ensembl	protein_coding
ENSSSCG00000009127	-0.666849	5.96324	0.016676	0.58811	12239	8	protein_coding	118152925	118185152	+	ALPK1	ensembl	protein_coding
ENSSSCG00000015662	-0.738656	7.09162	0.0168727	0.592938	11072	9	protein_coding	74110909	74154259	+	C4BPA	ensembl	protein_coding
ENSSSCG00000024899	0.598437	8.39772	0.0172505	0.598291	22001	12	protein_coding	49514985	49525727	-	FAM101B	ensembl	protein_coding
ENSSSCG00000025704	0.334642	6.89847	0.0171634	0.598291	16064	4	protein_coding	119302443	119319206	+	novelgene	ensembl	protein_coding
ENSSSCG00000003928	-0.330585	4.45577	0.0172678	0.598291	7761	6	protein_coding	154046076	154051342	+	PLK3	ensembl	protein_coding
ENSSSCG00000006088	-0.600053	2.85296	0.0172293	0.598291	15282	4	protein_coding	43122710	43138586	-	SDC2	ensembl	protein_coding
ENSSSCG00000016243	-0.693994	3.95115	0.0173269	0.598291	8607	15	protein_coding	142019659	142047248	-	RHBDD1	ensembl	protein_coding
ENSSSCG00000015390	0.3142	5.11655	0.0174527	0.600543	11232	9	protein_coding	102544383	102626450	+	ABCB1	ensembl_havana	protein_coding
ENSSSCG00000025392	0.489602	2.80272	0.0177388	0.608276	3531	13	protein_coding	176779017	176780830	+	novelgene	ensembl	protein_coding
ENSSSCG00000022178	-0.473915	7.85179	0.0178565	0.609289	17571	7	protein_coding	102416956	102504747	-	novelgene	ensembl	protein_coding
ENSSSCG00000030681	-1.05519	4.3604	0.0178913	0.609289	11373	9	protein_coding	125332735	125340972	-	MYBPH	ensembl	protein_coding
ENSSSCG00000004878	-0.460078	4.17386	0.018145	0.612034	1054	1	protein_coding	168992150	168993757	-	SOCS6	ensembl	protein_coding
ENSSSCG00000024595	-0.618628	7.47443	0.0181176	0.612034	24997	GL896271.1	protein_coding	3	4541	+	APOBR	ensembl	protein_coding
ENSSSCG00000021672	-0.647279	7.27216	0.0181572	0.612034	21256	12	protein_coding	5511862	5519993	+	WBP2	ensembl	protein_coding
ENSSSCG00000017378	-0.409955	7.06515	0.0183476	0.616354	21466	12	protein_coding	19859931	19892872	+	DHX8	ensembl	protein_coding
ENSSSCG00000022357	0.342075	10.4361	0.0185757	0.617737	13509	3	protein_coding	90773817	90776397	-	RPS27A	ensembl	protein_coding
ENSSSCG00000008796	-0.724545	4.18538	0.0185354	0.617737	11777	8	protein_coding	33176871	33190523	-	RBM47	ensembl	protein_coding
ENSSSCG00000015955	0.348653	4.50594	0.0188011	0.623139	8231	15	protein_coding	87830505	87900014	+	ITGA6	ensembl_havana	protein_coding
ENSSSCG00000004547	-0.765508	5.32593	0.0189186	0.624945	641	1	protein_coding	118018185	118027873	-	PLEKHO2	ensembl	protein_coding
ENSSSCG00000002689	-0.354223	6.16294	0.0192113	0.630581	5969	6	protein_coding	7183374	7278279	-	CMIP	ensembl	protein_coding
ENSSSCG00000014913	-0.416781	8.44648	0.0192246	0.630581	10544	9	protein_coding	22107630	22184700	-	novelgene	ensembl	protein_coding
ENSSSCG00000028762	-0.492754	4.48242	0.0192801	0.630581	4070	2	protein_coding	10167627	10175716	-	VPS37C	ensembl	protein_coding
ENSSSCG00000026646	-0.319273	8.0684	0.0194067	0.632631	21869	12	protein_coding	41690124	41712782	+	RFFL	ensembl	protein_coding
ENSSSCG00000027812	-0.482522	7.80012	0.0196951	0.637837	2845	13	protein_coding	78944341	78986997	-	IQSEC1	ensembl	protein_coding
ENSSSCG00000021675	-0.718314	5.68548	0.0197939	0.638951	4716	2	protein_coding	64160636	64183207	+	EMR2	havana	protein_coding
ENSSSCG00000006824	-0.301171	6.71167	0.0199468	0.639718	16098	4	protein_coding	120992201	121038050	-	GNAI3	ensembl	protein_coding
ENSSSCG00000017252	-0.842312	5.40893	0.0198957	0.639718	23234	JH118414.1	protein_coding	92222	93638	-	KCNJ2	ensembl	protein_coding
ENSSSCG00000012363	0.428436	5.13884	0.0203072	0.648788	14340	X	protein_coding	58894678	58976654	+	HEPH	ensembl_havana	protein_coding
ENSSSCG00000010094	-0.270419	4.78757	0.0203992	0.648788	9356	14	protein_coding	53940891	53956622	+	SNAP29	ensembl	protein_coding
ENSSSCG00000001347	-0.441485	5.98422	0.0205271	0.648788	16594	7	protein_coding	26818442	26835304	-	PPP1R10	ensembl_havana	protein_coding
ENSSSCG00000009840	-0.468628	6.32677	0.0204262	0.648788	9090	14	protein_coding	35147993	35163200	-	PRKAB1	ensembl	protein_coding
ENSSSCG00000003558	-0.310995	8.04325	0.0206416	0.649393	7175	6	protein_coding	77442985	77479999	+	RPS6KA1	ensembl	protein_coding
ENSSSCG00000009877	0.581849	2.11776	0.0210904	0.653143	9130	14	protein_coding	41131875	41139225	-	IQCD	ensembl	protein_coding
ENSSSCG00000011390	-0.324236	7.76608	0.021018	0.653143	2529	13	protein_coding	35432680	35455714	-	IP6K1	ensembl	protein_coding
ENSSSCG00000026752	-0.408794	9.88896	0.0208959	0.653143	16871	7	protein_coding	42486007	42493376	-	CCND3	ensembl_havana	protein_coding
ENSSSCG00000009012	-0.480293	7.62443	0.0209468	0.653143	12087	8	protein_coding	80945044	80965689	+	TMEM154	ensembl	protein_coding
ENSSSCG00000008043	-0.677656	4.82863	0.0210822	0.653143	13042	3	protein_coding	42353097	42371672	+	novelgene	ensembl	protein_coding
ENSSSCG00000010433	-0.529855	6.45441	0.0211641	0.653383	9754	14	protein_coding	107988063	108105320	-	SGMS1	ensembl	protein_coding
ENSSSCG00000028517	0.34533	5.25378	0.0214093	0.656468	10831	9	protein_coding	53564367	53580784	+	SC5D	ensembl	protein_coding
ENSSSCG00000017956	-0.434055	4.82696	0.0214459	0.656468	22178	12	protein_coding	55296985	55299524	-	CD68	havana	protein_coding
ENSSSCG00000013623	-0.474445	7.43914	0.0214627	0.656468	4910	2	protein_coding	70385629	70398853	-	RAB3D	ensembl	protein_coding
ENSSSCG00000021557	-0.405475	6.43744	0.0216043	0.656746	25040	GL892962.1	protein_coding	15128	17110	+	novelgene	ensembl	protein_coding
ENSSSCG00000017750	-0.486043	8.77793	0.0215427	0.656746	21913	12	protein_coding	45381283	45387344	+	EVI2B	ensembl	protein_coding
ENSSSCG00000017496	-0.274828	5.97669	0.022138	0.670911	21586	12	protein_coding	23045707	23047364	+	MIEN1	ensembl_havana	protein_coding
ENSSSCG00000011022	-0.362507	6.59732	0.0223459	0.675146	20266	10	protein_coding	45876739	46000323	-	SVIL	ensembl	protein_coding
ENSSSCG00000014791	0.283903	7.52727	0.022555	0.677291	10399	9	protein_coding	6818049	6840330	-	novelgene	ensembl	protein_coding
ENSSSCG00000012806	-0.333613	2.84633	0.0226219	0.677291	14964	X	protein_coding	142728032	142798134	+	TMLHE	ensembl	protein_coding
ENSSSCG00000015784	-0.81966	9.03237	0.0227385	0.67873	8002	15	protein_coding	52526606	52592779	-	FACL2	ensembl	protein_coding
ENSSSCG00000003549	0.371662	6.46622	0.0229018	0.681551	7153	6	protein_coding	76601345	76625150	+	LDLRAP1	ensembl	protein_coding
ENSSSCG00000023404	0.418021	4.63396	0.0234388	0.685744	9460	14	protein_coding	64032151	64053317	+	FAM89A	ensembl	protein_coding
ENSSSCG00000006337	-0.331131	4.86442	0.023471	0.685744	15560	4	protein_coding	95571648	95594175	+	HSD17B7	ensembl	protein_coding
ENSSSCG00000008836	-0.343862	3.44765	0.023297	0.685744	11836	8	protein_coding	42103927	42271355	-	novelgene	ensembl	protein_coding
ENSSSCG00000006891	-0.399105	3.33216	0.023527	0.685744	16187	4	protein_coding	135017070	135032511	+	GCLM	ensembl	protein_coding
ENSSSCG00000011897	-0.436809	4.17371	0.023407	0.685744	3374	13	protein_coding	150079283	150082324	-	novelgene	ensembl	protein_coding
ENSSSCG00000017702	-0.511803	8.86839	0.0233872	0.685744	21855	12	protein_coding	41160877	41165234	+	CCL23	ensembl_havana	protein_coding
ENSSSCG00000030088	-0.632629	7.22565	0.023405	0.685744	25182	GL896316.1	protein_coding	21	12375	+	CSF2RA	ensembl	protein_coding
ENSSSCG00000012846	-0.343216	5.93988	0.0236512	0.68734	3758	2	protein_coding	193624	200363	+	PDDC1	ensembl	protein_coding
ENSSSCG00000017605	0.318596	6.23583	0.0238164	0.6886	21725	12	protein_coding	32362124	32389071	-	MMD	ensembl	protein_coding
ENSSSCG00000011437	-0.281747	5.31949	0.0240419	0.6886	2599	13	protein_coding	37657827	37667061	-	ALAS1	ensembl	protein_coding
ENSSSCG00000009759	-0.415471	5.23449	0.0238898	0.6886	9001	14	protein_coding	30050781	30093798	+	SCARB1	ensembl	protein_coding
ENSSSCG00000000137	-0.423072	7.71037	0.0239306	0.6886	18066	5	protein_coding	8474345	8497583	-	NCF4	ensembl_havana	protein_coding
ENSSSCG00000003506	-0.440484	4.35685	0.0240098	0.6886	7100	6	protein_coding	73056593	73128343	+	PINK1	ensembl	protein_coding
ENSSSCG00000023697	-0.479962	2.88862	0.0243067	0.692181	23991	GL896267.1	protein_coding	36765	40415	-	REM2	ensembl	protein_coding
ENSSSCG00000021059	-0.731878	3.81792	0.0242675	0.692181	11372	9	protein_coding	125294860	125334614	+	ADORA1	ensembl	protein_coding
ENSSSCG00000025087	0.55276	4.57167	0.0244094	0.69297	15444	4	protein_coding	78382682	78507425	+	novelgene	ensembl	protein_coding
ENSSSCG00000005503	-0.878288	7.91461	0.0244742	0.69297	1820	1	protein_coding	289775822	289785847	+	TLR4	ensembl_havana	protein_coding
ENSSSCG00000011603	-0.542126	3.49752	0.0246421	0.695735	2834	13	protein_coding	77797125	77876554	-	TMEM43	ensembl	protein_coding
ENSSSCG00000003743	-0.326631	7.18355	0.0248198	0.696784	7507	6	protein_coding	111754679	112008944	+	GALNT1	ensembl_havana	protein_coding
ENSSSCG00000013114	-0.41275	6.6633	0.0247944	0.696784	4074	2	protein_coding	10348266	10366728	-	SLC15A3	ensembl	protein_coding
ENSSSCG00000003608	0.407146	8.38819	0.0250884	0.698124	7281	6	protein_coding	82843255	82852669	+	LCK	ensembl	protein_coding
ENSSSCG00000025134	0.369429	5.9382	0.0251999	0.698124	8309	15	protein_coding	101733011	101806977	+	FAM171B	ensembl	protein_coding
ENSSSCG00000017205	-0.264301	5.43808	0.0250307	0.698124	21263	12	protein_coding	5641609	5678650	-	SAP30BP	ensembl	protein_coding
ENSSSCG00000005659	-0.496828	3.41198	0.0252198	0.698124	1994	1	protein_coding	303110520	303142117	-	ZER1	ensembl	protein_coding
ENSSSCG00000016348	-0.69786	4.58538	0.0250727	0.698124	8731	15	protein_coding	153136233	153145500	+	novelgene	ensembl	protein_coding
ENSSSCG00000012981	-0.294725	7.56205	0.0253113	0.698343	3906	2	protein_coding	5698668	5707943	-	RELA	ensembl_havana	protein_coding
ENSSSCG00000016449	-0.513879	3.96086	0.0253687	0.698343	22374	18	protein_coding	6731369	6733669	-	GIMAP2	ensembl	protein_coding
ENSSSCG00000012695	-0.556667	6.9957	0.0257303	0.706337	14830	X	protein_coding	126934382	126995151	+	DDX26B	ensembl_havana	protein_coding
ENSSSCG00000028322	-0.315031	6.97342	0.0258362	0.707283	11002	9	protein_coding	70327445	70331400	+	BTG2	ensembl	protein_coding
ENSSSCG00000016277	0.581036	3.52391	0.026226	0.710232	8648	15	protein_coding	145991813	146000291	-	novelgene	ensembl	protein_coding
ENSSSCG00000017861	0.407161	3.85537	0.0262153	0.710232	22054	12	protein_coding	51468686	51493212	+	ASPA	ensembl	protein_coding
ENSSSCG00000012264	0.330898	4.56271	0.0263022	0.710232	14160	X	protein_coding	45938667	45960059	+	ZNF674	ensembl	protein_coding
ENSSSCG00000027677	-0.366175	7.30925	0.0261999	0.710232	21649	12	protein_coding	25368698	25383610	+	ABI3	ensembl	protein_coding
ENSSSCG00000009239	-0.810648	4.99398	0.026274	0.710232	12396	8	protein_coding	144504872	144531061	+	novelgene	ensembl	protein_coding
ENSSSCG00000012287	-0.413184	6.40675	0.0264912	0.711457	14209	X	protein_coding	47948307	47964288	-	TFE3	ensembl_havana	protein_coding
ENSSSCG00000017202	-0.428178	10.794	0.02693	0.721288	21260	12	protein_coding	5578732	5582155	+	H3F3A	ensembl	protein_coding
ENSSSCG00000002259	-0.866445	7.24115	0.0270749	0.723215	17499	7	protein_coding	94532329	94578520	+	AKAP13	ensembl	protein_coding
ENSSSCG00000006296	-0.464962	4.93926	0.0272704	0.724531	15512	4	protein_coding	89529321	89550560	-	ATP1B1	ensembl	protein_coding
ENSSSCG00000021660	-0.542604	5.29556	0.0272053	0.724531	7393	6	protein_coding	91619320	91647225	+	RAB31	ensembl	protein_coding
ENSSSCG00000020732	0.541139	2.61847	0.0276348	0.729594	18959	5	protein_coding	89581274	89594766	+	IKBIP	ensembl	protein_coding
ENSSSCG00000016059	0.312823	5.14387	0.0277555	0.729594	8350	15	protein_coding	106914580	107074021	-	STAT4	ensembl	protein_coding
ENSSSCG00000013293	-0.34461	5.81767	0.0275661	0.729594	4315	2	protein_coding	27119410	27138704	+	COMMD9	ensembl	protein_coding
ENSSSCG00000013551	-0.687137	2.78825	0.0277404	0.729594	4983	2	protein_coding	72761363	72787995	+	novelgene	ensembl	protein_coding
ENSSSCG00000021130	-0.320403	3.66543	0.0282487	0.737282	16589	7	protein_coding	26733857	26735784	+	RPP21	ensembl_havana	protein_coding
ENSSSCG00000013785	-0.721849	5.36558	0.0282712	0.737282	4725	2	protein_coding	64781428	64851106	+	novelgene	ensembl	protein_coding
ENSSSCG00000006590	-0.788879	6.52955	0.0281571	0.737282	15833	4	protein_coding	105091816	105092868	-	S100A8	ensembl_havana	protein_coding
ENSSSCG00000021215	-0.393952	2.80966	0.0284242	0.737392	16829	7	protein_coding	38909262	38909459	+	novelgene	ensembl	protein_coding
ENSSSCG00000013514	-0.705321	6.77146	0.0284168	0.737392	5034	2	protein_coding	74792835	74794961	+	LRG1	ensembl	protein_coding
ENSSSCG00000015093	0.33446	7.7208	0.0288534	0.738842	10782	9	protein_coding	50680925	50685383	-	CD3D	ensembl_havana	protein_coding
ENSSSCG00000020803	-0.30708	5.47774	0.028865	0.738842	16802	7	protein_coding	36804604	36865913	+	novelgene	ensembl	protein_coding
ENSSSCG00000007395	-0.331284	6.10209	0.0287579	0.738842	20973	17	protein_coding	53278306	53284855	-	novelgene	ensembl	protein_coding
ENSSSCG00000027628	-0.4058	8.85091	0.0289274	0.738842	15791	4	protein_coding	104198431	104250107	-	novelgene	ensembl	protein_coding
ENSSSCG00000030388	-1.02759	7.00536	0.0286969	0.738842	24939	GL894763.1	protein_coding	6321	17326	-	UPP1	ensembl	protein_coding
ENSSSCG00000009613	-1.10397	7.84982	0.028718	0.738842	8831	14	protein_coding	6766728	6788321	+	DMTN	ensembl	protein_coding
ENSSSCG00000006357	-0.488547	8.75822	0.0291594	0.742736	15584	4	protein_coding	97099150	97103132	-	FCER1G	ensembl_havana	protein_coding
ENSSSCG00000000291	-0.821626	8.52022	0.0293884	0.744856	18259	5	pseudogene	20410225	20411195	-	novelgene	ensembl	pseudogene
ENSSSCG00000016929	0.389617	5.72937	0.0296693	0.750057	19687	16	protein_coding	40637279	40654842	-	PDE4D	ensembl	protein_coding
ENSSSCG00000003602	-0.344807	6.71328	0.0299605	0.755492	7255	6	protein_coding	81800443	81875581	-	PEF1	ensembl	protein_coding
ENSSSCG00000028900	-0.287831	5.56504	0.0301368	0.756117	14198	X	protein_coding	47764737	47769886	+	GRIPAP1	ensembl	protein_coding
ENSSSCG00000027525	-0.297138	6.03629	0.0301379	0.756117	7651	6	protein_coding	145547688	145582947	+	DHCR24	ensembl	protein_coding
ENSSSCG00000007465	-0.855677	5.4714	0.0302838	0.757859	21045	17	protein_coding	57581157	57602483	-	B4GALT5	ensembl	protein_coding
ENSSSCG00000009408	-0.513482	4.04112	0.0304729	0.76067	19239	11	protein_coding	21040036	21292457	-	LRCH1	ensembl	protein_coding
ENSSSCG00000024841	-0.274929	3.57085	0.0305894	0.761013	14202	X	protein_coding	47820826	47831622	+	SLC35A2	ensembl	protein_coding
ENSSSCG00000014272	-0.66469	2.11108	0.0306402	0.761013	5534	2	protein_coding	139569016	139615029	-	ACSL6	ensembl	protein_coding
ENSSSCG00000025842	0.346537	2.68573	0.0309903	0.767784	1612	1	protein_coding	264254663	264256527	-	SPAG8	ensembl	protein_coding
ENSSSCG00000008003	0.288238	2.91646	0.0310763	0.767996	12994	3	protein_coding	41424154	41428259	+	HAGHL	ensembl_havana	protein_coding
ENSSSCG00000027032	0.447161	2.5831	0.0313433	0.769332	3997	2	snoRNA	8242432	8242498	-	SNORD31	ensembl	snoRNA
ENSSSCG00000007811	0.318314	7.74659	0.031745	0.769332	12758	3	protein_coding	18825560	18829970	+	LAT	ensembl_havana	protein_coding
ENSSSCG00000015964	0.293653	2.39184	0.0317286	0.769332	8246	15	protein_coding	89632698	89640259	-	novelgene	ensembl	protein_coding
ENSSSCG00000014304	-0.279812	5.90622	0.0321396	0.769332	5570	2	protein_coding	142498900	142565796	+	SEC24A	ensembl	protein_coding
ENSSSCG00000004624	-0.304865	6.15406	0.0317924	0.769332	750	1	protein_coding	132815458	132850067	-	MAPK6	ensembl	protein_coding
ENSSSCG00000003150	-0.318325	6.8241	0.0320728	0.769332	6609	6	protein_coding	50119220	50141862	-	NUCB1	ensembl	protein_coding
ENSSSCG00000009663	-0.323744	4.68446	0.032012	0.769332	8887	14	protein_coding	12210504	12231392	-	TRIM35	ensembl_havana	protein_coding
ENSSSCG00000007030	-0.334445	7.31616	0.0312757	0.769332	20543	17	protein_coding	13063170	13101996	+	IKBKB	havana	protein_coding
ENSSSCG00000001439	-0.351101	8.2873	0.0318025	0.769332	16675	7	protein_coding	28048460	28050665	-	GPSM3	ensembl_havana	protein_coding
ENSSSCG00000005462	-0.547228	8.65486	0.0316352	0.769332	1765	1	protein_coding	283259091	283266590	+	GNG10	ensembl_havana	protein_coding
ENSSSCG00000013575	-0.740079	2.65407	0.0318676	0.769332	4956	2	protein_coding	71871225	71872652	+	RETN	ensembl_havana	protein_coding
ENSSSCG00000010300	0.276045	5.19486	0.0324451	0.770427	9602	14	protein_coding	82365034	82368687	-	MSS51	ensembl	protein_coding
ENSSSCG00000003105	-0.280877	6.01758	0.0324963	0.770427	6528	6	protein_coding	47968136	48032120	-	SLC1A5	ensembl	protein_coding
ENSSSCG00000030123	-0.311407	6.01288	0.0323651	0.770427	20563	17	protein_coding	15141836	15203701	+	CDS2	ensembl	protein_coding
ENSSSCG00000021206	-1.04747	5.69791	0.0323511	0.770427	3257	13	protein_coding	137315798	137369721	+	IL1RAP	ensembl	protein_coding
ENSSSCG00000001759	0.452463	3.38921	0.0325889	0.770777	17001	7	protein_coding	53214360	53228751	-	DNAJA4	ensembl	protein_coding
ENSSSCG00000029702	0.292766	2.91963	0.0328801	0.770803	925	1	protein_coding	146253699	146258505	-	novelgene	ensembl	protein_coding
ENSSSCG00000001621	-0.298859	6.00673	0.0328346	0.770803	16859	7	protein_coding	42165259	42173532	-	TFEB	ensembl	protein_coding
ENSSSCG00000002554	-0.430813	5.88986	0.0327814	0.770803	17807	7	protein_coding	131340863	131347987	+	PLD4	ensembl	protein_coding
ENSSSCG00000027607	-0.504881	1.20317	0.0329011	0.770803	16606	7	protein_coding	26987521	26988891	-	IER3	ensembl_havana	protein_coding
ENSSSCG00000026701	-1.1231	4.8901	0.0329995	0.771284	21650	12	protein_coding	25384751	25385629	-	PHOSPHO1	ensembl	protein_coding
ENSSSCG00000028947	-0.341839	7.04489	0.0332341	0.771715	13458	3	protein_coding	81587509	81641240	+	novelgene	ensembl	protein_coding
ENSSSCG00000029083	-0.370947	2.09734	0.0332515	0.771715	24509	GL896221.1	protein_coding	1535	4508	-	novelgene	ensembl	protein_coding
ENSSSCG00000008601	-0.556814	2.29105	0.0331993	0.771715	13767	3	protein_coding	125988735	125994234	-	SDC1	ensembl_havana	protein_coding
ENSSSCG00000003578	-0.721943	5.80855	0.0334598	0.77293	7196	6	protein_coding	78326491	78358088	-	FGR	ensembl	protein_coding
ENSSSCG00000001137	-0.396897	6.79959	0.0335431	0.773051	16395	7	protein_coding	22072661	22073328	+	HIST1H1D	ensembl	protein_coding
ENSSSCG00000010055	0.572053	2.58866	0.0343092	0.77563	9320	14	protein_coding	53082459	53104960	+	GGT5	ensembl	protein_coding
ENSSSCG00000017357	0.473985	7.10369	0.0344726	0.77563	21442	12	protein_coding	19231261	19247926	-	ITGA2B	ensembl_havana	protein_coding
ENSSSCG00000023123	0.362687	1.62019	0.0345159	0.77563	2861	13	protein_coding	79627804	79634221	+	novelgene	ensembl	protein_coding
ENSSSCG00000003211	-0.355657	6.98429	0.0342673	0.77563	6659	6	protein_coding	51087295	51094351	+	NR1H2	ensembl	protein_coding
ENSSSCG00000013643	-0.363493	6.61057	0.0341245	0.77563	4891	2	protein_coding	69723074	69725571	-	CDKN2D	ensembl	protein_coding
ENSSSCG00000003236	-0.517398	8.41093	0.0339729	0.77563	6693	6	protein_coding	51805504	51825376	-	SIGLEC5	ensembl_havana	protein_coding
ENSSSCG00000012583	-0.54654	9.79923	0.0344951	0.77563	14651	X	protein_coding	105375895	105452669	-	ACSL4	ensembl_havana	protein_coding
ENSSSCG00000026798	-0.582094	4.87481	0.0343962	0.77563	9826	14	protein_coding	116299374	116337991	+	CYP2C8	ensembl	protein_coding
ENSSSCG00000023949	-0.682848	4.94898	0.0341583	0.77563	19076	5	protein_coding	111031426	111032812	-	PIM3	ensembl	protein_coding
ENSSSCG00000022467	-0.756362	3.29791	0.0344904	0.77563	9338	14	protein_coding	53414567	53415277	-	VPREB1	ensembl	protein_coding
ENSSSCG00000017306	0.476725	8.28145	0.0346915	0.777057	21389	12	protein_coding	16717754	16775469	-	ITGB3	ensembl_havana	protein_coding
ENSSSCG00000024400	-0.382427	3.86736	0.0348147	0.777057	23271	JH118898.1	protein_coding	88829	99247	+	novelgene	ensembl	protein_coding
ENSSSCG00000026930	-0.496232	3.4066	0.0347762	0.777057	16433	7	protein_coding	23110613	23164791	+	HIST1H2BN	ensembl	protein_coding
ENSSSCG00000024179	0.367133	2.03565	0.034924	0.777745	21452	12	protein_coding	19402214	19411777	-	NAGS	ensembl	protein_coding
ENSSSCG00000000243	0.739961	6.0914	0.0357828	0.777885	18189	5	protein_coding	18218054	18220382	-	PF4	ensembl	protein_coding
ENSSSCG00000009148	0.464439	8.61453	0.03586	0.777885	12265	8	protein_coding	122085975	122204345	+	LEF1	ensembl	protein_coding
ENSSSCG00000011032	0.423491	3.51843	0.035795	0.777885	20283	10	protein_coding	48148987	48157074	-	novelgene	ensembl	protein_coding
ENSSSCG00000006522	-0.279462	6.16169	0.035241	0.777885	15763	4	protein_coding	103366817	103389293	+	GBA	ensembl	protein_coding
ENSSSCG00000004929	-0.317667	3.31279	0.0355666	0.777885	1107	1	protein_coding	180819221	180894423	-	PARP16	ensembl	protein_coding
ENSSSCG00000024439	-0.356667	8.14179	0.0350139	0.777885	23375	GL896571.2	protein_coding	48846	63821	+	PTGER4	ensembl	protein_coding
ENSSSCG00000000746	-0.375274	4.8949	0.0354527	0.777885	18787	5	protein_coding	69630607	69644440	-	WASH4P	ensembl	protein_coding
ENSSSCG00000007755	-0.558973	5.14028	0.0352993	0.777885	12700	3	protein_coding	17622064	17633306	+	novelgene	ensembl	protein_coding
ENSSSCG00000009871	-0.601753	12.2683	0.0358722	0.777885	9122	14	protein_coding	40856209	40862165	-	SDS	ensembl	protein_coding
ENSSSCG00000006709	-0.684427	8.41076	0.0356384	0.777885	15973	4	protein_coding	110927013	110985928	+	novelgene	ensembl	protein_coding
ENSSSCG00000021409	-1.00072	3.83399	0.0354359	0.777885	23266	GL895677.2	protein_coding	20250	26019	+	TRIB1	ensembl	protein_coding
ENSSSCG00000023790	0.506862	2.81927	0.0365961	0.780052	17360	7	protein_coding	82529825	82530435	-	novelgene	ensembl	protein_coding
ENSSSCG00000006733	0.286775	5.42096	0.0374989	0.780052	16000	4	protein_coding	113595807	113640544	-	novelgene	ensembl	protein_coding
ENSSSCG00000015945	0.286655	4.59686	0.0368321	0.780052	8220	15	protein_coding	86863797	86947843	-	METTL8	ensembl	protein_coding
ENSSSCG00000008821	-0.267518	4.70258	0.0377038	0.780052	11815	8	protein_coding	40288824	40365309	+	SLAIN2	ensembl	protein_coding
ENSSSCG00000005738	-0.316348	5.89818	0.0364431	0.780052	2054	1	protein_coding	306700486	306714090	+	RALGDS	ensembl	protein_coding
ENSSSCG00000017906	-0.317599	7.07552	0.0367586	0.780052	22106	12	protein_coding	54030938	54039462	-	RNF167	ensembl	protein_coding
ENSSSCG00000008128	-0.453506	8.97918	0.0369321	0.780052	13160	3	protein_coding	49192957	49195006	+	DUSP2	ensembl	protein_coding
ENSSSCG00000003433	-0.478583	4.75414	0.0372675	0.780052	7003	6	protein_coding	65903637	65929582	+	PLOD1	ensembl	protein_coding
ENSSSCG00000030789	-0.539998	4.95203	0.0363033	0.780052	9292	14	IG_V_pseudogene	52205290	52205773	+	pseudogene	havana	IG_V_pseudogene
ENSSSCG00000024393	-0.587283	5.67774	0.0375961	0.780052	3171	13	protein_coding	130478533	130494818	-	B3GNT5	ensembl	protein_coding
ENSSSCG00000014391	-0.598525	6.7126	0.0368877	0.780052	5700	2	protein_coding	149506500	149530200	-	ARAP3	ensembl	protein_coding
ENSSSCG00000009664	-0.605328	8.50848	0.0364601	0.780052	8888	14	protein_coding	12242679	12375188	+	PTK2B	ensembl_havana	protein_coding
ENSSSCG00000010383	-0.619704	8.22011	0.0372407	0.780052	9702	14	protein_coding	97166335	97427141	+	WDFY4	ensembl	protein_coding
ENSSSCG00000014369	-0.626667	7.53532	0.0373137	0.780052	5655	2	protein_coding	148291451	148293622	-	CD14	ensembl_havana	protein_coding
ENSSSCG00000021407	-0.650234	3.04995	0.0370187	0.780052	4717	2	protein_coding	64260414	64277236	+	novelgene	ensembl	protein_coding
ENSSSCG00000014399	-0.725878	2.84539	0.0376871	0.780052	5711	2	protein_coding	150495712	150918983	+	ARHGAP26	ensembl	protein_coding
ENSSSCG00000028802	-0.95039	6.0544	0.036525	0.780052	6745	6	protein_coding	53299112	53303684	-	novelgene	ensembl	protein_coding
ENSSSCG00000010459	-0.459916	3.04057	0.0380788	0.781285	9781	14	protein_coding	111555789	111660175	-	HTR7	ensembl	protein_coding
ENSSSCG00000001978	0.721617	7.2766	0.0382937	0.784071	17244	7	protein_coding	79831197	79834605	-	GZMB	ensembl	protein_coding
ENSSSCG00000027487	-0.336406	8.64395	0.0383936	0.784496	12638	3	protein_coding	11037022	11055319	+	LAT2	ensembl	protein_coding
ENSSSCG00000003085	-0.272799	6.19152	0.0385998	0.785471	6504	6	protein_coding	47293501	47323248	+	CLPTM1	ensembl	protein_coding
ENSSSCG00000009410	-0.361079	5.54774	0.0385691	0.785471	19240	11	protein_coding	21427647	21445316	+	KIAA0226L	ensembl	protein_coding
ENSSSCG00000009859	0.37617	4.75331	0.0389135	0.785613	9109	14	protein_coding	37601574	37658229	+	TESC	ensembl	protein_coding
ENSSSCG00000012530	0.338603	2.52305	0.0389038	0.785613	14567	X	protein_coding	97442799	98266169	+	TCEAL2	ensembl_havana	protein_coding
ENSSSCG00000026904	-0.26358	4.92029	0.0389494	0.785613	6351	6	protein_coding	43241077	43250623	-	NFKBIB	ensembl	protein_coding
ENSSSCG00000023253	-0.354887	6.57546	0.0390032	0.785613	11417	9	protein_coding	128775234	128803719	-	novelgene	ensembl	protein_coding
ENSSSCG00000007682	-0.389589	2.83744	0.0388879	0.785613	12591	3	protein_coding	9455153	9467383	-	SH2B2	ensembl_havana	protein_coding
ENSSSCG00000002135	0.466064	4.50629	0.0395801	0.789198	17387	7	protein_coding	83454640	83459911	-	PNP	ensembl	protein_coding
ENSSSCG00000029153	0.349389	1.46448	0.039659	0.789198	24686	GL894022.1	protein_coding	9017	30945	-	novelgene	ensembl	protein_coding
ENSSSCG00000007350	0.286533	8.0099	0.0393927	0.789198	20922	17	protein_coding	47245805	47536983	+	PPP1R16B	ensembl	protein_coding
ENSSSCG00000001778	-0.373299	6.15759	0.0395001	0.789198	17020	7	protein_coding	54395231	54406136	-	BCL2A1	ensembl	protein_coding
ENSSSCG00000008334	-0.85634	6.51748	0.0394769	0.789198	13417	3	protein_coding	75917156	75939798	-	MXD1	ensembl	protein_coding
ENSSSCG00000030787	0.421657	6.95209	0.040058	0.791574	14524	X	pseudogene	89250732	89252461	-	pseudogene	havana	pseudogene
ENSSSCG00000028974	0.353416	2.71195	0.0412476	0.791574	132	1	protein_coding	19295046	19463192	-	novelgene	ensembl	protein_coding
ENSSSCG00000007523	0.350514	9.02542	0.0411243	0.791574	21128	17	protein_coding	66531835	66538801	+	TUBB1	ensembl_havana	protein_coding
ENSSSCG00000018050	0.307517	3.42483	0.0418595	0.791574	22288	12	protein_coding	62817470	62822844	+	novelgene	ensembl	protein_coding
ENSSSCG00000006235	0.303354	5.87989	0.0420788	0.791574	15450	4	protein_coding	80758283	80906755	+	TOX	ensembl	protein_coding
ENSSSCG00000005286	0.297157	3.88544	0.0415629	0.791574	1572	1	protein_coding	257749460	257780509	+	CEP78	ensembl	protein_coding
ENSSSCG00000000905	0.289948	6.00301	0.0422399	0.791574	18988	5	protein_coding	92639656	92664030	+	NDUFA12	ensembl	protein_coding
ENSSSCG00000026715	-0.307991	7.99165	0.0422546	0.791574	25295	GL892494.1	protein_coding	607	3583	+	YPEL3	ensembl	protein_coding
ENSSSCG00000009961	-0.354802	1.67155	0.0413677	0.791574	9221	14	protein_coding	46952755	46976747	+	SRRD	ensembl	protein_coding
ENSSSCG00000026297	-0.373238	1.56978	0.0399228	0.791574	11765	8	protein_coding	32268563	32303388	+	KLB	ensembl	protein_coding
ENSSSCG00000022307	-0.384188	2.19033	0.0405611	0.791574	11046	9	protein_coding	72916107	72946419	+	novelgene	ensembl	protein_coding
ENSSSCG00000012978	-0.389399	3.3579	0.0419432	0.791574	3903	2	protein_coding	5652042	5655474	+	AP5B1	ensembl	protein_coding
ENSSSCG00000016743	-0.397708	7.52564	0.0403184	0.791574	22764	18	protein_coding	55497954	55587971	-	OGDH	ensembl	protein_coding
ENSSSCG00000001556	-0.399791	8.63537	0.0401287	0.791574	16801	7	protein_coding	36725707	36795310	+	MAPK14	ensembl_havana	protein_coding
ENSSSCG00000021106	-0.41954	5.67513	0.0413848	0.791574	14208	X	protein_coding	47897851	47917864	-	novelgene	ensembl	protein_coding
ENSSSCG00000008602	-0.430667	8.43045	0.0404877	0.791574	13769	3	protein_coding	126183576	126201158	+	LAPTM4A	ensembl	protein_coding
ENSSSCG00000014769	-0.43717	2.43594	0.0409622	0.791574	10379	9	pseudogene	6148503	6149556	-	novelgene	ensembl	pseudogene
ENSSSCG00000004567	-0.467097	2.35291	0.0419607	0.791574	662	1	protein_coding	119981031	119988575	-	APH1B	ensembl	protein_coding
ENSSSCG00000030433	-0.529876	7.10637	0.0403391	0.791574	6766	6	protein_coding	53920942	53924731	+	LILRA5	ensembl_havana	protein_coding
ENSSSCG00000005266	-0.536407	2.50024	0.0403342	0.791574	1551	1	protein_coding	252508777	252617639	+	TMC1	ensembl	protein_coding
ENSSSCG00000020864	-0.536885	4.97881	0.0410551	0.791574	18862	5	protein_coding	81277766	81339276	-	VDR	ensembl	protein_coding
ENSSSCG00000008090	-0.581486	3.73943	0.0410242	0.791574	13113	3	protein_coding	45453545	45466239	-	IL1A	ensembl_havana	protein_coding
ENSSSCG00000003114	-0.678132	4.90805	0.0420858	0.791574	6540	6	protein_coding	48557154	48587375	+	DHX34	ensembl	protein_coding
ENSSSCG00000028108	-0.832458	7.10745	0.0417614	0.791574	25038	GL893190.1	protein_coding	3721	15702	+	ASAP3	ensembl	protein_coding
ENSSSCG00000022288	-0.47771	7.29698	0.0425379	0.793881	18574	5	protein_coding	50042282	50073034	-	STK38L	ensembl	protein_coding
ENSSSCG00000017245	-0.498871	2.87765	0.0424709	0.793881	21308	12	protein_coding	7918389	7939265	+	CDC42EP4	ensembl	protein_coding
ENSSSCG00000012399	-0.284053	7.1186	0.0426376	0.794246	14376	X	protein_coding	64662674	64670530	+	FOXO4	ensembl_havana	protein_coding
ENSSSCG00000008213	0.509869	6.29415	0.0435524	0.800749	13269	3	protein_coding	60577395	60679564	+	CD8B	havana	protein_coding
ENSSSCG00000014951	0.482335	2.15947	0.0434334	0.800749	10604	9	protein_coding	30177624	30183092	+	PANX1	ensembl	protein_coding
ENSSSCG00000027778	0.269663	6.70613	0.0433163	0.800749	16831	7	protein_coding	39241001	39271606	-	GLO1	ensembl	protein_coding
ENSSSCG00000006627	-0.276739	5.35316	0.0433362	0.800749	15875	4	protein_coding	107151530	107211733	-	ZNF687	ensembl	protein_coding
ENSSSCG00000008738	-0.415171	2.46644	0.0435343	0.800749	11683	8	protein_coding	10399765	10545919	+	CC2D2A	ensembl	protein_coding
ENSSSCG00000029231	-0.468775	6.8221	0.0435088	0.800749	6765	6	protein_coding	53902904	53909080	+	LILRA4	ensembl_havana	protein_coding
ENSSSCG00000011634	0.321095	3.96218	0.0439571	0.801545	2884	13	protein_coding	81542497	81548422	-	novelgene	ensembl	protein_coding
ENSSSCG00000026746	0.309935	4.55966	0.0444901	0.801545	2933	13	protein_coding	86756009	87031250	-	CEP70	ensembl	protein_coding
ENSSSCG00000027718	0.295804	4.73059	0.0446122	0.801545	11614	8	protein_coding	963258	973284	-	novelgene	ensembl	protein_coding
ENSSSCG00000010544	-0.298407	3.3488	0.044537	0.801545	9883	14	protein_coding	120489410	120614793	-	DNMBP	ensembl	protein_coding
ENSSSCG00000023709	-0.318869	7.91844	0.0444864	0.801545	4231	2	protein_coding	15632260	15688569	-	PTPRJ	ensembl	protein_coding
ENSSSCG00000021710	-0.436832	2.25698	0.0442589	0.801545	12880	3	protein_coding	34602869	34621554	-	PMM2	ensembl	protein_coding
ENSSSCG00000022925	-0.551361	10.3703	0.0441456	0.801545	18705	5	protein_coding	65800934	65810886	+	SLC2A3	ensembl	protein_coding
ENSSSCG00000017403	-0.613021	7.22122	0.0443827	0.801545	21501	12	protein_coding	20711742	20775571	-	STAT3	ensembl	protein_coding
ENSSSCG00000004789	-0.674899	9.45653	0.0439773	0.801545	935	1	protein_coding	146905998	146923333	-	THBS1	ensembl_havana	protein_coding
ENSSSCG00000014249	-0.779631	4.27786	0.044105	0.801545	5505	2	protein_coding	135176966	135323481	-	MARCH3	ensembl	protein_coding
ENSSSCG00000004136	0.392363	2.68341	0.0447505	0.801949	156	1	protein_coding	24300316	24415793	-	AIG1	ensembl	protein_coding
ENSSSCG00000010388	0.478941	5.46482	0.0449896	0.802656	9707	14	protein_coding	97564667	97598353	-	C10orf128	ensembl	protein_coding
ENSSSCG00000025932	0.461575	4.87564	0.0451034	0.802656	24300	GL893592.2	protein_coding	34539	51784	+	AP1S3	ensembl	protein_coding
ENSSSCG00000008613	0.442894	2.68737	0.0454508	0.802656	13780	3	protein_coding	128215324	128245096	-	GEN1	ensembl	protein_coding
ENSSSCG00000010554	0.437479	4.15058	0.0465177	0.802656	9894	14	protein_coding	120964206	120980914	+	SCD	ensembl_havana	protein_coding
ENSSSCG00000016476	0.393552	3.04582	0.0457469	0.802656	22402	18	protein_coding	7756189	7823672	-	TRBV21OR9-2	ensembl	protein_coding
ENSSSCG00000008175	0.36137	4.01503	0.0454627	0.802656	13212	3	protein_coding	56449363	56485211	+	CHST10	ensembl	protein_coding
ENSSSCG00000029573	0.328282	5.62803	0.0450602	0.802656	24712	GL895352.1	protein_coding	15711	29819	-	NASP	ensembl	protein_coding
ENSSSCG00000008734	0.30711	2.07703	0.0464758	0.802656	11675	8	pseudogene	7721846	7722430	+	novelgene	ensembl	pseudogene
ENSSSCG00000029102	0.280628	4.57218	0.0474257	0.802656	21574	12	protein_coding	22767554	22790202	+	novelgene	ensembl	protein_coding
ENSSSCG00000004177	0.270083	10.9803	0.046239	0.802656	205	1	protein_coding	34439083	34441686	-	RPS12	ensembl	protein_coding
ENSSSCG00000014094	-0.265818	7.21975	0.0468402	0.802656	5293	2	protein_coding	87506804	87552657	+	AGGF1	ensembl	protein_coding
ENSSSCG00000030153	-0.268029	5.57059	0.0460914	0.802656	12509	3	protein_coding	6095490	6119462	-	novelgene	ensembl	protein_coding
ENSSSCG00000017937	-0.274803	4.0934	0.0461895	0.802656	22147	12	protein_coding	54845282	54848052	+	novelgene	ensembl	protein_coding
ENSSSCG00000027699	-0.287213	5.13635	0.0474278	0.802656	11321	9	protein_coding	119027108	119035097	+	novelgene	ensembl	protein_coding
ENSSSCG00000017502	-0.305462	5.26797	0.0476017	0.802656	21592	12	protein_coding	23112454	23129786	-	PGAP3	ensembl	protein_coding
ENSSSCG00000015843	-0.319295	7.00191	0.0467849	0.802656	8072	15	protein_coding	61713435	61739535	-	novelgene	ensembl	protein_coding
ENSSSCG00000008736	-0.341958	5.25543	0.0470227	0.802656	11680	8	protein_coding	9813426	10009746	+	CPEB2	ensembl	protein_coding
ENSSSCG00000013418	-0.361658	9.45191	0.0479903	0.802656	5120	2	protein_coding	77485872	77487847	+	DF	ensembl_havana	protein_coding
ENSSSCG00000015570	-0.364131	8.7648	0.0478977	0.802656	11497	9	protein_coding	138907583	138917438	-	IVNS1ABP	ensembl	protein_coding
ENSSSCG00000025455	-0.37826	8.32298	0.0457366	0.802656	7946	15	protein_coding	36646556	36697791	+	RALB	ensembl	protein_coding
ENSSSCG00000006175	-0.380746	6.10537	0.0480298	0.802656	15380	4	protein_coding	67612435	67656172	-	LY96	ensembl_havana	protein_coding
ENSSSCG00000002919	-0.403017	8.64196	0.0456112	0.802656	6285	6	protein_coding	40711873	40715184	-	TYROBP	ensembl	protein_coding
ENSSSCG00000005828	-0.411279	3.89911	0.0465071	0.802656	2159	1	protein_coding	313727477	313737435	+	EGFL7	ensembl	protein_coding
ENSSSCG00000030952	-0.428449	2.63718	0.0479879	0.802656	13985	X	pseudogene	17976616	17977375	+	pseudogene	havana	pseudogene
ENSSSCG00000023557	-0.441877	7.87709	0.045849	0.802656	2444	13	protein_coding	32566384	32568453	+	CCRL2	ensembl	protein_coding
ENSSSCG00000008316	-0.468833	9.52206	0.0463906	0.802656	13403	3	protein_coding	74949400	74959068	-	NAGK	ensembl	protein_coding
ENSSSCG00000014167	-0.527603	6.49385	0.0455929	0.802656	5397	2	protein_coding	106310503	106321615	-	GLRX	ensembl	protein_coding
ENSSSCG00000015135	-0.59054	8.99261	0.0469196	0.802656	10833	9	protein_coding	53830781	53907681	-	novelgene	ensembl	protein_coding
ENSSSCG00000015595	-0.651988	6.88356	0.0462339	0.802656	11528	9	protein_coding	143690556	143703872	+	ATF3	ensembl_havana	protein_coding
ENSSSCG00000017359	-0.674317	2.95606	0.0472035	0.802656	21443	12	protein_coding	19265064	19274059	+	RUNDC3A	ensembl	protein_coding
ENSSSCG00000013842	-0.684297	5.40012	0.0460517	0.802656	4658	2	protein_coding	61344295	61358739	-	novelgene	ensembl	protein_coding
ENSSSCG00000016183	-0.793785	8.4619	0.0477249	0.802656	8520	15	protein_coding	133283961	133285230	+	novelgene	ensembl	protein_coding
ENSSSCG00000025414	-0.83313	7.44317	0.0473877	0.802656	21454	12	protein_coding	19442755	19444987	+	PYY	ensembl	protein_coding
ENSSSCG00000016461	-0.869817	7.08006	0.0465159	0.802656	22384	18	protein_coding	7099521	7110835	-	novelgene	ensembl	protein_coding
ENSSSCG00000022226	0.405265	2.1837	0.0481916	0.804005	11388	9	protein_coding	126641117	126647827	-	FASLG	ensembl	protein_coding
ENSSSCG00000002443	0.481698	4.68623	0.049918	0.808133	17693	7	protein_coding	119945082	119979736	-	TC2N	ensembl	protein_coding
ENSSSCG00000027232	0.475519	4.76039	0.0492084	0.808133	959	1	protein_coding	153304674	153379744	-	FAM169B	ensembl	protein_coding
ENSSSCG00000004142	0.453012	5.85473	0.0489361	0.808133	164	1	protein_coding	28295773	28296594	+	CITED2	ensembl	protein_coding
ENSSSCG00000010640	0.350526	1.39958	0.0494792	0.808133	24293	GL894367.1	protein_coding	4548	52504	-	NRAP	ensembl	protein_coding
ENSSSCG00000006738	-0.266442	3.19517	0.0486934	0.808133	16007	4	protein_coding	114340616	114369778	-	CD58	havana	protein_coding
ENSSSCG00000011357	-0.309743	8.64818	0.0495324	0.808133	2492	13	protein_coding	34558569	34561740	+	SHISA5	ensembl	protein_coding
ENSSSCG00000014817	-0.36168	7.52574	0.048967	0.808133	10428	9	protein_coding	7997861	8038741	-	ARAP1	ensembl	protein_coding
ENSSSCG00000011474	-0.383733	7.7142	0.0498468	0.808133	2661	13	protein_coding	44039516	44120693	+	PXK	ensembl	protein_coding
ENSSSCG00000023877	-0.394139	1.64707	0.0492754	0.808133	24186	GL893564.1	protein_coding	2541	9532	+	RFT1	ensembl	protein_coding
ENSSSCG00000024495	-0.531815	6.45697	0.0497988	0.808133	9201	14	protein_coding	44718076	44719326	+	SELPLG	ensembl	protein_coding
ENSSSCG00000025206	-0.565474	9.18605	0.0492016	0.808133	7294	6	protein_coding	83253110	83277474	-	RNF19B	ensembl	protein_coding
ENSSSCG00000017128	-0.619822	3.39906	0.0494799	0.808133	21157	12	protein_coding	63401	75003	+	HEXDC	ensembl	protein_coding

## Sheet: LFMvHFM D6
ensembl_id	logFC	logCPM	PValue	FDR	Number	Chromosome	Gene type	Start	End	Strand	GeneName	Gene Source	Gene Biotype
ENSSSCG00000007488	0.893186	2.90581	5.33216e-05	0.528418	21086	17	protein_coding	62396310	62548050	+	DOK5	ensembl_havana	protein_coding
ENSSSCG00000003651	0.660859	2.43537	0.000186222	0.669355	7341	6	protein_coding	87871031	87912911	-	RHBDL2	ensembl	protein_coding
ENSSSCG00000020149	-4.0024	9.68278	0.00020263	0.669355	5917	6	rRNA	872546	872698	-	RNA5-8S5	ensembl	rRNA
ENSSSCG00000018060	-1.51989	5.03894	0.000316483	0.784086	25065	MT	Mt_tRNA	1176	1245	+	novelgene	insdc	Mt_tRNA
ENSSSCG00000009668	0.678042	8.84883	0.000537869	1	8892	14	protein_coding	12516232	12531189	-	CLU	ensembl_havana	protein_coding
ENSSSCG00000017357	0.76945	7.10369	0.00063512	1	21442	12	protein_coding	19231261	19247926	-	ITGA2B	ensembl_havana	protein_coding
ENSSSCG00000019556	-3.22265	5.58348	0.000964421	1	17899	7	misc_RNA	134400749	134401079	+	RN7SK	ensembl	misc_RNA
ENSSSCG00000000175	0.543533	3.52243	0.00114166	1	18113	5	protein_coding	15129052	15145294	-	novelgene	ensembl	protein_coding
ENSSSCG00000027611	0.583392	4.91751	0.00124659	1	19774	16	protein_coding	55799386	55807620	+	novelgene	ensembl	protein_coding
ENSSSCG00000021356	-2.77238	8.99301	0.00148591	1	5914	6	miRNA	866649	866705	-	novelgene	ensembl	miRNA
ENSSSCG00000025162	-2.63256	10.6423	0.00158602	1	5915	6	miRNA	866740	866808	-	novelgene	ensembl	miRNA
ENSSSCG00000000024	0.496939	7.0478	0.0016195	1	17935	5	protein_coding	2124931	2157974	+	PARVB	ensembl	protein_coding
ENSSSCG00000012363	0.582452	5.13884	0.00169277	1	14340	X	protein_coding	58894678	58976654	+	HEPH	ensembl_havana	protein_coding
ENSSSCG00000017306	0.708348	8.28145	0.00175894	1	21389	12	protein_coding	16717754	16775469	-	ITGB3	ensembl_havana	protein_coding
ENSSSCG00000012780	0.864511	2.10875	0.00212048	1	14937	X	protein_coding	142074113	142087377	+	PLXNB3	ensembl	protein_coding
ENSSSCG00000023522	1.00642	3.58739	0.00267987	1	20906	17	protein_coding	46592136	46629982	+	TGM2	ensembl_havana	protein_coding
ENSSSCG00000015129	0.450402	5.38074	0.00344079	1	10826	9	protein_coding	52649356	52729816	+	ARHGEF12	ensembl	protein_coding
ENSSSCG00000016957	0.928892	7.12726	0.00374381	1	19725	16	protein_coding	49212321	49229137	+	LY64	ensembl_havana	protein_coding
ENSSSCG00000018061	-1.03689	10.4219	0.00377904	1	25066	MT	Mt_rRNA	1246	2205	+	novelgene	insdc	Mt_rRNA
ENSSSCG00000021503	1.0247	2.6478	0.00404048	1	3090	13	protein_coding	113411283	113471750	-	BCHE	ensembl	protein_coding
ENSSSCG00000011391	1.00136	6.56728	0.00490694	1	2530	13	protein_coding	35501374	35508389	-	CDHR4	ensembl	protein_coding
ENSSSCG00000000543	0.492777	1.79755	0.0055821	1	18561	5	protein_coding	48589732	48684265	-	novelgene	ensembl	protein_coding
ENSSSCG00000012276	-0.561941	1.94859	0.00558742	1	14184	X	protein_coding	47336629	47388655	+	SYN1	ensembl_havana	protein_coding
ENSSSCG00000030732	0.623491	3.82622	0.00567423	1	9389	14	protein_coding	54900260	54901314	+	GP1BB	havana	protein_coding
ENSSSCG00000007523	0.472355	9.02542	0.0059858	1	21128	17	protein_coding	66531835	66538801	+	TUBB1	ensembl_havana	protein_coding
ENSSSCG00000022448	1.07871	3.67174	0.00644883	1	22869	GL896531.2	protein_coding	187337	248846	-	CLNK	ensembl	protein_coding
ENSSSCG00000018063	-0.620016	9.64346	0.0065155	1	25068	MT	Mt_rRNA	2274	3844	+	novelgene	insdc	Mt_rRNA
ENSSSCG00000000148	0.350219	6.13673	0.00669561	1	18075	5	protein_coding	9275335	9276287	+	novelgene	ensembl	protein_coding
ENSSSCG00000021261	1.3013	8.43178	0.00688916	1	9032	14	protein_coding	31807454	31858571	+	novelgene	ensembl	protein_coding
ENSSSCG00000024853	-2.01243	7.51745	0.00706208	1	5916	6	miRNA	870446	870551	-	MIR4332	ensembl	miRNA
ENSSSCG00000021250	-0.316707	4.68854	0.00767046	1	22668	18	protein_coding	44427774	44474940	-	FKBP9	ensembl	protein_coding
ENSSSCG00000027314	0.576594	4.06893	0.00827262	1	20116	10	protein_coding	27745697	27799989	-	CAMSAP2	ensembl	protein_coding
ENSSSCG00000000060	0.554932	4.96773	0.00834531	1	17972	5	protein_coding	4300716	4323534	+	DESI1	ensembl	protein_coding
ENSSSCG00000028345	0.544993	1.46732	0.00846818	1	9480	14	protein_coding	65569354	65661554	-	ZNF33B	ensembl	protein_coding
ENSSSCG00000009490	-0.547369	3.91453	0.00918749	1	19366	11	protein_coding	69660260	69718918	-	DCT	ensembl	protein_coding
ENSSSCG00000022489	-0.901492	3.28631	0.0093248	1	7216	6	snoRNA	79349750	79349953	+	SNORA73	ensembl	snoRNA
ENSSSCG00000018082	-0.693043	6.50706	0.00936898	1	25087	MT	protein_coding	9800	10583	+	MT-CO3	insdc	protein_coding
ENSSSCG00000014335	0.570971	3.26629	0.00958196	1	5612	2	protein_coding	146132308	146137792	-	REEP2	ensembl	protein_coding
ENSSSCG00000007146	1.35256	8.24745	0.00959076	1	20698	17	processed_transcript	36328314	36349591	+	SIGLEC1	ensembl_havana	processed_transcript
ENSSSCG00000015802	0.555055	5.49652	0.0097331	1	8016	15	protein_coding	53776053	53823608	-	FAM149A	ensembl	protein_coding
ENSSSCG00000017705	-0.471272	8.59531	0.00987241	1	21857	12	protein_coding	41217457	41228604	+	CCL5	ensembl_havana	protein_coding
ENSSSCG00000018084	-0.866136	4.94406	0.0104938	1	25089	MT	protein_coding	10653	10998	+	MT-ND3	insdc	protein_coding
ENSSSCG00000024418	0.57475	4.07084	0.0105395	1	9479	14	protein_coding	65508298	65517687	-	RHOU	ensembl	protein_coding
ENSSSCG00000017886	0.789819	3.74927	0.0115527	1	22082	12	protein_coding	52636412	52639252	-	FBXO39	ensembl	protein_coding
ENSSSCG00000017908	0.725893	3.56479	0.0117486	1	22109	12	protein_coding	54044328	54046702	-	GP1BA	ensembl_havana	protein_coding
ENSSSCG00000030801	0.7061	6.32297	0.0117922	1	16225	4	protein_coding	139280329	139299776	+	GBP6	havana	protein_coding
ENSSSCG00000009029	0.444187	4.62989	0.0123709	1	12115	8	protein_coding	85901094	86042359	-	ARHGAP10	ensembl	protein_coding
ENSSSCG00000000150	0.747742	2.63696	0.0126902	1	18076	5	protein_coding	9296018	9301607	-	novelgene	ensembl	protein_coding
ENSSSCG00000030635	0.474225	3.40857	0.0129642	1	12116	8	protein_coding	86052328	86095789	+	novelgene	ensembl	protein_coding
ENSSSCG00000008874	0.482785	2.91624	0.0133251	1	11887	8	protein_coding	49361034	49430751	+	TMEM144	ensembl	protein_coding
ENSSSCG00000003165	-0.428638	11.0272	0.0137613	1	6622	6	protein_coding	50305907	50309892	+	RPS11	ensembl	protein_coding
ENSSSCG00000007659	0.817767	4.59448	0.0138126	1	12562	3	protein_coding	7666296	7699029	-	ZCWPW1	ensembl	protein_coding
ENSSSCG00000010862	0.533224	3.58644	0.0139161	1	20050	10	protein_coding	16930456	17170362	-	CDC42BPA	ensembl	protein_coding
ENSSSCG00000026563	0.404389	2.24176	0.0139825	1	11306	9	protein_coding	117761872	117769187	-	PRKAR2B	ensembl	protein_coding
ENSSSCG00000016535	0.495153	7.72911	0.0141	1	22489	18	protein_coding	15075829	15194597	-	CALD1	ensembl	protein_coding
ENSSSCG00000006982	0.532481	4.3787	0.0145073	1	20490	17	protein_coding	5281876	5322408	+	ZDHHC2	ensembl	protein_coding
ENSSSCG00000006912	0.691765	3.09313	0.0145846	1	16214	4	protein_coding	137107369	137187498	+	HFM1	ensembl	protein_coding
ENSSSCG00000002436	0.43553	4.13192	0.0146671	1	17685	7	protein_coding	118837315	119047917	-	novelgene	ensembl	protein_coding
ENSSSCG00000025414	-1.02777	7.44317	0.0147855	1	21454	12	protein_coding	19442755	19444987	+	PYY	ensembl	protein_coding
ENSSSCG00000025317	0.587153	9.27457	0.0152763	1	20977	17	protein_coding	53413637	53417513	+	novelgene	ensembl	protein_coding
ENSSSCG00000021529	-0.537838	3.7736	0.0154102	1	24280	GL893348.1	protein_coding	40706	48115	-	KLF11	ensembl	protein_coding
ENSSSCG00000029879	1.01271	7.36891	0.0154493	1	2445	13	protein_coding	32577739	32609442	-	LTF	ensembl	protein_coding
ENSSSCG00000012300	-0.693321	1.91354	0.0162991	1	14222	X	protein_coding	48151826	48170815	-	FOXP3	ensembl_havana	protein_coding
ENSSSCG00000021208	-0.57458	5.25773	0.016564	1	19614	16	protein_coding	29021315	29026496	-	SEPP1	ensembl	protein_coding
ENSSSCG00000010056	0.418432	5.94274	0.0166168	1	9319	14	protein_coding	53061851	53079992	+	GGT1	ensembl_havana	protein_coding
ENSSSCG00000018086	-1.05671	4.38055	0.016799	1	25091	MT	protein_coding	11069	11365	+	novelgene	insdc	protein_coding
ENSSSCG00000026955	0.671412	5.90352	0.0169824	1	1429	1	protein_coding	227035726	227065829	-	ACER2	ensembl	protein_coding
ENSSSCG00000002918	-0.382507	4.17645	0.0172584	1	6284	6	protein_coding	40710209	40711722	+	HCST	ensembl	protein_coding
ENSSSCG00000029875	0.37927	2.84958	0.0173593	1	6303	6	protein_coding	41267821	41275589	+	ZNF529	ensembl	protein_coding
ENSSSCG00000012264	0.351862	4.56271	0.0179724	1	14160	X	protein_coding	45938667	45960059	+	ZNF674	ensembl	protein_coding
ENSSSCG00000002898	-0.465412	1.2833	0.0182208	1	6276	6	protein_coding	40630738	40638650	+	novelgene	ensembl	protein_coding
ENSSSCG00000001377	-0.391252	7.41446	0.0183494	1	16601	7	protein_coding	26933736	26943421	-	PPP1R18	ensembl_havana	protein_coding
ENSSSCG00000013889	-0.5185	7.1605	0.0183518	1	4607	2	protein_coding	59462183	59466333	-	RPL18A	ensembl	protein_coding
ENSSSCG00000013066	-0.433043	2.65654	0.0189594	1	4037	2	protein_coding	8858098	8889411	+	novelgene	ensembl	protein_coding
ENSSSCG00000008486	0.952215	6.03604	0.0191252	1	13607	3	protein_coding	107762107	107827648	-	GALM	ensembl	protein_coding
ENSSSCG00000007116	0.575964	5.46706	0.0202954	1	20663	17	protein_coding	34381626	34384902	+	CD93	havana	protein_coding
ENSSSCG00000005211	1.30858	6.65142	0.0211196	1	1482	1	protein_coding	242396225	242416185	-	CD274	ensembl_havana	protein_coding
ENSSSCG00000004081	-0.657698	3.20475	0.0215006	1	102	1	protein_coding	16065606	16221209	-	novelgene	ensembl	protein_coding
ENSSSCG00000000243	0.810991	6.0914	0.0215599	1	18189	5	protein_coding	18218054	18220382	-	PF4	ensembl	protein_coding
ENSSSCG00000016442	1.01149	2.87095	0.0216111	1	22375	18	protein_coding	6741254	6749392	+	AOC1	havana	protein_coding
ENSSSCG00000010447	0.654028	3.94821	0.0218914	1	9769	14	protein_coding	109852735	109871621	-	ACTA2	ensembl	protein_coding
ENSSSCG00000017622	-0.842203	4.04343	0.0228627	1	21748	12	protein_coding	35196535	35261667	-	novelgene	ensembl	protein_coding
ENSSSCG00000002523	0.483938	3.48269	0.0230408	1	17769	7	protein_coding	128824303	128887821	-	CDC42BPB	ensembl	protein_coding
ENSSSCG00000000688	-0.44905	2.283	0.0232195	1	18731	5	protein_coding	66364052	66369815	-	LAG3	ensembl_havana	protein_coding
ENSSSCG00000009877	0.577682	2.11776	0.0232395	1	9130	14	protein_coding	41131875	41139225	-	IQCD	ensembl	protein_coding
ENSSSCG00000011333	0.53413	5.3627	0.0232788	1	2461	13	protein_coding	33138728	33140286	+	novelgene	ensembl	protein_coding
ENSSSCG00000022446	0.63156	4.62796	0.0234029	1	11725	8	protein_coding	19874198	19915396	-	novelgene	ensembl	protein_coding
ENSSSCG00000009761	-0.252258	5.72103	0.0240862	1	9002	14	protein_coding	30320578	30514756	+	novelgene	ensembl	protein_coding
ENSSSCG00000023642	0.312405	6.01449	0.0242828	1	14098	X	protein_coding	37205479	37263635	+	XK	ensembl	protein_coding
ENSSSCG00000020701	0.624791	3.70346	0.0245686	1	17558	7	protein_coding	100536077	100574731	-	TTC9	ensembl	protein_coding
ENSSSCG00000015860	-0.405361	1.83358	0.0246508	1	8103	15	protein_coding	66385196	66385855	-	SFT2D3	ensembl	protein_coding
ENSSSCG00000028536	0.416331	5.50999	0.0246551	1	5304	2	protein_coding	88879233	88972822	+	novelgene	ensembl	protein_coding
ENSSSCG00000004549	0.695895	2.42978	0.0247256	1	644	1	protein_coding	118116558	118128074	+	RBPMS2	ensembl	protein_coding
ENSSSCG00000009944	-0.286552	4.7584	0.0252207	1	9200	14	protein_coding	44639268	44689165	+	novelgene	ensembl	protein_coding
ENSSSCG00000026968	0.315812	3.39675	0.0252527	1	20540	17	protein_coding	12966635	13018869	+	novelgene	ensembl	protein_coding
ENSSSCG00000001245	-0.42852	2.63488	0.0253596	1	16515	7	protein_coding	25156351	25161054	-	ZNRD1	ensembl_havana	protein_coding
ENSSSCG00000008144	0.390022	6.25905	0.0254695	1	13181	3	protein_coding	51391130	51413776	+	NCK2	ensembl	protein_coding
ENSSSCG00000023033	0.535515	6.24247	0.0255685	1	2580	13	protein_coding	37272323	37280834	+	PARP3	ensembl	protein_coding
ENSSSCG00000024230	0.524325	8.8916	0.0259026	1	20884	17	protein_coding	45264861	45272225	+	MYL9	ensembl	protein_coding
ENSSSCG00000001613	0.542728	4.74467	0.0262603	1	16852	7	protein_coding	41752082	41757318	-	TREML1	ensembl_havana	protein_coding
ENSSSCG00000026246	0.516493	1.75658	0.0263785	1	334	1	protein_coding	57276096	57378530	-	B3GAT2	ensembl	protein_coding
ENSSSCG00000023912	0.488342	5.12648	0.0272046	1	12595	3	protein_coding	9576020	9588793	+	novelgene	ensembl	protein_coding
ENSSSCG00000002028	0.547748	3.45736	0.027855	1	17298	7	protein_coding	81031051	81033746	+	CMTM5	ensembl_havana	protein_coding
ENSSSCG00000011993	0.44868	4.28109	0.0288321	1	3530	13	protein_coding	176765927	176772447	-	novelgene	ensembl	protein_coding
ENSSSCG00000022645	-0.384457	2.94697	0.0288853	1	10805	9	protein_coding	51344792	51345223	-	H2AFX	ensembl	protein_coding
ENSSSCG00000027867	0.844051	3.38295	0.0296398	1	3346	13	protein_coding	147854304	147864827	-	novelgene	ensembl	protein_coding
ENSSSCG00000005533	0.501687	2.44463	0.0296495	1	1850	1	protein_coding	294753878	294780705	+	PTGS1	ensembl	protein_coding
ENSSSCG00000008826	0.265179	7.35007	0.0297937	1	11818	8	protein_coding	40429312	40691447	-	novelgene	ensembl	protein_coding
ENSSSCG00000012155	0.320785	2.45386	0.0298192	1	13971	X	protein_coding	15874406	15979464	-	SCML2	ensembl_havana	protein_coding
ENSSSCG00000004570	0.411999	5.48925	0.0304402	1	666	1	protein_coding	120217106	120240145	-	novelgene	ensembl	protein_coding
ENSSSCG00000003042	-0.337643	9.2766	0.0308282	1	6459	6	protein_coding	46055241	46063775	-	novelgene	ensembl	protein_coding
ENSSSCG00000006831	0.413599	4.7407	0.0309872	1	16105	4	protein_coding	121229989	121289559	+	SORT1	ensembl	protein_coding
ENSSSCG00000021731	0.420966	2.45536	0.031126	1	7989	15	protein_coding	51228282	51415512	+	WWC2	ensembl	protein_coding
ENSSSCG00000003276	0.392743	5.22631	0.0313811	1	6764	6	protein_coding	53815295	53834161	-	GP6	havana	protein_coding
ENSSSCG00000017971	-0.393061	2.51187	0.0321436	1	22186	12	protein_coding	55380552	55381255	+	LSMD1	ensembl	protein_coding
ENSSSCG00000005229	0.64514	4.30797	0.0326429	1	1505	1	protein_coding	245001214	245032893	-	VLDLR	ensembl	protein_coding
ENSSSCG00000009506	-0.29569	2.72741	0.0330576	1	19397	11	protein_coding	73765040	73765354	-	RAP2A	ensembl	protein_coding
ENSSSCG00000021206	1.04816	5.69791	0.0334021	1	3257	13	protein_coding	137315798	137369721	+	IL1RAP	ensembl	protein_coding
ENSSSCG00000010192	-0.42373	5.3869	0.0341819	1	9478	14	protein_coding	65322103	65345893	-	RAB4A	ensembl	protein_coding
ENSSSCG00000013556	0.807641	6.87191	0.0342542	1	4981	2	protein_coding	72699548	72739564	+	EMR1	ensembl	protein_coding
ENSSSCG00000010128	0.419705	3.85514	0.0349232	1	9388	14	protein_coding	54892091	54900148	+	SEPT5	havana	protein_coding
ENSSSCG00000027016	-0.315185	2.21524	0.0349591	1	6394	6	protein_coding	44396816	44408548	-	C19orf47	ensembl	protein_coding
ENSSSCG00000025800	0.404794	1.85481	0.0355245	1	9986	14	protein_coding	133941045	134028246	-	novelgene	ensembl	protein_coding
ENSSSCG00000027015	0.397375	1.35193	0.0356581	1	24519	GL892813.1	protein_coding	29783	36771	-	FAM57B	ensembl	protein_coding
ENSSSCG00000010067	-0.270214	6.99347	0.0358139	1	9328	14	protein_coding	53282552	53283339	-	MIF	ensembl	protein_coding
ENSSSCG00000024134	0.555301	3.7811	0.0364815	1	2867	13	protein_coding	79998364	80086913	+	MGLL	ensembl	protein_coding
ENSSSCG00000016735	-0.368327	5.16425	0.0368563	1	22745	18	pseudogene	55083919	55084372	+	novelgene	ensembl	pseudogene
ENSSSCG00000020719	0.3294	2.04036	0.0369382	1	2792	13	protein_coding	73534352	73541195	+	novelgene	ensembl	protein_coding
ENSSSCG00000009437	-0.808765	6.22372	0.0370183	1	19278	11	protein_coding	26572065	26574107	-	novelgene	ensembl	protein_coding
ENSSSCG00000010455	0.509853	2.27525	0.037078	1	9777	14	protein_coding	110260092	110285501	-	SLC16A12	ensembl	protein_coding
ENSSSCG00000016887	0.333477	4.99199	0.0374324	1	19644	16	protein_coding	34164830	34265784	+	ITGA2	ensembl_havana	protein_coding
ENSSSCG00000007083	0.692156	2.38026	0.0381701	1	20616	17	protein_coding	29095048	29329854	+	PCSK2	ensembl	protein_coding
ENSSSCG00000016963	-0.382129	3.14155	0.0384891	1	19738	16	protein_coding	51360126	51396221	+	novelgene	ensembl	protein_coding
ENSSSCG00000007717	-0.507468	2.89925	0.0388537	1	12632	3	protein_coding	10773115	10776056	+	WBSCR27	ensembl	protein_coding
ENSSSCG00000029571	0.989348	6.93537	0.0390754	1	24069	GL895994.1	protein_coding	48802	65844	+	AVIL	ensembl	protein_coding
ENSSSCG00000006780	-0.382866	1.7098	0.0401576	1	16049	4	protein_coding	117972643	117990368	-	WNT2B	ensembl	protein_coding
ENSSSCG00000005506	0.743487	6.33955	0.0401799	1	1828	1	protein_coding	292733749	292827889	-	MEGF9	ensembl	protein_coding
ENSSSCG00000011550	0.364449	5.3067	0.0411052	1	2770	13	protein_coding	73092172	73102714	+	CAMK1	ensembl	protein_coding
ENSSSCG00000006924	0.494763	10.8563	0.0411297	1	16231	4	protein_coding	139650958	139667272	+	GBP1	ensembl_havana	protein_coding
ENSSSCG00000013849	0.380531	9.8063	0.0418208	1	4649	2	protein_coding	61156657	61172692	+	TPM4	ensembl	protein_coding
ENSSSCG00000011368	-0.309383	2.84208	0.0420564	1	2505	13	protein_coding	34876989	34885585	+	P4HTM	ensembl	protein_coding
ENSSSCG00000026043	1.26677	9.5262	0.0422694	1	20730	17	protein_coding	37610108	37611677	-	TGM3	ensembl	protein_coding
ENSSSCG00000014672	0.399725	7.68766	0.0428285	1	10288	9	protein_coding	4689735	4720219	+	TRIM6	ensembl_havana	protein_coding
ENSSSCG00000005503	0.790094	7.91461	0.0430451	1	1820	1	protein_coding	289775822	289785847	+	TLR4	ensembl_havana	protein_coding
ENSSSCG00000026939	0.282766	5.70029	0.0436649	1	23813	GL896308.1	protein_coding	62698	85959	-	novelgene	ensembl	protein_coding
ENSSSCG00000007131	-0.305416	4.99542	0.0442326	1	20675	17	protein_coding	34906655	34915135	+	novelgene	ensembl	protein_coding
ENSSSCG00000009704	-0.403757	3.76699	0.0446788	1	8938	14	protein_coding	17859679	17862757	+	novelgene	ensembl	protein_coding
ENSSSCG00000024509	0.288075	3.18494	0.0450146	1	11541	9	protein_coding	144670898	144673738	+	SLC30A1	ensembl	protein_coding
ENSSSCG00000017428	-0.568817	2.71767	0.045045	1	21519	12	protein_coding	21145390	21174257	-	JUP	ensembl	protein_coding
ENSSSCG00000007089	-0.425095	4.11071	0.0453058	1	20625	17	protein_coding	29871217	29884809	+	MGME1	ensembl	protein_coding
ENSSSCG00000006458	0.59777	2.5186	0.0456902	1	15695	4	protein_coding	100887177	100904665	+	FCRL4	ensembl	protein_coding
ENSSSCG00000022182	-0.298497	3.28734	0.0458902	1	14926	X	protein_coding	141798113	141799723	-	TREX2	ensembl	protein_coding
ENSSSCG00000022427	0.477161	5.39316	0.0459549	1	19957	10	protein_coding	2731389	2735645	-	RGS1	ensembl	protein_coding
ENSSSCG00000014167	-0.527205	6.49385	0.0461119	1	5397	2	protein_coding	106310503	106321615	-	GLRX	ensembl	protein_coding
ENSSSCG00000002932	0.270837	4.04243	0.0465982	1	6300	6	protein_coding	41156402	41184718	-	ZNF567	ensembl	protein_coding
ENSSSCG00000026460	0.356475	4.35212	0.0471609	1	7710	6	protein_coding	151830155	151846185	+	TAL1	ensembl	protein_coding
ENSSSCG00000025463	0.406394	4.46001	0.0471768	1	24693	GL894927.1	protein_coding	6946	32215	+	novelgene	ensembl	protein_coding
ENSSSCG00000007472	-0.379291	4.78979	0.047373	1	21056	17	protein_coding	58679438	58744300	+	BCAS4	ensembl_havana	protein_coding
ENSSSCG00000024393	0.5625	5.67774	0.0476105	1	3171	13	protein_coding	130478533	130494818	-	B3GNT5	ensembl	protein_coding
ENSSSCG00000000244	0.585014	3.36374	0.0498719	1	18190	5	protein_coding	18223851	18226402	-	PPBP	ensembl_havana	protein_coding
ENSSSCG00000029770	0.511995	1.7521	0.0499727	1	24480	GL894325.2	protein_coding	3843	14849	+	novelgene	ensembl	protein_coding

## Sheet: LFMvHFM D0 D2 & D6
ensembl_id	Number	Chromosome	Gene type	Start	End	Strand	GeneName	Gene Source	Gene Biotype	D0_logFC	D0_logCPM	D0_PValue	D0_FDR	D2_logFC	D2_logCPM	D2_PValue	D2_FDR	D6_logFC	D6_logCPM	D6_PValue	D6_FDR
ENSSSCG00000009668	8892	14	protein_coding	12516232	12531189	-	CLU	ensembl_havana	protein_coding	0.746232	8.84883	0.000141423	0.55232	0.751763	8.84883	0.000125689	0.103799	0.678042	8.84883	0.000537869	1
ENSSSCG00000003651	7341	6	protein_coding	87871031	87912911	-	RHBDL2	ensembl	protein_coding	0.648232	2.43537	0.000253135	0.627142	0.520691	2.43537	0.00301208	0.333522	0.660859	2.43537	0.000186222	0.669355
ENSSSCG00000000243	18189	5	protein_coding	18218054	18220382	-	PF4	ensembl	protein_coding	1.24631	6.0914	0.000458191	0.908134	0.739961	6.0914	0.0357828	0.777885	0.810991	6.0914	0.0215599	1
ENSSSCG00000017306	21389	12	protein_coding	16717754	16775469	-	ITGB3	ensembl_havana	protein_coding	0.768507	8.28145	0.000694624	1	0.476725	8.28145	0.0346915	0.777057	0.708348	8.28145	0.00175894	1
ENSSSCG00000027611	19774	16	protein_coding	55799386	55807620	+	novelgene	ensembl	protein_coding	0.548829	4.91751	0.00249531	1	0.439718	4.91751	0.0144867	0.571966	0.583392	4.91751	0.00124659	1
ENSSSCG00000009877	9130	14	protein_coding	41131875	41139225	-	IQCD	ensembl	protein_coding	0.765622	2.11776	0.00324411	1	0.581849	2.11776	0.0210904	0.653143	0.577682	2.11776	0.0232395	1
ENSSSCG00000010056	9319	14	protein_coding	53061851	53079992	+	GGT1	ensembl_havana	protein_coding	0.469568	5.94274	0.00710931	1	0.427883	5.94274	0.0142494	0.566702	0.418432	5.94274	0.0166168	1
ENSSSCG00000012363	14340	X	protein_coding	58894678	58976654	+	HEPH	ensembl_havana	protein_coding	0.494426	5.13884	0.00767091	1	0.428436	5.13884	0.0203072	0.648788	0.582452	5.13884	0.00169277	1
ENSSSCG00000029875	6303	6	protein_coding	41267821	41275589	+	ZNF529	ensembl	protein_coding	0.411286	2.84958	0.00917968	1	0.389928	2.84958	0.0161876	0.585019	0.37927	2.84958	0.0173593	1
ENSSSCG00000017357	21442	12	protein_coding	19231261	19247926	-	ITGA2B	ensembl_havana	protein_coding	0.582395	7.10369	0.00950988	1	0.473985	7.10369	0.0344726	0.77563	0.76945	7.10369	0.00063512	1
ENSSSCG00000006912	16214	4	protein_coding	137107369	137187498	+	HFM1	ensembl	protein_coding	0.709734	3.09313	0.0113818	1	0.706396	3.09313	0.0127019	0.56038	0.691765	3.09313	0.0145846	1
ENSSSCG00000007488	21086	17	protein_coding	62396310	62548050	+	DOK5	ensembl_havana	protein_coding	0.539104	2.90581	0.0149788	1	0.559148	2.90581	0.00865333	0.504438	0.893186	2.90581	5.33216e-05	0.528418
ENSSSCG00000000024	17935	5	protein_coding	2124931	2157974	+	PARVB	ensembl	protein_coding	0.330414	7.0478	0.0360427	1	0.400337	7.0478	0.0109072	0.529701	0.496939	7.0478	0.0016195	1
ENSSSCG00000007523	21128	17	protein_coding	66531835	66538801	+	TUBB1	ensembl_havana	protein_coding	0.356502	9.02542	0.0378685	1	0.350514	9.02542	0.0411243	0.791574	0.472355	9.02542	0.0059858	1
ENSSSCG00000012264	14160	X	protein_coding	45938667	45960059	+	ZNF674	ensembl	protein_coding	0.302699	4.56271	0.0417351	1	0.330898	4.56271	0.0263022	0.710232	0.351862	4.56271	0.0179724	1

## Sheet: LFMvHFM D0 & D2
ensembl_id	Number	Chromosome	Gene type	Start	End	Strand	GeneName	Gene Source	Gene Biotype	D0_logFC	D0_logCPM	D0_PValue	D0_FDR	D2_logFC	D2_logCPM	D2_PValue	D2_FDR
ENSSSCG00000003250	6709	6	protein_coding	52415290	52422099	-	novelgene	ensembl	protein_coding	0.705664	3.05017	0.00691481	1	0.647637	3.05017	0.0127231	0.56038
ENSSSCG00000022742	11392	9	protein_coding	127491779	127505079	+	PRDX6	ensembl	protein_coding	0.475273	8.18988	0.00800796	1	0.445071	8.18988	0.0130438	0.561084
ENSSSCG00000027551	19235	11	protein_coding	20025119	20037565	-	NUDT15	ensembl	protein_coding	0.498338	4.98121	0.0151302	1	0.789028	4.98121	0.000154329	0.117646
ENSSSCG00000006590	15833	4	protein_coding	105091816	105092868	-	S100A8	ensembl_havana	protein_coding	0.770375	6.52955	0.0327572	1	-0.788879	6.52955	0.0281571	0.737282
ENSSSCG00000014769	10379	9	pseudogene	6148503	6149556	-	novelgene	ensembl	pseudogene	-0.455847	2.43594	0.0373727	1	-0.43717	2.43594	0.0409622	0.791574
ENSSSCG00000021309	25211	GL894963.1	protein_coding	303	8721	-	TRDMT1	ensembl	protein_coding	0.334754	4.86462	0.040318	1	0.407171	4.86462	0.0133359	0.561084

## Sheet: LFMvHFM D0 & D6
ensembl_id	Number	Chromosome	Gene type	Start	End	Strand	GeneName	Gene Source	Gene Biotype	D0_logFC	D0_logCPM	D0_PValue	D0_FDR	D6_logFC	D6_logCPM	D6_PValue	D6_FDR
ENSSSCG00000012780	14937	X	protein_coding	142074113	142087377	+	PLXNB3	ensembl	protein_coding	1.09706	2.10875	8.56204e-05	0.55232	0.864511	2.10875	0.00212048	1
ENSSSCG00000005211	1482	1	protein_coding	242396225	242416185	-	CD274	ensembl_havana	protein_coding	1.94343	6.65142	0.000858036	1	1.30858	6.65142	0.0211196	1
ENSSSCG00000002436	17685	7	protein_coding	118837315	119047917	-	novelgene	ensembl	protein_coding	0.573548	4.13192	0.00115897	1	0.43553	4.13192	0.0146671	1
ENSSSCG00000027867	3346	13	protein_coding	147854304	147864827	-	novelgene	ensembl	protein_coding	1.27188	8.83606	0.00130572	1	0.844051	3.38295	0.0296398	1
ENSSSCG00000000148	18075	5	protein_coding	9275335	9276287	+	novelgene	ensembl	protein_coding	0.395686	6.13673	0.00223887	1	0.350219	6.13673	0.00669561	1
ENSSSCG00000007146	20698	17	processed_transcript	36328314	36349591	+	SIGLEC1	ensembl_havana	processed_transcript	1.54696	8.24745	0.00329183	1	1.35256	8.24745	0.00959076	1
ENSSSCG00000025317	20977	17	protein_coding	53413637	53417513	+	novelgene	ensembl	protein_coding	0.644866	9.27457	0.00775382	1	0.587153	9.27457	0.0152763	1
ENSSSCG00000006982	20490	17	protein_coding	5281876	5322408	+	ZDHHC2	ensembl	protein_coding	0.56275	4.3787	0.00931165	1	0.532481	4.3787	0.0145073	1
ENSSSCG00000004549	644	1	protein_coding	118116558	118128074	+	RBPMS2	ensembl	protein_coding	0.782046	2.42978	0.0105178	1	0.695895	2.42978	0.0247256	1
ENSSSCG00000029879	2445	13	protein_coding	32577739	32609442	-	LTF	ensembl	protein_coding	1.06924	7.36891	0.0108428	1	1.01271	7.36891	0.0154493	1
ENSSSCG00000023522	20906	17	protein_coding	46592136	46629982	+	TGM2	ensembl_havana	protein_coding	0.853774	3.58739	0.0119439	1	1.00642	3.58739	0.00267987	1
ENSSSCG00000011993	3530	13	protein_coding	176765927	176772447	-	novelgene	ensembl	protein_coding	0.512917	4.28109	0.0124758	1	0.44868	4.28109	0.0288321	1
ENSSSCG00000015129	10826	9	protein_coding	52649356	52729816	+	ARHGEF12	ensembl	protein_coding	0.356426	5.38074	0.020784	1	0.450402	5.38074	0.00344079	1
ENSSSCG00000002028	17298	7	protein_coding	81031051	81033746	+	CMTM5	ensembl_havana	protein_coding	0.566748	3.45736	0.0213794	1	0.547748	3.45736	0.027855	1
ENSSSCG00000021731	7989	15	protein_coding	51228282	51415512	+	WWC2	ensembl	protein_coding	0.4345	2.45536	0.0233786	1	0.420966	2.45536	0.031126	1
ENSSSCG00000021261	9032	14	protein_coding	31807454	31858571	+	novelgene	ensembl	protein_coding	1.06234	8.43178	0.0266841	1	1.3013	8.43178	0.00688916	1
ENSSSCG00000024509	11541	9	protein_coding	144670898	144673738	+	SLC30A1	ensembl	protein_coding	0.323067	3.18494	0.0285849	1	0.288075	3.18494	0.0450146	1
ENSSSCG00000000150	18076	5	protein_coding	9296018	9301607	-	novelgene	ensembl	protein_coding	0.652238	2.63696	0.0294689	1	0.747742	2.63696	0.0126902	1
ENSSSCG00000016535	22489	18	protein_coding	15075829	15194597	-	CALD1	ensembl	protein_coding	0.419613	7.72911	0.0374536	1	0.495153	7.72911	0.0141	1
ENSSSCG00000003276	6764	6	protein_coding	53815295	53834161	-	GP6	havana	protein_coding	0.372538	5.22631	0.0399158	1	0.392743	5.22631	0.0313811	1
ENSSSCG00000021529	24280	GL893348.1	protein_coding	40706	48115	-	KLF11	ensembl	protein_coding	-0.447752	3.7736	0.0402476	1	-0.537838	3.7736	0.0154102	1
ENSSSCG00000009490	19366	11	protein_coding	69660260	69718918	-	DCT	ensembl	protein_coding	-0.421932	3.91453	0.0406783	1	-0.547369	3.91453	0.00918749	1
ENSSSCG00000015802	8016	15	protein_coding	53776053	53823608	-	FAM149A	ensembl	protein_coding	0.434228	5.49652	0.042423	1	0.555055	5.49652	0.0097331	1
ENSSSCG00000022446	11725	8	protein_coding	19874198	19915396	-	novelgene	ensembl	protein_coding	0.547707	4.62796	0.0477764	1	0.63156	4.62796	0.0234029	1
ENSSSCG00000030732	9389	14	protein_coding	54900260	54901314	+	GP1BB	havana	protein_coding	0.443941	3.82622	0.0490317	1	0.623491	3.82622	0.00567423	1

## Sheet: LFMvHFM D2 & D6
ensembl_id	Number	Chromosome	Gene type	Start	End	Strand	GeneName	Gene Source	Gene Biotype	D2_logFC	D2_logCPM	D2_PValue	D2_FDR	D6_logFC	D6_logCPM	D6_PValue	D6_FDR
ENSSSCG00000009704	8938	14	protein_coding	17859679	17862757	+	novelgene	ensembl	protein_coding	-0.678702	3.76699	0.000809261	0.204835	-0.403757	3.76699	0.0446788	1
ENSSSCG00000009437	19278	11	protein_coding	26572065	26574107	-	novelgene	ensembl	protein_coding	-1.29742	6.22372	0.000920877	0.204835	-0.808765	6.22372	0.0370183	1
ENSSSCG00000016442	22375	18	protein_coding	6741254	6749392	+	AOC1	havana	protein_coding	1.35441	2.87095	0.00201954	0.277968	1.01149	2.87095	0.0216111	1
ENSSSCG00000023642	14098	X	protein_coding	37205479	37263635	+	XK	ensembl	protein_coding	0.426009	6.01449	0.0022556	0.286295	0.312405	6.01449	0.0242828	1
ENSSSCG00000026043	20730	17	protein_coding	37610108	37611677	-	TGM3	ensembl	protein_coding	-1.8459	9.5262	0.00357778	0.333522	1.26677	9.5262	0.0422694	1
ENSSSCG00000013556	4981	2	protein_coding	72699548	72739564	+	EMR1	ensembl	protein_coding	-1.10284	6.87191	0.00393323	0.344263	0.807641	6.87191	0.0342542	1
ENSSSCG00000017622	21748	12	protein_coding	35196535	35261667	-	novelgene	ensembl	protein_coding	-1.02787	4.04343	0.00557506	0.401525	-0.842203	4.04343	0.0228627	1
ENSSSCG00000026955	1429	1	protein_coding	227035726	227065829	-	ACER2	ensembl	protein_coding	0.708587	5.90352	0.0117417	0.54121	0.671412	5.90352	0.0169824	1
ENSSSCG00000005503	1820	1	protein_coding	289775822	289785847	+	TLR4	ensembl_havana	protein_coding	-0.878288	7.91461	0.0244742	0.69297	0.790094	7.91461	0.0430451	1
ENSSSCG00000021206	3257	13	protein_coding	137315798	137369721	+	IL1RAP	ensembl	protein_coding	-1.04747	5.69791	0.0323511	0.770427	1.04816	5.69791	0.0334021	1
ENSSSCG00000024393	3171	13	protein_coding	130478533	130494818	-	B3GNT5	ensembl	protein_coding	-0.587283	5.67774	0.0375961	0.780052	0.5625	5.67774	0.0476105	1
ENSSSCG00000014167	5397	2	protein_coding	106310503	106321615	-	GLRX	ensembl	protein_coding	-0.527603	6.49385	0.0455929	0.802656	-0.527205	6.49385	0.0461119	1
ENSSSCG00000025414	21454	12	protein_coding	19442755	19444987	+	PYY	ensembl	protein_coding	-0.83313	7.44317	0.0473877	0.802656	-1.02777	7.44317	0.0147855	1

## Sheet: D0 only
ensembl_id	logFC	logCPM	PValue	FDR	Number	Chromosome	Gene type	Start	End	Strand	GeneName	Gene Source	Gene Biotype
ENSSSCG00000008977	1.91841	10.3092	0.000167201	0.55232	12038	8	protein_coding	75829904	75882217	-	CXCL10	ensembl_havana	protein_coding
ENSSSCG00000008648	1.27889	9.42579	0.00110714	1	13829	3	protein_coding	137667912	137683557	-	RSAD2	ensembl_havana	protein_coding
ENSSSCG00000024867	1.27188	8.83606	0.00130572	1	1325	1	protein_coding	212617012	212628410	-	ISG20	ensembl	protein_coding
ENSSSCG00000005385	0.71664	1.46785	0.00136204	1	1678	1	protein_coding	269817145	269852707	+	NR4A3	ensembl_havana	protein_coding
ENSSSCG00000012112	0.412839	4.91031	0.00322424	1	13914	X	protein_coding	8472834	9213814	-	ARHGAP6	havana	protein_coding
ENSSSCG00000002471	0.953718	6.42971	0.00329679	1	17716	7	protein_coding	122215478	122220545	+	IFI27L2	ensembl	protein_coding
ENSSSCG00000015683	0.430941	5.79037	0.00485868	1	7861	15	protein_coding	15277909	15351980	-	SPOPL	ensembl	protein_coding
ENSSSCG00000024519	0.498905	1.73531	0.00661615	1	6769	6	protein_coding	53998680	54058490	+	FCAR	ensembl_havana	protein_coding
ENSSSCG00000008590	0.625779	1.75095	0.00713299	1	13753	3	protein_coding	121925693	121936727	-	MFSD2B	ensembl	protein_coding
ENSSSCG00000030408	0.853312	9.33446	0.00751963	1	20239	10	protein_coding	38145074	38192181	+	novelgene	ensembl	protein_coding
ENSSSCG00000001561	1.09555	6.94618	0.0102969	1	16805	7	protein_coding	36990013	37008146	-	ETV7	ensembl	protein_coding
ENSSSCG00000030013	0.422543	4.18642	0.0108689	1	7868	15	protein_coding	18486694	18548907	+	novelgene	ensembl	protein_coding
ENSSSCG00000021493	-0.441611	2.12179	0.0111471	1	18411	5	protein_coding	24368786	24374464	+	novelgene	ensembl	protein_coding
ENSSSCG00000015391	0.31631	4.56447	0.0138064	1	11234	9	protein_coding	102743697	102788243	-	CROT	ensembl	protein_coding
ENSSSCG00000026454	0.593759	9.6777	0.0146978	1	1088	1	protein_coding	178852779	178857414	-	PMAIP1	ensembl	protein_coding
ENSSSCG00000027982	0.830589	10.9913	0.0148949	1	23531	GL895967.2	protein_coding	58449	59139	+	ISG15	ensembl	protein_coding
ENSSSCG00000000633	0.53168	8.65001	0.0163914	1	18663	5	protein_coding	64060706	64084599	+	YBX3	ensembl	protein_coding
ENSSSCG00000021990	-0.368298	1.69801	0.0182234	1	1421	1	protein_coding	225599644	225610235	+	novelgene	ensembl	protein_coding
ENSSSCG00000010453	0.608331	11.8367	0.0184844	1	9775	14	protein_coding	110223576	110235651	+	IFIT1	ensembl_havana	protein_coding
ENSSSCG00000027219	0.494454	3.00247	0.019379	1	24491	GL894048.1	protein_coding	9383	33099	-	AKAP7	ensembl	protein_coding
ENSSSCG00000004890	0.6638	2.06665	0.0194975	1	1071	1	protein_coding	175502733	175517283	+	SERPINB2	ensembl	protein_coding
ENSSSCG00000002389	-0.366886	4.28179	0.0199754	1	17624	7	protein_coding	105960537	105978240	+	VASH1	ensembl	protein_coding
ENSSSCG00000009055	0.348934	2.03089	0.0208338	1	12144	8	protein_coding	91963379	91976496	+	ELMOD2	ensembl	protein_coding
ENSSSCG00000007502	0.337683	4.90703	0.0216756	1	21108	17	protein_coding	64894962	64910090	+	SPO11	ensembl_havana	protein_coding
ENSSSCG00000025959	-0.346101	3.80497	0.0217947	1	5948	6	protein_coding	4391964	4405680	+	novelgene	ensembl	protein_coding
ENSSSCG00000006589	0.776745	6.75148	0.0241274	1	15832	4	protein_coding	105075280	105076728	-	S100A12	havana	protein_coding
ENSSSCG00000020665	-0.309083	3.30306	0.0246108	1	4010	2	protein_coding	8331400	8345475	-	TAF6L	ensembl	protein_coding
ENSSSCG00000011795	0.425175	4.36478	0.0258105	1	3218	13	protein_coding	133022540	133065865	-	IGF2BP2	ensembl_havana	protein_coding
ENSSSCG00000029608	0.881445	8.52835	0.0286529	1	3105	13	protein_coding	117326003	117348541	-	SEC62	ensembl	protein_coding
ENSSSCG00000004209	-0.380034	2.99525	0.0288693	1	249	1	protein_coding	38212863	38839873	+	PTPRK	ensembl	protein_coding
ENSSSCG00000018039	0.753827	4.77167	0.0288885	1	22279	12	protein_coding	62387143	62538681	-	NCOR1	ensembl	protein_coding
ENSSSCG00000026618	0.534356	2.85863	0.0319013	1	8355	15	protein_coding	107752010	107765597	+	novelgene	ensembl	protein_coding
ENSSSCG00000011113	-0.338957	3.99948	0.0320125	1	20380	10	protein_coding	65552490	65574261	+	novelgene	ensembl	protein_coding
ENSSSCG00000029150	-0.368966	3.43305	0.0336228	1	1527	1	protein_coding	248680702	248828200	+	FXN	ensembl	protein_coding
ENSSSCG00000016431	0.564154	2.91795	0.0337488	1	22344	18	protein_coding	5661558	5723817	-	GALNTL5	ensembl	protein_coding
ENSSSCG00000024444	-0.33808	4.85711	0.0343052	1	20115	10	protein_coding	27675580	27699802	-	DDX59	ensembl	protein_coding
ENSSSCG00000023293	0.427764	1.39187	0.0344102	1	11116	9	protein_coding	79847896	79882107	+	novelgene	ensembl	protein_coding
ENSSSCG00000004263	0.447622	1.33823	0.0357237	1	312	1	protein_coding	50213031	50234411	+	novelgene	ensembl	protein_coding
ENSSSCG00000024333	0.633335	9.61461	0.0360482	1	24316	GL896282.2	protein_coding	2203	27979	+	ZNFX1	ensembl	protein_coding
ENSSSCG00000028228	0.268053	8.22022	0.0394565	1	13475	3	protein_coding	84163385	84182474	+	XPO1	ensembl	protein_coding
ENSSSCG00000021309	0.334754	4.86462	0.040318	1	25211	GL894963.1	protein_coding	303	8721	-	TRDMT1	ensembl	protein_coding
ENSSSCG00000012134	0.293277	4.82007	0.0422149	1	13941	X	protein_coding	12832296	12847005	-	PIGA	ensembl_havana	protein_coding
ENSSSCG00000011768	0.333003	5.19857	0.0430447	1	3158	13	protein_coding	127829131	127884813	-	CCDC39	ensembl	protein_coding
ENSSSCG00000013460	0.536119	11.2373	0.0430509	1	5098	2	protein_coding	76854924	76858471	-	OAZ1	ensembl	protein_coding
ENSSSCG00000010454	0.620929	8.08288	0.0450006	1	9776	14	protein_coding	110250795	110252240	+	IFIT5	ensembl	protein_coding
ENSSSCG00000030888	-0.388336	2.37476	0.0488974	1	3791	2	protein_coding	1388619	1390090	+	FADD	havana	protein_coding

## Sheet: D2 only
ensembl_id	logFC	logCPM	PValue	FDR	Number	Chromosome	Gene type	Start	End	Strand	GeneName	Gene Source	Gene Biotype
ENSSSCG00000007115	-1.42768	5.3625	7.01e-06	0.0428149	20662	17	protein_coding	34274132	34277761	-	THBD	ensembl_havana	protein_coding
ENSSSCG00000007039	-1.96063	2.50668	8.64e-06	0.0428149	20557	17	protein_coding	14656636	14667630	-	PRNP	ensembl_havana	protein_coding
ENSSSCG00000015650	-0.855282	8.08294	2.39e-05	0.0632471	11058	9	protein_coding	73667346	73718361	+	novelgene	ensembl	protein_coding
ENSSSCG00000016122	1.41828	3.11291	2.55e-05	0.0632471	8440	15	protein_coding	118627515	118633798	+	CTLA4	ensembl_havana	protein_coding
ENSSSCG00000029849	-0.764618	7.87889	3.42e-05	0.067364	23422	GL893226.1	protein_coding	113842	114990	+	EDG1	ensembl	protein_coding
ENSSSCG00000000233	-1.45231	3.23217	4.87e-05	0.067364	18176	5	protein_coding	17901709	17938189	+	ACVR1B	ensembl_havana	protein_coding
ENSSSCG00000015037	-1.3511	6.31482	4.91e-05	0.067364	10722	9	protein_coding	44692095	44713420	-	IL18	ensembl_havana	protein_coding
ENSSSCG00000023423	-0.914388	7.96216	5.89e-05	0.067364	21240	12	protein_coding	5106878	5112447	-	UBALD2	ensembl	protein_coding
ENSSSCG00000015027	-1.06587	1.80772	6.12e-05	0.067364	10714	9	protein_coding	44431415	44434635	+	novelgene	ensembl	protein_coding
ENSSSCG00000024458	-1.00664	4.84502	7.41e-05	0.0734201	24990	GL896280.1	protein_coding	6143	16328	-	PDXK	ensembl	protein_coding
ENSSSCG00000015036	-0.994792	6.56685	8.82e-05	0.0794194	10716	9	protein_coding	44457413	44526116	+	DIXDC1	ensembl	protein_coding
ENSSSCG00000016903	1.42643	6.75992	0.000178282	0.126198	19657	16	protein_coding	36385658	36393941	+	GZMA	ensembl	protein_coding
ENSSSCG00000000162	0.565107	5.4593	0.000206844	0.129341	18095	5	protein_coding	12541450	12922450	-	BTBD11	ensembl	protein_coding
ENSSSCG00000006763	-1.54418	6.23497	0.000230878	0.129341	16033	4	protein_coding	116879922	116887481	+	BCL2L15	ensembl	protein_coding
ENSSSCG00000003205	-0.753759	3.70741	0.000234019	0.129341	6649	6	protein_coding	50801438	50803084	+	novelgene	ensembl	protein_coding
ENSSSCG00000005264	-0.558873	5.32923	0.000234928	0.129341	1550	1	protein_coding	252230644	252240453	-	ZFAND5	ensembl	protein_coding
ENSSSCG00000007817	-0.843867	8.73402	0.000384423	0.198306	12766	3	protein_coding	19846364	19869474	-	IL4R	ensembl_havana	protein_coding
ENSSSCG00000006860	-0.543238	4.98573	0.000400214	0.198306	16147	4	protein_coding	128863165	128939924	-	SLC30A7	ensembl	protein_coding
ENSSSCG00000008032	0.990413	4.16911	0.000481582	0.204835	13020	3	protein_coding	41925392	41927412	-	novelgene	ensembl	protein_coding
ENSSSCG00000012411	0.366454	4.99279	0.000516198	0.204835	14402	X	protein_coding	66183818	66288138	+	novelgene	ensembl	protein_coding
ENSSSCG00000011264	-0.872403	6.30786	0.000518076	0.204835	2351	13	protein_coding	26092997	26105056	-	CSRNP1	ensembl	protein_coding
ENSSSCG00000013260	-0.750582	4.5375	0.000533612	0.204835	4277	2	protein_coding	17476851	17478911	-	MDK	ensembl	protein_coding
ENSSSCG00000013595	-0.956599	7.56004	0.000561763	0.204835	4942	2	protein_coding	71403986	71448501	-	LASS4	ensembl	protein_coding
ENSSSCG00000013262	-0.630545	6.36015	0.000593839	0.204835	4275	2	protein_coding	17313888	17465140	+	AMBRA1	ensembl_havana	protein_coding
ENSSSCG00000013553	-0.561965	8.31715	0.000609789	0.204835	4986	2	protein_coding	72827624	72857071	-	VAV1	ensembl	protein_coding
ENSSSCG00000029988	-1.04501	5.90294	0.000624975	0.204835	23166	GL894019.2	protein_coding	5906	54362	+	POR	ensembl	protein_coding
ENSSSCG00000015044	-0.628601	5.33541	0.00064029	0.204835	10719	9	protein_coding	44617277	44627870	+	C11orf57	ensembl	protein_coding
ENSSSCG00000011698	-1.16993	7.83214	0.000659402	0.204835	2991	13	protein_coding	97219128	97253065	+	GYG1	ensembl	protein_coding
ENSSSCG00000025008	-1.07263	5.13086	0.000691345	0.204835	8064	15	protein_coding	59917447	60041096	-	novelgene	ensembl	protein_coding
ENSSSCG00000016479	0.787259	3.38574	0.000797787	0.204835	22404	18	protein_coding	7776934	7777450	+	TRBV19	ensembl	protein_coding
ENSSSCG00000002392	-1.06442	5.73812	0.000800629	0.204835	17627	7	protein_coding	106151786	106154137	-	IRF2BPL	ensembl	protein_coding
ENSSSCG00000021837	-0.718486	5.09673	0.000803187	0.204835	23167	GL894019.2	protein_coding	55428	61934	-	TMEM120A	ensembl	protein_coding
ENSSSCG00000008677	-0.589495	6.82441	0.00081625	0.204835	11596	8	protein_coding	296933	307451	-	TACC3	ensembl	protein_coding
ENSSSCG00000031004	0.451613	3.56539	0.000845738	0.204835	14016	X	lincRNA	22075081	22076913	+	lincRNA	havana	lincRNA
ENSSSCG00000003113	-1.18659	4.79341	0.000865465	0.204835	6539	6	protein_coding	48550461	48551474	+	C5AR2	ensembl	protein_coding
ENSSSCG00000003600	-1.23046	7.62629	0.00090212	0.204835	7256	6	protein_coding	81806755	81821191	+	TINAGL1	ensembl	protein_coding
ENSSSCG00000015594	-1.28788	3.97215	0.000907331	0.204835	11526	9	protein_coding	143623163	143635841	+	novelgene	ensembl	protein_coding
ENSSSCG00000008858	-0.624298	5.47594	0.000907438	0.204835	11864	8	protein_coding	45678240	45785868	-	KLHL2	ensembl	protein_coding
ENSSSCG00000029772	-1.29299	6.74203	0.000935578	0.204835	25057	GL896293.1	protein_coding	10040	10729	-	SOCS3	ensembl	protein_coding
ENSSSCG00000009259	-0.540193	4.64372	0.000941901	0.204835	12426	8	protein_coding	147790045	147812920	+	PAQR3	ensembl	protein_coding
ENSSSCG00000004156	-0.763664	7.17671	0.000944018	0.204835	178	1	protein_coding	30388405	30408868	+	IFNGR1	ensembl_havana	protein_coding
ENSSSCG00000015232	-0.472048	6.30579	0.0009508	0.204835	10949	9	protein_coding	59108821	59325616	+	ST3GAL4	ensembl	protein_coding
ENSSSCG00000001703	-0.55955	6.42093	0.0010619	0.215958	16932	7	protein_coding	45124044	45132794	-	NFKBIE	ensembl_havana	protein_coding
ENSSSCG00000030268	-0.551688	6.2074	0.00107013	0.215958	24338	JH118705.1	protein_coding	4157	12738	+	novelgene	ensembl	protein_coding
ENSSSCG00000009330	-0.904089	8.09487	0.001086	0.215958	19142	11	protein_coding	7261120	7287563	+	ALOX5AP	ensembl	protein_coding
ENSSSCG00000007530	-0.543204	3.86209	0.00109576	0.215958	21135	17	protein_coding	67408904	67409803	-	PPP1R3D	ensembl	protein_coding
ENSSSCG00000006762	-0.369167	5.08115	0.00111424	0.215958	16032	4	protein_coding	116862014	116874408	+	AP4B1	ensembl	protein_coding
ENSSSCG00000023599	-0.565638	5.91214	0.00114745	0.215958	10720	9	protein_coding	44629778	44632100	-	TIMM8B	ensembl	protein_coding
ENSSSCG00000030839	-0.650441	6.48433	0.00116823	0.215958	7634	6	protein_coding	141230121	141233597	+	JUN	havana	protein_coding
ENSSSCG00000011901	-0.350721	5.11887	0.00117676	0.215958	3376	13	protein_coding	150096807	150130576	+	TMEM39A	ensembl	protein_coding
ENSSSCG00000017753	-0.725601	6.22337	0.00123083	0.221773	21917	12	protein_coding	45916685	45982851	+	KSR1	ensembl	protein_coding
ENSSSCG00000011322	-0.957517	9.65909	0.00133071	0.233227	2439	13	protein_coding	32323642	32330286	-	CCR1	ensembl	protein_coding
ENSSSCG00000006054	-0.562211	6.65074	0.00134147	0.233227	15225	4	protein_coding	36887066	36917862	-	ATP6V1C1	ensembl	protein_coding
ENSSSCG00000006561	-0.675793	5.86043	0.00140755	0.239272	15812	4	protein_coding	104630732	104635140	+	SLC39A1	ensembl	protein_coding
ENSSSCG00000007495	-0.653167	5.97642	0.00143643	0.239272	21097	17	protein_coding	64102710	64142562	+	CASS4	ensembl_havana	protein_coding
ENSSSCG00000002881	-0.933899	6.50575	0.00145699	0.239272	6256	6	protein_coding	40282039	40283031	-	FFAR2	ensembl	protein_coding
ENSSSCG00000007240	-0.903895	6.10364	0.00147282	0.239272	20794	17	protein_coding	40656380	40667247	+	novelgene	ensembl	protein_coding
ENSSSCG00000025283	-0.566756	7.95883	0.00152283	0.243406	15067	4	protein_coding	2041609	2049792	-	novelgene	ensembl	protein_coding
ENSSSCG00000006859	-0.539549	4.88465	0.00159767	0.251316	16146	4	protein_coding	128811652	128847959	+	DPH5	ensembl	protein_coding
ENSSSCG00000025042	0.524107	6.14575	0.00175971	0.266609	8441	15	protein_coding	118697550	118717532	+	ICOS	ensembl	protein_coding
ENSSSCG00000021779	-0.501971	4.58461	0.00176913	0.266609	21964	12	protein_coding	47243167	47243868	+	TIAF1	ensembl	protein_coding
ENSSSCG00000006567	-0.441865	5.76891	0.0017756	0.266609	15813	4	protein_coding	104636618	104647384	+	CRTC2	ensembl	protein_coding
ENSSSCG00000001993	-1.36951	6.6633	0.00180618	0.266731	17265	7	protein_coding	80300797	80316080	+	TGM1	ensembl_havana	protein_coding
ENSSSCG00000015024	-0.556716	2.83878	0.00184817	0.266731	10712	9	protein_coding	44420374	44425460	+	C11orf1	ensembl	protein_coding
ENSSSCG00000013735	-0.693868	8.31821	0.00188231	0.266731	4784	2	protein_coding	66505144	66507024	+	JUNB	havana	protein_coding
ENSSSCG00000015541	-0.496948	5.86039	0.00188407	0.266731	11463	9	pseudogene	134670288	134671264	+	novelgene	ensembl	pseudogene
ENSSSCG00000011057	-0.431551	3.73689	0.00195432	0.272779	20319	10	protein_coding	52805643	52821675	-	PRPF18	ensembl	protein_coding
ENSSSCG00000029593	-0.509919	7.70444	0.00209972	0.285044	13538	3	protein_coding	98079346	98147165	+	FOXN2	ensembl	protein_coding
ENSSSCG00000002879	-0.663427	6.42393	0.00215647	0.286295	6242	6	protein_coding	39995624	40019940	+	GRAMD1A	ensembl	protein_coding
ENSSSCG00000001560	-0.960541	3.78624	0.00218699	0.286295	16804	7	protein_coding	36937623	36949206	-	C6orf222	ensembl	protein_coding
ENSSSCG00000009629	-0.537628	3.2148	0.00224227	0.286295	8850	14	protein_coding	7354351	7376638	-	BIN3	ensembl	protein_coding
ENSSSCG00000003983	-1.01307	8.72307	0.00230151	0.286295	7828	6	protein_coding	157479913	157721955	-	SMAP1L	ensembl	protein_coding
ENSSSCG00000028331	-1.45893	5.08603	0.00233764	0.286295	13200	3	protein_coding	54901371	54919900	-	novelgene	ensembl	protein_coding
ENSSSCG00000011642	0.401617	4.02144	0.00235774	0.286295	2899	13	protein_coding	82824175	82899671	-	RYK	ensembl	protein_coding
ENSSSCG00000012857	-0.46245	5.45756	0.00239581	0.286295	3775	2	protein_coding	494866	524106	-	CARS	ensembl	protein_coding
ENSSSCG00000018001	-1.13597	3.54814	0.00240266	0.286295	22241	12	protein_coding	57516159	57541657	-	GAS7	ensembl	protein_coding
ENSSSCG00000006588	-1.28817	7.91451	0.00241534	0.286295	15831	4	protein_coding	105063477	105066298	+	S100A9	ensembl_havana	protein_coding
ENSSSCG00000005930	-0.758587	3.91207	0.00242672	0.286295	15066	4	protein_coding	1954510	2029716	+	SLC45A4	ensembl	protein_coding
ENSSSCG00000030182	-0.449316	6.59291	0.0024673	0.287658	6447	6	protein_coding	45629733	45646518	+	DEDD2	ensembl_havana	protein_coding
ENSSSCG00000028561	0.534572	5.25199	0.00257807	0.297077	8438	15	protein_coding	118472583	118501321	+	CD28	havana	protein_coding
ENSSSCG00000024982	-0.800198	9.30048	0.00282453	0.321736	12856	3	protein_coding	32319228	32355928	-	LITAF	ensembl_havana	protein_coding
ENSSSCG00000011251	-0.583723	8.83085	0.00297169	0.333522	2337	13	protein_coding	25181051	25185351	+	MYD88	ensembl_havana	protein_coding
ENSSSCG00000007496	-0.384227	6.6644	0.00305844	0.333522	21099	17	protein_coding	64152512	64196307	+	RTFDC1	ensembl_havana	protein_coding
ENSSSCG00000014803	-0.699169	2.13398	0.00310634	0.333522	10412	9	protein_coding	7424626	7434763	+	novelgene	ensembl	protein_coding
ENSSSCG00000007239	-0.850194	6.93576	0.0031601	0.333522	20793	17	protein_coding	40604637	40623901	+	novelgene	ensembl	protein_coding
ENSSSCG00000013237	-0.681046	8.59591	0.00327195	0.333522	4253	2	protein_coding	16421197	16452507	+	SPI1	ensembl_havana	protein_coding
ENSSSCG00000008123	-0.842051	7.50405	0.00331434	0.333522	13150	3	protein_coding	48848334	48860885	-	ARID5A	ensembl	protein_coding
ENSSSCG00000013432	-0.667855	8.26853	0.00332939	0.333522	5136	2	protein_coding	77790468	77797467	-	MIDN	ensembl	protein_coding
ENSSSCG00000006902	0.418854	4.32418	0.00334798	0.333522	16204	4	protein_coding	136192330	136201602	+	GFI1	ensembl	protein_coding
ENSSSCG00000030831	-0.883423	5.54583	0.00336476	0.333522	15069	4	protein_coding	2284588	2297122	+	DENND3	havana	protein_coding
ENSSSCG00000024518	-0.854055	6.54309	0.00341976	0.333522	6694	6	protein_coding	51831633	51835159	-	novelgene	ensembl	protein_coding
ENSSSCG00000013414	-0.446588	6.30117	0.00343969	0.333522	5125	2	protein_coding	77532598	77569043	+	ARID3A	ensembl	protein_coding
ENSSSCG00000003259	-1.03778	4.1568	0.00344424	0.333522	6735	6	protein_coding	53187908	53195431	-	OSCAR	ensembl	protein_coding
ENSSSCG00000027426	-0.885511	6.10963	0.00352173	0.333522	6496	6	protein_coding	47155210	47168053	+	BCL3	ensembl_havana	protein_coding
ENSSSCG00000006663	-0.379523	5.23635	0.00356128	0.333522	15923	4	protein_coding	108607418	108633053	-	OTUD7B	ensembl	protein_coding
ENSSSCG00000000130	-0.619952	7.53717	0.00359504	0.333522	18055	5	protein_coding	8072167	8104676	-	CYTH4	ensembl	protein_coding
ENSSSCG00000009592	-0.710262	7.91092	0.00359817	0.333522	8810	14	protein_coding	3264861	3279160	-	NFIL3	ensembl_havana	protein_coding
ENSSSCG00000027701	-0.541662	5.67696	0.003602	0.333522	14163	X	protein_coding	46325399	46371634	+	RP2	ensembl	protein_coding
ENSSSCG00000022797	-1.03725	7.70095	0.0036306	0.333522	8087	15	protein_coding	63426230	63437375	-	PPP1R3B	ensembl	protein_coding
ENSSSCG00000027790	0.499485	7.5649	0.00363475	0.333522	3066	13	protein_coding	108078842	108090547	-	novelgene	ensembl	protein_coding
ENSSSCG00000002669	-1.32159	3.34611	0.00373113	0.339225	5949	6	protein_coding	4412902	4460433	+	CRISPLD2	ensembl_havana	protein_coding
ENSSSCG00000012881	-1.04202	4.65729	0.00383384	0.344263	3808	2	protein_coding	2828172	2838805	-	novelgene	ensembl	protein_coding
ENSSSCG00000003714	0.775505	4.99305	0.00387412	0.344263	7463	6	protein_coding	102070618	102075994	+	HRH4	ensembl	protein_coding
ENSSSCG00000012880	-0.917757	7.7086	0.00390448	0.344263	3807	2	protein_coding	2815220	2874163	+	CPT1A	ensembl_havana	protein_coding
ENSSSCG00000031047	-0.527708	2.6523	0.00396024	0.344263	3781	2	protein_coding	697731	703354	-	protein_coding	havana	protein_coding
ENSSSCG00000017137	-0.458931	5.90307	0.00402301	0.345289	21168	12	protein_coding	554562	562054	+	METRNL	ensembl	protein_coding
ENSSSCG00000006392	-0.509562	4.27142	0.0040603	0.345289	15626	4	protein_coding	98335035	98342776	+	IGSF8	ensembl_havana	protein_coding
ENSSSCG00000005719	-0.384882	7.98938	0.00407657	0.345289	2040	1	protein_coding	305502184	305633144	-	RAPGEF1	ensembl	protein_coding
ENSSSCG00000027575	-0.373541	4.93384	0.0042082	0.353417	24589	GL896335.1	protein_coding	19202	34925	-	RELB	ensembl	protein_coding
ENSSSCG00000012517	0.5338	4.29529	0.00428414	0.356772	14595	X	protein_coding	98800897	98803989	-	novelgene	ensembl	protein_coding
ENSSSCG00000022236	-0.627822	9.74257	0.00432233	0.356953	10417	9	protein_coding	7507499	7511916	+	FOLR1	ensembl	protein_coding
ENSSSCG00000029005	-0.546494	6.69209	0.00441609	0.360162	25310	GL895745.1	protein_coding	21	1863	-	KPNA2	ensembl	protein_coding
ENSSSCG00000008077	-0.361356	5.51345	0.00443582	0.360162	13091	3	protein_coding	43976371	43985070	-	C9orf89	ensembl	protein_coding
ENSSSCG00000016248	-0.384388	5.71673	0.00447023	0.360162	8615	15	protein_coding	142743868	142774381	-	AGFG1	ensembl	protein_coding
ENSSSCG00000015104	-0.422522	6.04119	0.00465668	0.369524	10800	9	protein_coding	51277344	51281440	+	TRAPPC4	ensembl	protein_coding
ENSSSCG00000001427	0.829437	1.61343	0.004661	0.369524	16651	7	protein_coding	27729058	27744181	-	C4A	ensembl_havana	protein_coding
ENSSSCG00000007469	-0.520075	8.50963	0.00477858	0.375839	21052	17	protein_coding	58355133	58474149	+	PTP1B	ensembl_havana	protein_coding
ENSSSCG00000014316	-0.727682	7.46572	0.00485731	0.379023	5583	2	protein_coding	143856230	143907415	+	TGFBI	ensembl	protein_coding
ENSSSCG00000004050	-0.380706	7.10409	0.0049103	0.379184	60	1	protein_coding	9420559	9447336	-	WTAP	ensembl	protein_coding
ENSSSCG00000013474	-0.366891	6.99706	0.0049534	0.379184	5074	2	protein_coding	75914774	75915931	-	S1PR4	ensembl	protein_coding
ENSSSCG00000013297	-0.474014	8.9902	0.00498855	0.379184	4321	2	protein_coding	28156392	28374853	-	CD44	ensembl_havana	protein_coding
ENSSSCG00000027967	-0.639091	7.23952	0.00501243	0.379184	12791	3	protein_coding	24156864	24167914	-	IGSF6	ensembl	protein_coding
ENSSSCG00000010450	0.381943	7.43213	0.00535216	0.401525	9772	14	protein_coding	110114083	110152331	-	LIPA	ensembl	protein_coding
ENSSSCG00000002814	-0.725515	4.71958	0.00548324	0.401525	6084	6	protein_coding	17679847	17699546	+	GPR97	ensembl	protein_coding
ENSSSCG00000029876	-1.01721	9.73998	0.00548528	0.401525	61	1	protein_coding	9475309	9487684	+	SOD2	ensembl_havana	protein_coding
ENSSSCG00000004670	-0.672107	4.42641	0.00558354	0.401525	798	1	protein_coding	140915692	140919335	+	C15orf48	ensembl	protein_coding
ENSSSCG00000007735	-0.273096	5.87184	0.00562123	0.401525	12663	3	protein_coding	16560349	16629075	-	novelgene	ensembl	protein_coding
ENSSSCG00000016141	-0.630205	3.69791	0.0056826	0.401525	8467	15	protein_coding	122630690	122671232	+	novelgene	ensembl	protein_coding
ENSSSCG00000012257	0.782108	4.54277	0.00576276	0.401525	14141	X	protein_coding	43132739	43209051	-	MAOA	ensembl_havana	protein_coding
ENSSSCG00000010280	-0.716055	8.34187	0.00577181	0.401525	9579	14	protein_coding	80559386	80584461	-	C10orf54	ensembl	protein_coding
ENSSSCG00000014393	-0.350593	6.05496	0.00578014	0.401525	5705	2	protein_coding	149805752	149817596	-	GNPDA1	ensembl	protein_coding
ENSSSCG00000030648	-0.624658	4.94635	0.00579701	0.401525	13768	3	protein_coding	126064142	126073957	+	novelgene	ensembl	protein_coding
ENSSSCG00000021236	-0.407696	5.5333	0.00579784	0.401525	12886	3	protein_coding	34789972	34802901	-	novelgene	ensembl	protein_coding
ENSSSCG00000023421	0.442038	5.44185	0.00586423	0.401525	8195	15	protein_coding	83412046	83526943	-	novelgene	ensembl	protein_coding
ENSSSCG00000013938	-0.393627	7.7773	0.00587499	0.401525	4568	2	protein_coding	58240861	58282261	+	GATAD2A	ensembl	protein_coding
ENSSSCG00000029521	-0.881862	5.74492	0.0061441	0.41581	4296	2	protein_coding	19249749	19263928	+	CD82	havana	protein_coding
ENSSSCG00000024596	-0.557842	4.299	0.00616792	0.41581	12157	8	protein_coding	93479433	93503333	-	CCRN4L	ensembl	protein_coding
ENSSSCG00000009237	0.344259	6.47287	0.00626711	0.417131	12394	8	protein_coding	144378355	144417268	+	HPSE	ensembl	protein_coding
ENSSSCG00000024938	-0.661357	6.63585	0.00641962	0.421115	2225	13	protein_coding	2433541	2512538	-	SH3BP5	ensembl_havana	protein_coding
ENSSSCG00000012643	0.547997	5.00487	0.00644626	0.421115	14746	X	protein_coding	116692484	116715686	+	SH2D1A	ensembl_havana	protein_coding
ENSSSCG00000029203	-0.278106	6.16993	0.00645908	0.421115	17376	7	protein_coding	83022127	83041172	-	TOX4	ensembl	protein_coding
ENSSSCG00000002294	-0.671431	4.92125	0.00659651	0.427264	17528	7	protein_coding	97650735	97693055	+	ARG2	ensembl_havana	protein_coding
ENSSSCG00000024812	-1.17519	3.56842	0.006671	0.429283	13687	3	protein_coding	117543880	117555469	+	novelgene	ensembl	protein_coding
ENSSSCG00000027580	-0.768757	3.95612	0.00716283	0.457959	25291	GL896061.1	protein_coding	1631	4810	-	DBN1	ensembl	protein_coding
ENSSSCG00000029581	-0.487373	4.89166	0.00728175	0.462578	24547	GL892621.1	protein_coding	2358	25204	-	PLIN3	ensembl	protein_coding
ENSSSCG00000015040	-0.350443	6.74397	0.00747476	0.471814	10725	9	protein_coding	44771848	44778992	+	PTS	ensembl	protein_coding
ENSSSCG00000000136	-0.755572	8.99032	0.00765047	0.478808	18065	5	protein_coding	8415795	8440059	-	CSF2RB	ensembl	protein_coding
ENSSSCG00000015567	-0.864389	6.61534	0.00771974	0.478808	11491	9	protein_coding	138454826	138618213	-	FAM129A	ensembl_havana	protein_coding
ENSSSCG00000017783	-0.606197	5.15987	0.00778921	0.478808	21963	12	protein_coding	47212212	47243009	+	MYO18A	ensembl	protein_coding
ENSSSCG00000016795	-0.578271	8.0127	0.00779542	0.478808	19528	16	protein_coding	6829357	6866653	+	novelgene	ensembl	protein_coding
ENSSSCG00000001617	-0.955229	4.51329	0.00782714	0.478808	16855	7	protein_coding	41803220	41825829	-	TREM1	ensembl_havana	protein_coding
ENSSSCG00000022993	-0.742749	5.4591	0.00791093	0.479977	14616	X	protein_coding	101625119	101698817	+	TBC1D8B	ensembl_havana	protein_coding
ENSSSCG00000016901	0.867341	3.59314	0.0079431	0.479977	19655	16	protein_coding	36320680	36329478	+	GZMK	ensembl	protein_coding
ENSSSCG00000021439	0.273783	6.32088	0.00800198	0.480604	2643	13	protein_coding	42284163	42341496	+	CCDC66	ensembl	protein_coding
ENSSSCG00000022737	-0.852069	5.16259	0.00829728	0.495338	24690	GL896304.2	protein_coding	7389	8943	-	MYD88	ensembl	protein_coding
ENSSSCG00000027396	-1.02823	4.51529	0.00836765	0.496547	13686	3	protein_coding	117487534	117490549	+	novelgene	ensembl	protein_coding
ENSSSCG00000029710	0.457238	5.51811	0.00851228	0.499273	5272	2	protein_coding	85693064	85722431	-	GCNT4	ensembl	protein_coding
ENSSSCG00000011504	0.306207	6.46269	0.00851435	0.499273	2701	13	protein_coding	55478569	55514534	-	EOGT	ensembl	protein_coding
ENSSSCG00000016417	-0.425669	4.98175	0.00878394	0.504641	22326	18	protein_coding	2689188	2795075	-	RBM33	ensembl	protein_coding
ENSSSCG00000027343	-0.487733	1.37816	0.00882908	0.504641	13840	3	protein_coding	139871305	139873586	-	GABARAP	ensembl	protein_coding
ENSSSCG00000024030	-0.70141	4.18991	0.00886993	0.504641	24429	GL892547.1	protein_coding	5786	14346	-	AKAP10	ensembl	protein_coding
ENSSSCG00000029371	-0.741946	8.47428	0.00888759	0.504641	6538	6	protein_coding	48523114	48537524	+	C5AR1	ensembl	protein_coding
ENSSSCG00000026698	-0.624919	2.92567	0.00891142	0.504641	12201	8	protein_coding	110329810	110365693	+	novelgene	ensembl	protein_coding
ENSSSCG00000026592	-0.394231	5.42328	0.00910429	0.506412	11755	8	protein_coding	31641826	31660823	-	TLR6	ensembl_havana	protein_coding
ENSSSCG00000006968	-0.655553	6.65484	0.00919886	0.506412	20472	17	protein_coding	710903	745370	-	LONRF1	ensembl	protein_coding
ENSSSCG00000002001	-0.650533	5.3957	0.00920438	0.506412	17273	7	protein_coding	80385995	80396581	-	REC8	ensembl	protein_coding
ENSSSCG00000001727	-0.771997	5.46372	0.00928848	0.506412	16961	7	processed_transcript	48679133	48748761	-	TNFRSF21	ensembl_havana	processed_transcript
ENSSSCG00000006049	0.345462	4.2388	0.0093374	0.506412	15218	4	protein_coding	36477469	36499715	+	SLC25A32	ensembl	protein_coding
ENSSSCG00000010509	-0.464716	8.88738	0.00943095	0.506412	9845	14	protein_coding	117674451	117788256	-	PIK3AP1	ensembl	protein_coding
ENSSSCG00000009512	-0.537085	1.79795	0.00946646	0.506412	19403	11	protein_coding	74629766	74640115	-	novelgene	ensembl	protein_coding
ENSSSCG00000000708	-0.535541	8.51524	0.00949031	0.506412	18750	5	protein_coding	66780726	66793255	+	TNFRSF1A	ensembl_havana	protein_coding
ENSSSCG00000009633	-0.714105	5.48254	0.00949583	0.506412	8854	14	protein_coding	7785333	7817139	-	novelgene	ensembl	protein_coding
ENSSSCG00000016564	-0.65636	7.02707	0.0094993	0.506412	22520	18	protein_coding	19862732	19973521	+	UBE2H	ensembl	protein_coding
ENSSSCG00000006797	0.403602	4.56514	0.00950481	0.506412	16069	4	protein_coding	119501409	119515710	+	novelgene	ensembl	protein_coding
ENSSSCG00000021296	-0.28442	7.32229	0.00955867	0.506558	3728	13	protein_coding	217424357	217438220	-	PTTG1IP	ensembl	protein_coding
ENSSSCG00000015137	0.518418	4.20376	0.00966569	0.507002	10841	9	protein_coding	55129660	55157001	+	CRTAM	ensembl	protein_coding
ENSSSCG00000005166	0.349194	4.31118	0.00966936	0.507002	1427	1	protein_coding	225900122	226359741	+	MLLT3	ensembl	protein_coding
ENSSSCG00000023603	-0.889933	5.53867	0.00983201	0.511376	12912	3	protein_coding	38812751	38817771	+	UBALD1	ensembl	protein_coding
ENSSSCG00000001987	-0.526285	7.16822	0.00988716	0.511376	17257	7	protein_coding	80222132	80226187	+	RIPK3	havana	protein_coding
ENSSSCG00000014825	-0.584643	6.54549	0.00992045	0.511376	10434	9	protein_coding	8497720	8515461	+	RELT	havana	protein_coding
ENSSSCG00000017200	-0.474652	7.68305	0.00995919	0.511376	21257	12	protein_coding	5520558	5535309	+	UNC13D	ensembl	protein_coding
ENSSSCG00000013065	-0.850431	7.46433	0.0100773	0.514775	4033	2	protein_coding	8649633	8675487	-	ASRGL1	ensembl	protein_coding
ENSSSCG00000000033	-0.493214	7.77689	0.010135	0.515068	17944	5	protein_coding	3145792	3157669	-	TSPO	ensembl	protein_coding
ENSSSCG00000001440	-0.511257	3.06353	0.0106193	0.528732	16676	7	protein_coding	28052185	28077220	-	NOTCH4	ensembl_havana	protein_coding
ENSSSCG00000030623	-0.348861	3.20937	0.0106686	0.528732	7205	6	protein_coding	78625554	78634904	+	XKR8	ensembl	protein_coding
ENSSSCG00000003513	-1.1931	4.14775	0.0106925	0.528732	7107	6	protein_coding	73662021	73717839	-	ECE1	ensembl	protein_coding
ENSSSCG00000024090	-0.358447	2.11367	0.0107515	0.528732	9985	14	protein_coding	133847756	133859183	+	novelgene	ensembl	protein_coding
ENSSSCG00000003998	-0.277421	4.83534	0.0107664	0.528732	6852	6	protein_coding	57502682	57527735	-	ZNF274	ensembl	protein_coding
ENSSSCG00000022208	-0.599636	8.93882	0.0107745	0.528732	24369	GL896374.1	protein_coding	13996	31976	-	TNFRSF1B	ensembl	protein_coding
ENSSSCG00000002776	-0.419919	6.8097	0.0107947	0.528732	6132	6	protein_coding	25355171	25399156	-	ATP6V0D1	ensembl	protein_coding
ENSSSCG00000027793	-0.463666	5.42994	0.0108307	0.528732	24688	GL896153.1	protein_coding	5280	32172	+	PGS1	ensembl	protein_coding
ENSSSCG00000000735	0.425725	3.8123	0.0110438	0.529701	18775	5	protein_coding	69219130	69394433	-	TSPAN9	ensembl	protein_coding
ENSSSCG00000003564	-0.301895	5.46632	0.0110749	0.529701	7182	6	protein_coding	77780076	77788902	-	GPATCH3	ensembl	protein_coding
ENSSSCG00000009002	-0.629523	6.39438	0.0111079	0.529701	12077	8	protein_coding	79824541	79834592	-	TLR2	ensembl_havana	protein_coding
ENSSSCG00000008157	-0.883207	6.93383	0.0111559	0.529701	13195	3	protein_coding	54241697	54273967	-	IL18RAP	ensembl_havana	protein_coding
ENSSSCG00000010998	-0.429889	7.69515	0.0112309	0.529701	20232	10	protein_coding	37574130	37635309	+	B4GALT1	ensembl	protein_coding
ENSSSCG00000026139	-0.593805	5.1531	0.0112368	0.529701	12240	8	protein_coding	118358654	118366209	+	TIFA	ensembl_havana	protein_coding
ENSSSCG00000027357	-0.422046	6.49382	0.0112782	0.529701	25287	GL896515.1	protein_coding	734	1607	-	CSTB	ensembl	protein_coding
ENSSSCG00000008317	-0.405732	5.5714	0.0113953	0.531303	13405	3	protein_coding	74991443	74997663	+	novelgene	ensembl	protein_coding
ENSSSCG00000014248	-0.57582	9.09994	0.0114195	0.531303	5504	2	protein_coding	135104404	135158940	+	LMNB1	ensembl	protein_coding
ENSSSCG00000030136	0.464947	4.03974	0.0115171	0.53334	22263	12	protein_coding	61093362	61148384	+	novelgene	ensembl	protein_coding
ENSSSCG00000014891	-0.809319	6.33282	0.0118717	0.542182	10518	9	protein_coding	13936307	14135685	-	GAB2	ensembl	protein_coding
ENSSSCG00000015476	-0.850522	8.68073	0.0119053	0.542182	11374	9	protein_coding	125344018	125353610	-	CHI3L1	ensembl_havana	protein_coding
ENSSSCG00000028875	-0.679177	3.88196	0.0120488	0.542182	19866	16	protein_coding	71986890	72008135	-	HAVCR2	ensembl	protein_coding
ENSSSCG00000012068	-0.566375	6.45562	0.0120543	0.542182	24895	GL894492.1	protein_coding	7767	21848	-	ETS2	ensembl	protein_coding
ENSSSCG00000004958	-0.467796	4.92382	0.0120697	0.542182	1150	1	protein_coding	183773064	183948887	+	novelgene	ensembl	protein_coding
ENSSSCG00000005024	0.310145	7.64715	0.012091	0.542182	1238	1	protein_coding	200948636	200991567	-	PYGL	ensembl	protein_coding
ENSSSCG00000015834	-0.299284	5.89596	0.012566	0.56038	8058	15	protein_coding	59503838	59520949	+	RNF122	ensembl	protein_coding
ENSSSCG00000025218	-0.428818	2.42157	0.0127066	0.56038	6050	6	protein_coding	14649337	14654735	-	TXNL4B	ensembl	protein_coding
ENSSSCG00000011752	-0.493406	6.23886	0.0128881	0.561084	3123	13	protein_coding	119779314	119842558	-	novelgene	ensembl	protein_coding
ENSSSCG00000023369	-0.491404	4.22034	0.0128888	0.561084	25235	GL896094.1	protein_coding	3193	7165	-	MSRB1	ensembl	protein_coding
ENSSSCG00000029042	-0.520872	7.87051	0.0129496	0.561084	8205	15	protein_coding	84798248	84823208	-	novelgene	ensembl	protein_coding
ENSSSCG00000007754	-0.573746	6.85364	0.0130476	0.561084	12701	3	protein_coding	17652411	17668230	-	ITGAM	havana	protein_coding
ENSSSCG00000023779	-0.565249	2.80726	0.0131416	0.561084	8466	15	protein_coding	122538281	122616951	-	novelgene	ensembl	protein_coding
ENSSSCG00000017406	-0.387833	7.50321	0.0131706	0.561084	21502	12	protein_coding	20835847	20863349	+	STAT5B	ensembl	protein_coding
ENSSSCG00000030042	-0.970614	7.51544	0.013257	0.561084	5134	2	protein_coding	77676872	77694114	-	SBNO2	ensembl	protein_coding
ENSSSCG00000030309	0.524124	3.44386	0.0132687	0.561084	24092	GL896236.1	protein_coding	20128	27185	-	NDRG2	ensembl	protein_coding
ENSSSCG00000012277	-0.478135	4.80711	0.0135217	0.561084	14185	X	protein_coding	47372592	47376668	-	TIMP1	ensembl_havana	protein_coding
ENSSSCG00000005613	-0.371557	2.40425	0.0135326	0.561084	1951	1	protein_coding	301878107	301918956	+	novelgene	ensembl	protein_coding
ENSSSCG00000001539	-0.783445	5.09705	0.0135478	0.561084	16790	7	protein_coding	36141606	36215260	-	PPARD	ensembl	protein_coding
ENSSSCG00000025485	-0.608639	6.58622	0.0135522	0.561084	16059	4	protein_coding	119057620	119064131	-	C1orf162	ensembl	protein_coding
ENSSSCG00000020870	0.275849	4.81956	0.0135883	0.561084	11225	9	protein_coding	101840273	101871582	+	DBF4	ensembl	protein_coding
ENSSSCG00000006376	-0.483192	3.67107	0.0138739	0.564021	15605	4	protein_coding	97495666	97509863	-	novelgene	ensembl	protein_coding
ENSSSCG00000006290	-0.50043	3.55224	0.0138877	0.564021	15508	4	protein_coding	89134707	89161100	+	SLC19A2	ensembl	protein_coding
ENSSSCG00000000289	-0.66497	8.46432	0.0138988	0.564021	18256	5	protein_coding	20354013	20356814	-	NFE2	ensembl	protein_coding
ENSSSCG00000028724	0.494465	1.80973	0.013967	0.564021	3598	13	protein_coding	202775040	202781524	+	novelgene	ensembl	protein_coding
ENSSSCG00000004487	-0.506566	4.84337	0.0139822	0.564021	567	1	protein_coding	103500011	103525341	-	MTO1	ensembl	protein_coding
ENSSSCG00000008740	-0.504088	8.03447	0.0140009	0.564021	11684	8	protein_coding	10562901	10609521	-	FBXL5	ensembl	protein_coding
ENSSSCG00000023241	0.489269	3.23093	0.0140863	0.565164	9483	14	protein_coding	65734685	65742345	-	novelgene	ensembl	protein_coding
ENSSSCG00000003226	-0.596266	8.54826	0.0142669	0.566702	6680	6	protein_coding	51581782	51600200	+	novelgene	ensembl_havana	protein_coding
ENSSSCG00000022998	0.490304	3.80677	0.0142962	0.566702	20955	17	protein_coding	52419597	52501661	+	PKIG	ensembl	protein_coding
ENSSSCG00000013501	-1.02089	3.9739	0.0146007	0.572236	5050	2	protein_coding	75072172	75082234	-	CREB3L3	ensembl	protein_coding
ENSSSCG00000011782	0.454431	3.93905	0.0146091	0.572236	3183	13	protein_coding	131309017	131364828	-	ABCC5	ensembl	protein_coding
ENSSSCG00000025179	-0.562165	4.02312	0.0149449	0.581018	25273	GL896388.1	protein_coding	1789	6113	-	NECAP1	ensembl	protein_coding
ENSSSCG00000012624	-0.500675	2.00417	0.014979	0.581018	14721	X	protein_coding	113758574	113796945	-	SLC25A43	ensembl_havana	protein_coding
ENSSSCG00000011297	-0.410503	5.49087	0.0150584	0.581018	2399	13	protein_coding	29833568	29883671	+	ABHD5	ensembl	protein_coding
ENSSSCG00000025261	0.73973	3.19902	0.0150871	0.581018	7152	6	protein_coding	76298301	76302289	-	RUNX3	ensembl	protein_coding
ENSSSCG00000016184	-0.984533	7.40099	0.0151264	0.581018	8521	15	protein_coding	133314544	133317159	-	novelgene	ensembl	protein_coding
ENSSSCG00000000705	0.484848	7.27162	0.0152433	0.582486	18747	5	protein_coding	66658752	66664135	-	CD27	ensembl_havana	protein_coding
ENSSSCG00000005516	-0.735173	4.15538	0.0152822	0.582486	1839	1	protein_coding	293510864	293528679	-	STOM	ensembl	protein_coding
ENSSSCG00000013475	-0.465303	6.31386	0.01535	0.58283	5072	2	protein_coding	75893470	75909454	-	NCLN	ensembl	protein_coding
ENSSSCG00000001817	-1.0494	3.97223	0.0157017	0.585019	17060	7	protein_coding	58495234	58502440	+	FURIN	ensembl	protein_coding
ENSSSCG00000001090	0.906895	3.44401	0.0158664	0.585019	16371	7	protein_coding	20501783	20525997	+	ALDH5A1	ensembl	protein_coding
ENSSSCG00000007812	-0.741713	8.76084	0.0158781	0.585019	12760	3	protein_coding	19004234	19111895	+	XPO6	ensembl	protein_coding
ENSSSCG00000006777	-0.548468	7.03538	0.015939	0.585019	16047	4	protein_coding	117848597	117854870	-	RHOC	ensembl	protein_coding
ENSSSCG00000014780	-0.624284	7.00837	0.0159705	0.585019	10388	9	protein_coding	6536121	6543906	+	TRIM21	ensembl_havana	protein_coding
ENSSSCG00000013904	-0.668414	2.65588	0.015997	0.585019	4588	2	protein_coding	59025448	59025582	-	novelgene	ensembl	protein_coding
ENSSSCG00000021044	-0.492528	4.13847	0.016075	0.585019	8360	15	protein_coding	111065450	111104670	+	novelgene	ensembl	protein_coding
ENSSSCG00000027064	-0.593475	1.90418	0.0161124	0.585019	3375	13	protein_coding	150088607	150093394	-	novelgene	ensembl	protein_coding
ENSSSCG00000004728	-0.599264	6.75461	0.0161407	0.585019	863	1	protein_coding	143852200	143905749	-	CAPN3	ensembl	protein_coding
ENSSSCG00000009465	0.352382	5.80065	0.0162032	0.585019	19322	11	protein_coding	52159564	52187156	-	novelgene	ensembl	protein_coding
ENSSSCG00000007436	0.833318	8.28837	0.0162277	0.585019	21003	17	protein_coding	53819788	53827092	+	MMP9	ensembl	protein_coding
ENSSSCG00000028045	-0.327042	5.18071	0.0162806	0.585019	7097	6	protein_coding	72940825	72951919	-	MUL1	ensembl	protein_coding
ENSSSCG00000010024	-0.35251	3.59597	0.016303	0.585019	9277	14	protein_coding	51057234	51088417	+	RNF185	ensembl	protein_coding
ENSSSCG00000016062	-0.629639	8.26354	0.0163236	0.585019	8354	15	protein_coding	107658457	107666685	+	NABP1	ensembl	protein_coding
ENSSSCG00000021552	-0.856361	1.9124	0.0163967	0.585019	8469	15	protein_coding	122703560	122704189	-	novelgene	ensembl	protein_coding
ENSSSCG00000026201	-0.332553	5.99448	0.0164112	0.585019	25317	GL895457.1	protein_coding	28	819	+	IFNAR2	ensembl	protein_coding
ENSSSCG00000017777	-0.704162	5.22965	0.0165795	0.5878	21958	12	protein_coding	47153569	47162508	+	FLOT2	ensembl	protein_coding
ENSSSCG00000022287	0.39382	5.63631	0.0166079	0.5878	3067	13	protein_coding	108091639	108105685	+	novelgene	ensembl	protein_coding
ENSSSCG00000009127	-0.666849	5.96324	0.016676	0.58811	12239	8	protein_coding	118152925	118185152	+	ALPK1	ensembl	protein_coding
ENSSSCG00000015662	-0.738656	7.09162	0.0168727	0.592938	11072	9	protein_coding	74110909	74154259	+	C4BPA	ensembl	protein_coding
ENSSSCG00000025704	0.334642	6.89847	0.0171634	0.598291	16064	4	protein_coding	119302443	119319206	+	novelgene	ensembl	protein_coding
ENSSSCG00000006088	-0.600053	2.85296	0.0172293	0.598291	15282	4	protein_coding	43122710	43138586	-	SDC2	ensembl	protein_coding
ENSSSCG00000024899	0.598437	8.39772	0.0172505	0.598291	22001	12	protein_coding	49514985	49525727	-	FAM101B	ensembl	protein_coding
ENSSSCG00000003928	-0.330585	4.45577	0.0172678	0.598291	7761	6	protein_coding	154046076	154051342	+	PLK3	ensembl	protein_coding
ENSSSCG00000016243	-0.693994	3.95115	0.0173269	0.598291	8607	15	protein_coding	142019659	142047248	-	RHBDD1	ensembl	protein_coding
ENSSSCG00000015390	0.3142	5.11655	0.0174527	0.600543	11232	9	protein_coding	102544383	102626450	+	ABCB1	ensembl_havana	protein_coding
ENSSSCG00000025392	0.489602	2.80272	0.0177388	0.608276	3531	13	protein_coding	176779017	176780830	+	novelgene	ensembl	protein_coding
ENSSSCG00000022178	-0.473915	7.85179	0.0178565	0.609289	17571	7	protein_coding	102416956	102504747	-	novelgene	ensembl	protein_coding
ENSSSCG00000030681	-1.05519	4.3604	0.0178913	0.609289	11373	9	protein_coding	125332735	125340972	-	MYBPH	ensembl	protein_coding
ENSSSCG00000024595	-0.618628	7.47443	0.0181176	0.612034	24997	GL896271.1	protein_coding	3	4541	+	APOBR	ensembl	protein_coding
ENSSSCG00000004878	-0.460078	4.17386	0.018145	0.612034	1054	1	protein_coding	168992150	168993757	-	SOCS6	ensembl	protein_coding
ENSSSCG00000021672	-0.647279	7.27216	0.0181572	0.612034	21256	12	protein_coding	5511862	5519993	+	WBP2	ensembl	protein_coding
ENSSSCG00000017378	-0.409955	7.06515	0.0183476	0.616354	21466	12	protein_coding	19859931	19892872	+	DHX8	ensembl	protein_coding
ENSSSCG00000008796	-0.724545	4.18538	0.0185354	0.617737	11777	8	protein_coding	33176871	33190523	-	RBM47	ensembl	protein_coding
ENSSSCG00000022357	0.342075	10.4361	0.0185757	0.617737	13509	3	protein_coding	90773817	90776397	-	RPS27A	ensembl	protein_coding
ENSSSCG00000015955	0.348653	4.50594	0.0188011	0.623139	8231	15	protein_coding	87830505	87900014	+	ITGA6	ensembl_havana	protein_coding
ENSSSCG00000004547	-0.765508	5.32593	0.0189186	0.624945	641	1	protein_coding	118018185	118027873	-	PLEKHO2	ensembl	protein_coding
ENSSSCG00000002689	-0.354223	6.16294	0.0192113	0.630581	5969	6	protein_coding	7183374	7278279	-	CMIP	ensembl	protein_coding
ENSSSCG00000014913	-0.416781	8.44648	0.0192246	0.630581	10544	9	protein_coding	22107630	22184700	-	novelgene	ensembl	protein_coding
ENSSSCG00000028762	-0.492754	4.48242	0.0192801	0.630581	4070	2	protein_coding	10167627	10175716	-	VPS37C	ensembl	protein_coding
ENSSSCG00000026646	-0.319273	8.0684	0.0194067	0.632631	21869	12	protein_coding	41690124	41712782	+	RFFL	ensembl	protein_coding
ENSSSCG00000027812	-0.482522	7.80012	0.0196951	0.637837	2845	13	protein_coding	78944341	78986997	-	IQSEC1	ensembl	protein_coding
ENSSSCG00000021675	-0.718314	5.68548	0.0197939	0.638951	4716	2	protein_coding	64160636	64183207	+	EMR2	havana	protein_coding
ENSSSCG00000017252	-0.842312	5.40893	0.0198957	0.639718	23234	JH118414.1	protein_coding	92222	93638	-	KCNJ2	ensembl	protein_coding
ENSSSCG00000006824	-0.301171	6.71167	0.0199468	0.639718	16098	4	protein_coding	120992201	121038050	-	GNAI3	ensembl	protein_coding
ENSSSCG00000010094	-0.270419	4.78757	0.0203992	0.648788	9356	14	protein_coding	53940891	53956622	+	SNAP29	ensembl	protein_coding
ENSSSCG00000009840	-0.468628	6.32677	0.0204262	0.648788	9090	14	protein_coding	35147993	35163200	-	PRKAB1	ensembl	protein_coding
ENSSSCG00000001347	-0.441485	5.98422	0.0205271	0.648788	16594	7	protein_coding	26818442	26835304	-	PPP1R10	ensembl_havana	protein_coding
ENSSSCG00000003558	-0.310995	8.04325	0.0206416	0.649393	7175	6	protein_coding	77442985	77479999	+	RPS6KA1	ensembl	protein_coding
ENSSSCG00000026752	-0.408794	9.88896	0.0208959	0.653143	16871	7	protein_coding	42486007	42493376	-	CCND3	ensembl_havana	protein_coding
ENSSSCG00000009012	-0.480293	7.62443	0.0209468	0.653143	12087	8	protein_coding	80945044	80965689	+	TMEM154	ensembl	protein_coding
ENSSSCG00000011390	-0.324236	7.76608	0.021018	0.653143	2529	13	protein_coding	35432680	35455714	-	IP6K1	ensembl	protein_coding
ENSSSCG00000008043	-0.677656	4.82863	0.0210822	0.653143	13042	3	protein_coding	42353097	42371672	+	novelgene	ensembl	protein_coding
ENSSSCG00000010433	-0.529855	6.45441	0.0211641	0.653383	9754	14	protein_coding	107988063	108105320	-	SGMS1	ensembl	protein_coding
ENSSSCG00000028517	0.34533	5.25378	0.0214093	0.656468	10831	9	protein_coding	53564367	53580784	+	SC5D	ensembl	protein_coding
ENSSSCG00000017956	-0.434055	4.82696	0.0214459	0.656468	22178	12	protein_coding	55296985	55299524	-	CD68	havana	protein_coding
ENSSSCG00000013623	-0.474445	7.43914	0.0214627	0.656468	4910	2	protein_coding	70385629	70398853	-	RAB3D	ensembl	protein_coding
ENSSSCG00000017750	-0.486043	8.77793	0.0215427	0.656746	21913	12	protein_coding	45381283	45387344	+	EVI2B	ensembl	protein_coding
ENSSSCG00000021557	-0.405475	6.43744	0.0216043	0.656746	25040	GL892962.1	protein_coding	15128	17110	+	novelgene	ensembl	protein_coding
ENSSSCG00000017496	-0.274828	5.97669	0.022138	0.670911	21586	12	protein_coding	23045707	23047364	+	MIEN1	ensembl_havana	protein_coding
ENSSSCG00000011022	-0.362507	6.59732	0.0223459	0.675146	20266	10	protein_coding	45876739	46000323	-	SVIL	ensembl	protein_coding
ENSSSCG00000014791	0.283903	7.52727	0.022555	0.677291	10399	9	protein_coding	6818049	6840330	-	novelgene	ensembl	protein_coding
ENSSSCG00000012806	-0.333613	2.84633	0.0226219	0.677291	14964	X	protein_coding	142728032	142798134	+	TMLHE	ensembl	protein_coding
ENSSSCG00000015784	-0.81966	9.03237	0.0227385	0.67873	8002	15	protein_coding	52526606	52592779	-	FACL2	ensembl	protein_coding
ENSSSCG00000003549	0.371662	6.46622	0.0229018	0.681551	7153	6	protein_coding	76601345	76625150	+	LDLRAP1	ensembl	protein_coding
ENSSSCG00000008836	-0.343862	3.44765	0.023297	0.685744	11836	8	protein_coding	42103927	42271355	-	novelgene	ensembl	protein_coding
ENSSSCG00000017702	-0.511803	8.86839	0.0233872	0.685744	21855	12	protein_coding	41160877	41165234	+	CCL23	ensembl_havana	protein_coding
ENSSSCG00000030088	-0.632629	7.22565	0.023405	0.685744	25182	GL896316.1	protein_coding	21	12375	+	CSF2RA	ensembl	protein_coding
ENSSSCG00000011897	-0.436809	4.17371	0.023407	0.685744	3374	13	protein_coding	150079283	150082324	-	novelgene	ensembl	protein_coding
ENSSSCG00000023404	0.418021	4.63396	0.0234388	0.685744	9460	14	protein_coding	64032151	64053317	+	FAM89A	ensembl	protein_coding
ENSSSCG00000006337	-0.331131	4.86442	0.023471	0.685744	15560	4	protein_coding	95571648	95594175	+	HSD17B7	ensembl	protein_coding
ENSSSCG00000006891	-0.399105	3.33216	0.023527	0.685744	16187	4	protein_coding	135017070	135032511	+	GCLM	ensembl	protein_coding
ENSSSCG00000012846	-0.343216	5.93988	0.0236512	0.68734	3758	2	protein_coding	193624	200363	+	PDDC1	ensembl	protein_coding
ENSSSCG00000017605	0.318596	6.23583	0.0238164	0.6886	21725	12	protein_coding	32362124	32389071	-	MMD	ensembl	protein_coding
ENSSSCG00000009759	-0.415471	5.23449	0.0238898	0.6886	9001	14	protein_coding	30050781	30093798	+	SCARB1	ensembl	protein_coding
ENSSSCG00000000137	-0.423072	7.71037	0.0239306	0.6886	18066	5	protein_coding	8474345	8497583	-	NCF4	ensembl_havana	protein_coding
ENSSSCG00000003506	-0.440484	4.35685	0.0240098	0.6886	7100	6	protein_coding	73056593	73128343	+	PINK1	ensembl	protein_coding
ENSSSCG00000011437	-0.281747	5.31949	0.0240419	0.6886	2599	13	protein_coding	37657827	37667061	-	ALAS1	ensembl	protein_coding
ENSSSCG00000021059	-0.731878	3.81792	0.0242675	0.692181	11372	9	protein_coding	125294860	125334614	+	ADORA1	ensembl	protein_coding
ENSSSCG00000023697	-0.479962	2.88862	0.0243067	0.692181	23991	GL896267.1	protein_coding	36765	40415	-	REM2	ensembl	protein_coding
ENSSSCG00000025087	0.55276	4.57167	0.0244094	0.69297	15444	4	protein_coding	78382682	78507425	+	novelgene	ensembl	protein_coding
ENSSSCG00000011603	-0.542126	3.49752	0.0246421	0.695735	2834	13	protein_coding	77797125	77876554	-	TMEM43	ensembl	protein_coding
ENSSSCG00000013114	-0.41275	6.6633	0.0247944	0.696784	4074	2	protein_coding	10348266	10366728	-	SLC15A3	ensembl	protein_coding
ENSSSCG00000003743	-0.326631	7.18355	0.0248198	0.696784	7507	6	protein_coding	111754679	112008944	+	GALNT1	ensembl_havana	protein_coding
ENSSSCG00000017205	-0.264301	5.43808	0.0250307	0.698124	21263	12	protein_coding	5641609	5678650	-	SAP30BP	ensembl	protein_coding
ENSSSCG00000016348	-0.69786	4.58538	0.0250727	0.698124	8731	15	protein_coding	153136233	153145500	+	novelgene	ensembl	protein_coding
ENSSSCG00000003608	0.407146	8.38819	0.0250884	0.698124	7281	6	protein_coding	82843255	82852669	+	LCK	ensembl	protein_coding
ENSSSCG00000025134	0.369429	5.9382	0.0251999	0.698124	8309	15	protein_coding	101733011	101806977	+	FAM171B	ensembl	protein_coding
ENSSSCG00000005659	-0.496828	3.41198	0.0252198	0.698124	1994	1	protein_coding	303110520	303142117	-	ZER1	ensembl	protein_coding
ENSSSCG00000012981	-0.294725	7.56205	0.0253113	0.698343	3906	2	protein_coding	5698668	5707943	-	RELA	ensembl_havana	protein_coding
ENSSSCG00000016449	-0.513879	3.96086	0.0253687	0.698343	22374	18	protein_coding	6731369	6733669	-	GIMAP2	ensembl	protein_coding
ENSSSCG00000012695	-0.556667	6.9957	0.0257303	0.706337	14830	X	protein_coding	126934382	126995151	+	DDX26B	ensembl_havana	protein_coding
ENSSSCG00000028322	-0.315031	6.97342	0.0258362	0.707283	11002	9	protein_coding	70327445	70331400	+	BTG2	ensembl	protein_coding
ENSSSCG00000027677	-0.366175	7.30925	0.0261999	0.710232	21649	12	protein_coding	25368698	25383610	+	ABI3	ensembl	protein_coding
ENSSSCG00000017861	0.407161	3.85537	0.0262153	0.710232	22054	12	protein_coding	51468686	51493212	+	ASPA	ensembl	protein_coding
ENSSSCG00000016277	0.581036	3.52391	0.026226	0.710232	8648	15	protein_coding	145991813	146000291	-	novelgene	ensembl	protein_coding
ENSSSCG00000009239	-0.810648	4.99398	0.026274	0.710232	12396	8	protein_coding	144504872	144531061	+	novelgene	ensembl	protein_coding
ENSSSCG00000012287	-0.413184	6.40675	0.0264912	0.711457	14209	X	protein_coding	47948307	47964288	-	TFE3	ensembl_havana	protein_coding
ENSSSCG00000017202	-0.428178	10.794	0.02693	0.721288	21260	12	protein_coding	5578732	5582155	+	H3F3A	ensembl	protein_coding
ENSSSCG00000002259	-0.866445	7.24115	0.0270749	0.723215	17499	7	protein_coding	94532329	94578520	+	AKAP13	ensembl	protein_coding
ENSSSCG00000021660	-0.542604	5.29556	0.0272053	0.724531	7393	6	protein_coding	91619320	91647225	+	RAB31	ensembl	protein_coding
ENSSSCG00000006296	-0.464962	4.93926	0.0272704	0.724531	15512	4	protein_coding	89529321	89550560	-	ATP1B1	ensembl	protein_coding
ENSSSCG00000013293	-0.34461	5.81767	0.0275661	0.729594	4315	2	protein_coding	27119410	27138704	+	COMMD9	ensembl	protein_coding
ENSSSCG00000020732	0.541139	2.61847	0.0276348	0.729594	18959	5	protein_coding	89581274	89594766	+	IKBIP	ensembl	protein_coding
ENSSSCG00000013551	-0.687137	2.78825	0.0277404	0.729594	4983	2	protein_coding	72761363	72787995	+	novelgene	ensembl	protein_coding
ENSSSCG00000016059	0.312823	5.14387	0.0277555	0.729594	8350	15	protein_coding	106914580	107074021	-	STAT4	ensembl	protein_coding
ENSSSCG00000021130	-0.320403	3.66543	0.0282487	0.737282	16589	7	protein_coding	26733857	26735784	+	RPP21	ensembl_havana	protein_coding
ENSSSCG00000013785	-0.721849	5.36558	0.0282712	0.737282	4725	2	protein_coding	64781428	64851106	+	novelgene	ensembl	protein_coding
ENSSSCG00000013514	-0.705321	6.77146	0.0284168	0.737392	5034	2	protein_coding	74792835	74794961	+	LRG1	ensembl	protein_coding
ENSSSCG00000021215	-0.393952	2.80966	0.0284242	0.737392	16829	7	protein_coding	38909262	38909459	+	novelgene	ensembl	protein_coding
ENSSSCG00000030388	-1.02759	7.00536	0.0286969	0.738842	24939	GL894763.1	protein_coding	6321	17326	-	UPP1	ensembl	protein_coding
ENSSSCG00000009613	-1.10397	7.84982	0.028718	0.738842	8831	14	protein_coding	6766728	6788321	+	DMTN	ensembl	protein_coding
ENSSSCG00000007395	-0.331284	6.10209	0.0287579	0.738842	20973	17	protein_coding	53278306	53284855	-	novelgene	ensembl	protein_coding
ENSSSCG00000015093	0.33446	7.7208	0.0288534	0.738842	10782	9	protein_coding	50680925	50685383	-	CD3D	ensembl_havana	protein_coding
ENSSSCG00000020803	-0.30708	5.47774	0.028865	0.738842	16802	7	protein_coding	36804604	36865913	+	novelgene	ensembl	protein_coding
ENSSSCG00000027628	-0.4058	8.85091	0.0289274	0.738842	15791	4	protein_coding	104198431	104250107	-	novelgene	ensembl	protein_coding
ENSSSCG00000006357	-0.488547	8.75822	0.0291594	0.742736	15584	4	protein_coding	97099150	97103132	-	FCER1G	ensembl_havana	protein_coding
ENSSSCG00000000291	-0.821626	8.52022	0.0293884	0.744856	18259	5	pseudogene	20410225	20411195	-	novelgene	ensembl	pseudogene
ENSSSCG00000016929	0.389617	5.72937	0.0296693	0.750057	19687	16	protein_coding	40637279	40654842	-	PDE4D	ensembl	protein_coding
ENSSSCG00000003602	-0.344807	6.71328	0.0299605	0.755492	7255	6	protein_coding	81800443	81875581	-	PEF1	ensembl	protein_coding
ENSSSCG00000028900	-0.287831	5.56504	0.0301368	0.756117	14198	X	protein_coding	47764737	47769886	+	GRIPAP1	ensembl	protein_coding
ENSSSCG00000027525	-0.297138	6.03629	0.0301379	0.756117	7651	6	protein_coding	145547688	145582947	+	DHCR24	ensembl	protein_coding
ENSSSCG00000007465	-0.855677	5.4714	0.0302838	0.757859	21045	17	protein_coding	57581157	57602483	-	B4GALT5	ensembl	protein_coding
ENSSSCG00000009408	-0.513482	4.04112	0.0304729	0.76067	19239	11	protein_coding	21040036	21292457	-	LRCH1	ensembl	protein_coding
ENSSSCG00000024841	-0.274929	3.57085	0.0305894	0.761013	14202	X	protein_coding	47820826	47831622	+	SLC35A2	ensembl	protein_coding
ENSSSCG00000014272	-0.66469	2.11108	0.0306402	0.761013	5534	2	protein_coding	139569016	139615029	-	ACSL6	ensembl	protein_coding
ENSSSCG00000025842	0.346537	2.68573	0.0309903	0.767784	1612	1	protein_coding	264254663	264256527	-	SPAG8	ensembl	protein_coding
ENSSSCG00000008003	0.288238	2.91646	0.0310763	0.767996	12994	3	protein_coding	41424154	41428259	+	HAGHL	ensembl_havana	protein_coding
ENSSSCG00000007030	-0.334445	7.31616	0.0312757	0.769332	20543	17	protein_coding	13063170	13101996	+	IKBKB	havana	protein_coding
ENSSSCG00000027032	0.447161	2.5831	0.0313433	0.769332	3997	2	snoRNA	8242432	8242498	-	SNORD31	ensembl	snoRNA
ENSSSCG00000005462	-0.547228	8.65486	0.0316352	0.769332	1765	1	protein_coding	283259091	283266590	+	GNG10	ensembl_havana	protein_coding
ENSSSCG00000015964	0.293653	2.39184	0.0317286	0.769332	8246	15	protein_coding	89632698	89640259	-	novelgene	ensembl	protein_coding
ENSSSCG00000007811	0.318314	7.74659	0.031745	0.769332	12758	3	protein_coding	18825560	18829970	+	LAT	ensembl_havana	protein_coding
ENSSSCG00000004624	-0.304865	6.15406	0.0317924	0.769332	750	1	protein_coding	132815458	132850067	-	MAPK6	ensembl	protein_coding
ENSSSCG00000001439	-0.351101	8.2873	0.0318025	0.769332	16675	7	protein_coding	28048460	28050665	-	GPSM3	ensembl_havana	protein_coding
ENSSSCG00000013575	-0.740079	2.65407	0.0318676	0.769332	4956	2	protein_coding	71871225	71872652	+	RETN	ensembl_havana	protein_coding
ENSSSCG00000009663	-0.323744	4.68446	0.032012	0.769332	8887	14	protein_coding	12210504	12231392	-	TRIM35	ensembl_havana	protein_coding
ENSSSCG00000003150	-0.318325	6.8241	0.0320728	0.769332	6609	6	protein_coding	50119220	50141862	-	NUCB1	ensembl	protein_coding
ENSSSCG00000014304	-0.279812	5.90622	0.0321396	0.769332	5570	2	protein_coding	142498900	142565796	+	SEC24A	ensembl	protein_coding
ENSSSCG00000030123	-0.311407	6.01288	0.0323651	0.770427	20563	17	protein_coding	15141836	15203701	+	CDS2	ensembl	protein_coding
ENSSSCG00000010300	0.276045	5.19486	0.0324451	0.770427	9602	14	protein_coding	82365034	82368687	-	MSS51	ensembl	protein_coding
ENSSSCG00000003105	-0.280877	6.01758	0.0324963	0.770427	6528	6	protein_coding	47968136	48032120	-	SLC1A5	ensembl	protein_coding
ENSSSCG00000001759	0.452463	3.38921	0.0325889	0.770777	17001	7	protein_coding	53214360	53228751	-	DNAJA4	ensembl	protein_coding
ENSSSCG00000002554	-0.430813	5.88986	0.0327814	0.770803	17807	7	protein_coding	131340863	131347987	+	PLD4	ensembl	protein_coding
ENSSSCG00000001621	-0.298859	6.00673	0.0328346	0.770803	16859	7	protein_coding	42165259	42173532	-	TFEB	ensembl	protein_coding
ENSSSCG00000029702	0.292766	2.91963	0.0328801	0.770803	925	1	protein_coding	146253699	146258505	-	novelgene	ensembl	protein_coding
ENSSSCG00000027607	-0.504881	1.20317	0.0329011	0.770803	16606	7	protein_coding	26987521	26988891	-	IER3	ensembl_havana	protein_coding
ENSSSCG00000026701	-1.1231	4.8901	0.0329995	0.771284	21650	12	protein_coding	25384751	25385629	-	PHOSPHO1	ensembl	protein_coding
ENSSSCG00000008601	-0.556814	2.29105	0.0331993	0.771715	13767	3	protein_coding	125988735	125994234	-	SDC1	ensembl_havana	protein_coding
ENSSSCG00000028947	-0.341839	7.04489	0.0332341	0.771715	13458	3	protein_coding	81587509	81641240	+	novelgene	ensembl	protein_coding
ENSSSCG00000029083	-0.370947	2.09734	0.0332515	0.771715	24509	GL896221.1	protein_coding	1535	4508	-	novelgene	ensembl	protein_coding
ENSSSCG00000003578	-0.721943	5.80855	0.0334598	0.77293	7196	6	protein_coding	78326491	78358088	-	FGR	ensembl	protein_coding
ENSSSCG00000001137	-0.396897	6.79959	0.0335431	0.773051	16395	7	protein_coding	22072661	22073328	+	HIST1H1D	ensembl	protein_coding
ENSSSCG00000003236	-0.517398	8.41093	0.0339729	0.77563	6693	6	protein_coding	51805504	51825376	-	SIGLEC5	ensembl_havana	protein_coding
ENSSSCG00000013643	-0.363493	6.61057	0.0341245	0.77563	4891	2	protein_coding	69723074	69725571	-	CDKN2D	ensembl	protein_coding
ENSSSCG00000023949	-0.682848	4.94898	0.0341583	0.77563	19076	5	protein_coding	111031426	111032812	-	PIM3	ensembl	protein_coding
ENSSSCG00000003211	-0.355657	6.98429	0.0342673	0.77563	6659	6	protein_coding	51087295	51094351	+	NR1H2	ensembl	protein_coding
ENSSSCG00000010055	0.572053	2.58866	0.0343092	0.77563	9320	14	protein_coding	53082459	53104960	+	GGT5	ensembl	protein_coding
ENSSSCG00000026798	-0.582094	4.87481	0.0343962	0.77563	9826	14	protein_coding	116299374	116337991	+	CYP2C8	ensembl	protein_coding
ENSSSCG00000022467	-0.756362	3.29791	0.0344904	0.77563	9338	14	protein_coding	53414567	53415277	-	VPREB1	ensembl	protein_coding
ENSSSCG00000012583	-0.54654	9.79923	0.0344951	0.77563	14651	X	protein_coding	105375895	105452669	-	ACSL4	ensembl_havana	protein_coding
ENSSSCG00000023123	0.362687	1.62019	0.0345159	0.77563	2861	13	protein_coding	79627804	79634221	+	novelgene	ensembl	protein_coding
ENSSSCG00000026930	-0.496232	3.4066	0.0347762	0.777057	16433	7	protein_coding	23110613	23164791	+	HIST1H2BN	ensembl	protein_coding
ENSSSCG00000024400	-0.382427	3.86736	0.0348147	0.777057	23271	JH118898.1	protein_coding	88829	99247	+	novelgene	ensembl	protein_coding
ENSSSCG00000024179	0.367133	2.03565	0.034924	0.777745	21452	12	protein_coding	19402214	19411777	-	NAGS	ensembl	protein_coding
ENSSSCG00000024439	-0.356667	8.14179	0.0350139	0.777885	23375	GL896571.2	protein_coding	48846	63821	+	PTGER4	ensembl	protein_coding
ENSSSCG00000006522	-0.279462	6.16169	0.035241	0.777885	15763	4	protein_coding	103366817	103389293	+	GBA	ensembl	protein_coding
ENSSSCG00000007755	-0.558973	5.14028	0.0352993	0.777885	12700	3	protein_coding	17622064	17633306	+	novelgene	ensembl	protein_coding
ENSSSCG00000021409	-1.00072	3.83399	0.0354359	0.777885	23266	GL895677.2	protein_coding	20250	26019	+	TRIB1	ensembl	protein_coding
ENSSSCG00000000746	-0.375274	4.8949	0.0354527	0.777885	18787	5	protein_coding	69630607	69644440	-	WASH4P	ensembl	protein_coding
ENSSSCG00000004929	-0.317667	3.31279	0.0355666	0.777885	1107	1	protein_coding	180819221	180894423	-	PARP16	ensembl	protein_coding
ENSSSCG00000006709	-0.684427	8.41076	0.0356384	0.777885	15973	4	protein_coding	110927013	110985928	+	novelgene	ensembl	protein_coding
ENSSSCG00000011032	0.423491	3.51843	0.035795	0.777885	20283	10	protein_coding	48148987	48157074	-	novelgene	ensembl	protein_coding
ENSSSCG00000009148	0.464439	8.61453	0.03586	0.777885	12265	8	protein_coding	122085975	122204345	+	LEF1	ensembl	protein_coding
ENSSSCG00000009871	-0.601753	12.2683	0.0358722	0.777885	9122	14	protein_coding	40856209	40862165	-	SDS	ensembl	protein_coding
ENSSSCG00000030789	-0.539998	4.95203	0.0363033	0.780052	9292	14	IG_V_pseudogene	52205290	52205773	+	pseudogene	havana	IG_V_pseudogene
ENSSSCG00000005738	-0.316348	5.89818	0.0364431	0.780052	2054	1	protein_coding	306700486	306714090	+	RALGDS	ensembl	protein_coding
ENSSSCG00000009664	-0.605328	8.50848	0.0364601	0.780052	8888	14	protein_coding	12242679	12375188	+	PTK2B	ensembl_havana	protein_coding
ENSSSCG00000028802	-0.95039	6.0544	0.036525	0.780052	6745	6	protein_coding	53299112	53303684	-	novelgene	ensembl	protein_coding
ENSSSCG00000023790	0.506862	2.81927	0.0365961	0.780052	17360	7	protein_coding	82529825	82530435	-	novelgene	ensembl	protein_coding
ENSSSCG00000017906	-0.317599	7.07552	0.0367586	0.780052	22106	12	protein_coding	54030938	54039462	-	RNF167	ensembl	protein_coding
ENSSSCG00000015945	0.286655	4.59686	0.0368321	0.780052	8220	15	protein_coding	86863797	86947843	-	METTL8	ensembl	protein_coding
ENSSSCG00000014391	-0.598525	6.7126	0.0368877	0.780052	5700	2	protein_coding	149506500	149530200	-	ARAP3	ensembl	protein_coding
ENSSSCG00000008128	-0.453506	8.97918	0.0369321	0.780052	13160	3	protein_coding	49192957	49195006	+	DUSP2	ensembl	protein_coding
ENSSSCG00000021407	-0.650234	3.04995	0.0370187	0.780052	4717	2	protein_coding	64260414	64277236	+	novelgene	ensembl	protein_coding
ENSSSCG00000010383	-0.619704	8.22011	0.0372407	0.780052	9702	14	protein_coding	97166335	97427141	+	WDFY4	ensembl	protein_coding
ENSSSCG00000003433	-0.478583	4.75414	0.0372675	0.780052	7003	6	protein_coding	65903637	65929582	+	PLOD1	ensembl	protein_coding
ENSSSCG00000014369	-0.626667	7.53532	0.0373137	0.780052	5655	2	protein_coding	148291451	148293622	-	CD14	ensembl_havana	protein_coding
ENSSSCG00000006733	0.286775	5.42096	0.0374989	0.780052	16000	4	protein_coding	113595807	113640544	-	novelgene	ensembl	protein_coding
ENSSSCG00000014399	-0.725878	2.84539	0.0376871	0.780052	5711	2	protein_coding	150495712	150918983	+	ARHGAP26	ensembl	protein_coding
ENSSSCG00000008821	-0.267518	4.70258	0.0377038	0.780052	11815	8	protein_coding	40288824	40365309	+	SLAIN2	ensembl	protein_coding
ENSSSCG00000010459	-0.459916	3.04057	0.0380788	0.781285	9781	14	protein_coding	111555789	111660175	-	HTR7	ensembl	protein_coding
ENSSSCG00000001978	0.721617	7.2766	0.0382937	0.784071	17244	7	protein_coding	79831197	79834605	-	GZMB	ensembl	protein_coding
ENSSSCG00000027487	-0.336406	8.64395	0.0383936	0.784496	12638	3	protein_coding	11037022	11055319	+	LAT2	ensembl	protein_coding
ENSSSCG00000009410	-0.361079	5.54774	0.0385691	0.785471	19240	11	protein_coding	21427647	21445316	+	KIAA0226L	ensembl	protein_coding
ENSSSCG00000003085	-0.272799	6.19152	0.0385998	0.785471	6504	6	protein_coding	47293501	47323248	+	CLPTM1	ensembl	protein_coding
ENSSSCG00000007682	-0.389589	2.83744	0.0388879	0.785613	12591	3	protein_coding	9455153	9467383	-	SH2B2	ensembl_havana	protein_coding
ENSSSCG00000012530	0.338603	2.52305	0.0389038	0.785613	14567	X	protein_coding	97442799	98266169	+	TCEAL2	ensembl_havana	protein_coding
ENSSSCG00000009859	0.37617	4.75331	0.0389135	0.785613	9109	14	protein_coding	37601574	37658229	+	TESC	ensembl	protein_coding
ENSSSCG00000026904	-0.26358	4.92029	0.0389494	0.785613	6351	6	protein_coding	43241077	43250623	-	NFKBIB	ensembl	protein_coding
ENSSSCG00000023253	-0.354887	6.57546	0.0390032	0.785613	11417	9	protein_coding	128775234	128803719	-	novelgene	ensembl	protein_coding
ENSSSCG00000007350	0.286533	8.0099	0.0393927	0.789198	20922	17	protein_coding	47245805	47536983	+	PPP1R16B	ensembl	protein_coding
ENSSSCG00000008334	-0.85634	6.51748	0.0394769	0.789198	13417	3	protein_coding	75917156	75939798	-	MXD1	ensembl	protein_coding
ENSSSCG00000001778	-0.373299	6.15759	0.0395001	0.789198	17020	7	protein_coding	54395231	54406136	-	BCL2A1	ensembl	protein_coding
ENSSSCG00000002135	0.466064	4.50629	0.0395801	0.789198	17387	7	protein_coding	83454640	83459911	-	PNP	ensembl	protein_coding
ENSSSCG00000029153	0.349389	1.46448	0.039659	0.789198	24686	GL894022.1	protein_coding	9017	30945	-	novelgene	ensembl	protein_coding
ENSSSCG00000026297	-0.373238	1.56978	0.0399228	0.791574	11765	8	protein_coding	32268563	32303388	+	KLB	ensembl	protein_coding
ENSSSCG00000030787	0.421657	6.95209	0.040058	0.791574	14524	X	pseudogene	89250732	89252461	-	pseudogene	havana	pseudogene
ENSSSCG00000001556	-0.399791	8.63537	0.0401287	0.791574	16801	7	protein_coding	36725707	36795310	+	MAPK14	ensembl_havana	protein_coding
ENSSSCG00000016743	-0.397708	7.52564	0.0403184	0.791574	22764	18	protein_coding	55497954	55587971	-	OGDH	ensembl	protein_coding
ENSSSCG00000005266	-0.536407	2.50024	0.0403342	0.791574	1551	1	protein_coding	252508777	252617639	+	TMC1	ensembl	protein_coding
ENSSSCG00000030433	-0.529876	7.10637	0.0403391	0.791574	6766	6	protein_coding	53920942	53924731	+	LILRA5	ensembl_havana	protein_coding
ENSSSCG00000008602	-0.430667	8.43045	0.0404877	0.791574	13769	3	protein_coding	126183576	126201158	+	LAPTM4A	ensembl	protein_coding
ENSSSCG00000022307	-0.384188	2.19033	0.0405611	0.791574	11046	9	protein_coding	72916107	72946419	+	novelgene	ensembl	protein_coding
ENSSSCG00000008090	-0.581486	3.73943	0.0410242	0.791574	13113	3	protein_coding	45453545	45466239	-	IL1A	ensembl_havana	protein_coding
ENSSSCG00000020864	-0.536885	4.97881	0.0410551	0.791574	18862	5	protein_coding	81277766	81339276	-	VDR	ensembl	protein_coding
ENSSSCG00000028974	0.353416	2.71195	0.0412476	0.791574	132	1	protein_coding	19295046	19463192	-	novelgene	ensembl	protein_coding
ENSSSCG00000009961	-0.354802	1.67155	0.0413677	0.791574	9221	14	protein_coding	46952755	46976747	+	SRRD	ensembl	protein_coding
ENSSSCG00000021106	-0.41954	5.67513	0.0413848	0.791574	14208	X	protein_coding	47897851	47917864	-	novelgene	ensembl	protein_coding
ENSSSCG00000005286	0.297157	3.88544	0.0415629	0.791574	1572	1	protein_coding	257749460	257780509	+	CEP78	ensembl	protein_coding
ENSSSCG00000028108	-0.832458	7.10745	0.0417614	0.791574	25038	GL893190.1	protein_coding	3721	15702	+	ASAP3	ensembl	protein_coding
ENSSSCG00000018050	0.307517	3.42483	0.0418595	0.791574	22288	12	protein_coding	62817470	62822844	+	novelgene	ensembl	protein_coding
ENSSSCG00000012978	-0.389399	3.3579	0.0419432	0.791574	3903	2	protein_coding	5652042	5655474	+	AP5B1	ensembl	protein_coding
ENSSSCG00000004567	-0.467097	2.35291	0.0419607	0.791574	662	1	protein_coding	119981031	119988575	-	APH1B	ensembl	protein_coding
ENSSSCG00000006235	0.303354	5.87989	0.0420788	0.791574	15450	4	protein_coding	80758283	80906755	+	TOX	ensembl	protein_coding
ENSSSCG00000003114	-0.678132	4.90805	0.0420858	0.791574	6540	6	protein_coding	48557154	48587375	+	DHX34	ensembl	protein_coding
ENSSSCG00000000905	0.289948	6.00301	0.0422399	0.791574	18988	5	protein_coding	92639656	92664030	+	NDUFA12	ensembl	protein_coding
ENSSSCG00000026715	-0.307991	7.99165	0.0422546	0.791574	25295	GL892494.1	protein_coding	607	3583	+	YPEL3	ensembl	protein_coding
ENSSSCG00000017245	-0.498871	2.87765	0.0424709	0.793881	21308	12	protein_coding	7918389	7939265	+	CDC42EP4	ensembl	protein_coding
ENSSSCG00000022288	-0.47771	7.29698	0.0425379	0.793881	18574	5	protein_coding	50042282	50073034	-	STK38L	ensembl	protein_coding
ENSSSCG00000012399	-0.284053	7.1186	0.0426376	0.794246	14376	X	protein_coding	64662674	64670530	+	FOXO4	ensembl_havana	protein_coding
ENSSSCG00000027778	0.269663	6.70613	0.0433163	0.800749	16831	7	protein_coding	39241001	39271606	-	GLO1	ensembl	protein_coding
ENSSSCG00000006627	-0.276739	5.35316	0.0433362	0.800749	15875	4	protein_coding	107151530	107211733	-	ZNF687	ensembl	protein_coding
ENSSSCG00000014951	0.482335	2.15947	0.0434334	0.800749	10604	9	protein_coding	30177624	30183092	+	PANX1	ensembl	protein_coding
ENSSSCG00000029231	-0.468775	6.8221	0.0435088	0.800749	6765	6	protein_coding	53902904	53909080	+	LILRA4	ensembl_havana	protein_coding
ENSSSCG00000008738	-0.415171	2.46644	0.0435343	0.800749	11683	8	protein_coding	10399765	10545919	+	CC2D2A	ensembl	protein_coding
ENSSSCG00000008213	0.509869	6.29415	0.0435524	0.800749	13269	3	protein_coding	60577395	60679564	+	CD8B	havana	protein_coding
ENSSSCG00000011634	0.321095	3.96218	0.0439571	0.801545	2884	13	protein_coding	81542497	81548422	-	novelgene	ensembl	protein_coding
ENSSSCG00000004789	-0.674899	9.45653	0.0439773	0.801545	935	1	protein_coding	146905998	146923333	-	THBS1	ensembl_havana	protein_coding
ENSSSCG00000014249	-0.779631	4.27786	0.044105	0.801545	5505	2	protein_coding	135176966	135323481	-	MARCH3	ensembl	protein_coding
ENSSSCG00000022925	-0.551361	10.3703	0.0441456	0.801545	18705	5	protein_coding	65800934	65810886	+	SLC2A3	ensembl	protein_coding
ENSSSCG00000021710	-0.436832	2.25698	0.0442589	0.801545	12880	3	protein_coding	34602869	34621554	-	PMM2	ensembl	protein_coding
ENSSSCG00000017403	-0.613021	7.22122	0.0443827	0.801545	21501	12	protein_coding	20711742	20775571	-	STAT3	ensembl	protein_coding
ENSSSCG00000023709	-0.318869	7.91844	0.0444864	0.801545	4231	2	protein_coding	15632260	15688569	-	PTPRJ	ensembl	protein_coding
ENSSSCG00000026746	0.309935	4.55966	0.0444901	0.801545	2933	13	protein_coding	86756009	87031250	-	CEP70	ensembl	protein_coding
ENSSSCG00000010544	-0.298407	3.3488	0.044537	0.801545	9883	14	protein_coding	120489410	120614793	-	DNMBP	ensembl	protein_coding
ENSSSCG00000027718	0.295804	4.73059	0.0446122	0.801545	11614	8	protein_coding	963258	973284	-	novelgene	ensembl	protein_coding
ENSSSCG00000004136	0.392363	2.68341	0.0447505	0.801949	156	1	protein_coding	24300316	24415793	-	AIG1	ensembl	protein_coding
ENSSSCG00000010388	0.478941	5.46482	0.0449896	0.802656	9707	14	protein_coding	97564667	97598353	-	C10orf128	ensembl	protein_coding
ENSSSCG00000029573	0.328282	5.62803	0.0450602	0.802656	24712	GL895352.1	protein_coding	15711	29819	-	NASP	ensembl	protein_coding
ENSSSCG00000025932	0.461575	4.87564	0.0451034	0.802656	24300	GL893592.2	protein_coding	34539	51784	+	AP1S3	ensembl	protein_coding
ENSSSCG00000008613	0.442894	2.68737	0.0454508	0.802656	13780	3	protein_coding	128215324	128245096	-	GEN1	ensembl	protein_coding
ENSSSCG00000008175	0.36137	4.01503	0.0454627	0.802656	13212	3	protein_coding	56449363	56485211	+	CHST10	ensembl	protein_coding
ENSSSCG00000002919	-0.403017	8.64196	0.0456112	0.802656	6285	6	protein_coding	40711873	40715184	-	TYROBP	ensembl	protein_coding
ENSSSCG00000025455	-0.37826	8.32298	0.0457366	0.802656	7946	15	protein_coding	36646556	36697791	+	RALB	ensembl	protein_coding
ENSSSCG00000016476	0.393552	3.04582	0.0457469	0.802656	22402	18	protein_coding	7756189	7823672	-	TRBV21OR9-2	ensembl	protein_coding
ENSSSCG00000023557	-0.441877	7.87709	0.045849	0.802656	2444	13	protein_coding	32566384	32568453	+	CCRL2	ensembl	protein_coding
ENSSSCG00000013842	-0.684297	5.40012	0.0460517	0.802656	4658	2	protein_coding	61344295	61358739	-	novelgene	ensembl	protein_coding
ENSSSCG00000030153	-0.268029	5.57059	0.0460914	0.802656	12509	3	protein_coding	6095490	6119462	-	novelgene	ensembl	protein_coding
ENSSSCG00000017937	-0.274803	4.0934	0.0461895	0.802656	22147	12	protein_coding	54845282	54848052	+	novelgene	ensembl	protein_coding
ENSSSCG00000015595	-0.651988	6.88356	0.0462339	0.802656	11528	9	protein_coding	143690556	143703872	+	ATF3	ensembl_havana	protein_coding
ENSSSCG00000004177	0.270083	10.9803	0.046239	0.802656	205	1	protein_coding	34439083	34441686	-	RPS12	ensembl	protein_coding
ENSSSCG00000008316	-0.468833	9.52206	0.0463906	0.802656	13403	3	protein_coding	74949400	74959068	-	NAGK	ensembl	protein_coding
ENSSSCG00000008734	0.30711	2.07703	0.0464758	0.802656	11675	8	pseudogene	7721846	7722430	+	novelgene	ensembl	pseudogene
ENSSSCG00000005828	-0.411279	3.89911	0.0465071	0.802656	2159	1	protein_coding	313727477	313737435	+	EGFL7	ensembl	protein_coding
ENSSSCG00000016461	-0.869817	7.08006	0.0465159	0.802656	22384	18	protein_coding	7099521	7110835	-	novelgene	ensembl	protein_coding
ENSSSCG00000010554	0.437479	4.15058	0.0465177	0.802656	9894	14	protein_coding	120964206	120980914	+	SCD	ensembl_havana	protein_coding
ENSSSCG00000015843	-0.319295	7.00191	0.0467849	0.802656	8072	15	protein_coding	61713435	61739535	-	novelgene	ensembl	protein_coding
ENSSSCG00000014094	-0.265818	7.21975	0.0468402	0.802656	5293	2	protein_coding	87506804	87552657	+	AGGF1	ensembl	protein_coding
ENSSSCG00000015135	-0.59054	8.99261	0.0469196	0.802656	10833	9	protein_coding	53830781	53907681	-	novelgene	ensembl	protein_coding
ENSSSCG00000008736	-0.341958	5.25543	0.0470227	0.802656	11680	8	protein_coding	9813426	10009746	+	CPEB2	ensembl	protein_coding
ENSSSCG00000017359	-0.674317	2.95606	0.0472035	0.802656	21443	12	protein_coding	19265064	19274059	+	RUNDC3A	ensembl	protein_coding
ENSSSCG00000029102	0.280628	4.57218	0.0474257	0.802656	21574	12	protein_coding	22767554	22790202	+	novelgene	ensembl	protein_coding
ENSSSCG00000027699	-0.287213	5.13635	0.0474278	0.802656	11321	9	protein_coding	119027108	119035097	+	novelgene	ensembl	protein_coding
ENSSSCG00000017502	-0.305462	5.26797	0.0476017	0.802656	21592	12	protein_coding	23112454	23129786	-	PGAP3	ensembl	protein_coding
ENSSSCG00000016183	-0.793785	8.4619	0.0477249	0.802656	8520	15	protein_coding	133283961	133285230	+	novelgene	ensembl	protein_coding
ENSSSCG00000015570	-0.364131	8.7648	0.0478977	0.802656	11497	9	protein_coding	138907583	138917438	-	IVNS1ABP	ensembl	protein_coding
ENSSSCG00000030952	-0.428449	2.63718	0.0479879	0.802656	13985	X	pseudogene	17976616	17977375	+	pseudogene	havana	pseudogene
ENSSSCG00000013418	-0.361658	9.45191	0.0479903	0.802656	5120	2	protein_coding	77485872	77487847	+	DF	ensembl_havana	protein_coding
ENSSSCG00000006175	-0.380746	6.10537	0.0480298	0.802656	15380	4	protein_coding	67612435	67656172	-	LY96	ensembl_havana	protein_coding
ENSSSCG00000022226	0.405265	2.1837	0.0481916	0.804005	11388	9	protein_coding	126641117	126647827	-	FASLG	ensembl	protein_coding
ENSSSCG00000006738	-0.266442	3.19517	0.0486934	0.808133	16007	4	protein_coding	114340616	114369778	-	CD58	havana	protein_coding
ENSSSCG00000004142	0.453012	5.85473	0.0489361	0.808133	164	1	protein_coding	28295773	28296594	+	CITED2	ensembl	protein_coding
ENSSSCG00000014817	-0.36168	7.52574	0.048967	0.808133	10428	9	protein_coding	7997861	8038741	-	ARAP1	ensembl	protein_coding
ENSSSCG00000025206	-0.565474	9.18605	0.0492016	0.808133	7294	6	protein_coding	83253110	83277474	-	RNF19B	ensembl	protein_coding
ENSSSCG00000027232	0.475519	4.76039	0.0492084	0.808133	959	1	protein_coding	153304674	153379744	-	FAM169B	ensembl	protein_coding
ENSSSCG00000023877	-0.394139	1.64707	0.0492754	0.808133	24186	GL893564.1	protein_coding	2541	9532	+	RFT1	ensembl	protein_coding
ENSSSCG00000010640	0.350526	1.39958	0.0494792	0.808133	24293	GL894367.1	protein_coding	4548	52504	-	NRAP	ensembl	protein_coding
ENSSSCG00000017128	-0.619822	3.39906	0.0494799	0.808133	21157	12	protein_coding	63401	75003	+	HEXDC	ensembl	protein_coding
ENSSSCG00000011357	-0.309743	8.64818	0.0495324	0.808133	2492	13	protein_coding	34558569	34561740	+	SHISA5	ensembl	protein_coding
ENSSSCG00000024495	-0.531815	6.45697	0.0497988	0.808133	9201	14	protein_coding	44718076	44719326	+	SELPLG	ensembl	protein_coding
ENSSSCG00000011474	-0.383733	7.7142	0.0498468	0.808133	2661	13	protein_coding	44039516	44120693	+	PXK	ensembl	protein_coding
ENSSSCG00000002443	0.481698	4.68623	0.049918	0.808133	17693	7	protein_coding	119945082	119979736	-	TC2N	ensembl	protein_coding

## Sheet: D6 only
ensembl_id	logFC	logCPM	PValue	FDR	Number	Chromosome	Gene type	Start	End	Strand	GeneName	Gene Source	Gene Biotype
ENSSSCG00000020149	-4.0024	9.68278	0.00020263	0.669355	5917	6	rRNA	872546	872698	-	RNA5-8S5	ensembl	rRNA
ENSSSCG00000018060	-1.51989	5.03894	0.000316483	0.784086	25065	MT	Mt_tRNA	1176	1245	+	novelgene	insdc	Mt_tRNA
ENSSSCG00000019556	-3.22265	5.58348	0.000964421	1	17899	7	misc_RNA	134400749	134401079	+	RN7SK	ensembl	misc_RNA
ENSSSCG00000000175	0.543533	3.52243	0.00114166	1	18113	5	protein_coding	15129052	15145294	-	novelgene	ensembl	protein_coding
ENSSSCG00000021356	-2.77238	8.99301	0.00148591	1	5914	6	miRNA	866649	866705	-	novelgene	ensembl	miRNA
ENSSSCG00000025162	-2.63256	10.6423	0.00158602	1	5915	6	miRNA	866740	866808	-	novelgene	ensembl	miRNA
ENSSSCG00000016957	0.928892	7.12726	0.00374381	1	19725	16	protein_coding	49212321	49229137	+	LY64	ensembl_havana	protein_coding
ENSSSCG00000018061	-1.03689	10.4219	0.00377904	1	25066	MT	Mt_rRNA	1246	2205	+	novelgene	insdc	Mt_rRNA
ENSSSCG00000021503	1.0247	2.6478	0.00404048	1	3090	13	protein_coding	113411283	113471750	-	BCHE	ensembl	protein_coding
ENSSSCG00000011391	1.00136	6.56728	0.00490694	1	2530	13	protein_coding	35501374	35508389	-	CDHR4	ensembl	protein_coding
ENSSSCG00000000543	0.492777	1.79755	0.0055821	1	18561	5	protein_coding	48589732	48684265	-	novelgene	ensembl	protein_coding
ENSSSCG00000012276	-0.561941	1.94859	0.00558742	1	14184	X	protein_coding	47336629	47388655	+	SYN1	ensembl_havana	protein_coding
ENSSSCG00000022448	1.07871	3.67174	0.00644883	1	22869	GL896531.2	protein_coding	187337	248846	-	CLNK	ensembl	protein_coding
ENSSSCG00000018063	-0.620016	9.64346	0.0065155	1	25068	MT	Mt_rRNA	2274	3844	+	novelgene	insdc	Mt_rRNA
ENSSSCG00000024853	-2.01243	7.51745	0.00706208	1	5916	6	miRNA	870446	870551	-	MIR4332	ensembl	miRNA
ENSSSCG00000021250	-0.316707	4.68854	0.00767046	1	22668	18	protein_coding	44427774	44474940	-	FKBP9	ensembl	protein_coding
ENSSSCG00000027314	0.576594	4.06893	0.00827262	1	20116	10	protein_coding	27745697	27799989	-	CAMSAP2	ensembl	protein_coding
ENSSSCG00000000060	0.554932	4.96773	0.00834531	1	17972	5	protein_coding	4300716	4323534	+	DESI1	ensembl	protein_coding
ENSSSCG00000028345	0.544993	1.46732	0.00846818	1	9480	14	protein_coding	65569354	65661554	-	ZNF33B	ensembl	protein_coding
ENSSSCG00000022489	-0.901492	3.28631	0.0093248	1	7216	6	snoRNA	79349750	79349953	+	SNORA73	ensembl	snoRNA
ENSSSCG00000018082	-0.693043	6.50706	0.00936898	1	25087	MT	protein_coding	9800	10583	+	MT-CO3	insdc	protein_coding
ENSSSCG00000014335	0.570971	3.26629	0.00958196	1	5612	2	protein_coding	146132308	146137792	-	REEP2	ensembl	protein_coding
ENSSSCG00000017705	-0.471272	8.59531	0.00987241	1	21857	12	protein_coding	41217457	41228604	+	CCL5	ensembl_havana	protein_coding
ENSSSCG00000018084	-0.866136	4.94406	0.0104938	1	25089	MT	protein_coding	10653	10998	+	MT-ND3	insdc	protein_coding
ENSSSCG00000024418	0.57475	4.07084	0.0105395	1	9479	14	protein_coding	65508298	65517687	-	RHOU	ensembl	protein_coding
ENSSSCG00000017886	0.789819	3.74927	0.0115527	1	22082	12	protein_coding	52636412	52639252	-	FBXO39	ensembl	protein_coding
ENSSSCG00000017908	0.725893	3.56479	0.0117486	1	22109	12	protein_coding	54044328	54046702	-	GP1BA	ensembl_havana	protein_coding
ENSSSCG00000030801	0.7061	6.32297	0.0117922	1	16225	4	protein_coding	139280329	139299776	+	GBP6	havana	protein_coding
ENSSSCG00000009029	0.444187	4.62989	0.0123709	1	12115	8	protein_coding	85901094	86042359	-	ARHGAP10	ensembl	protein_coding
ENSSSCG00000030635	0.474225	3.40857	0.0129642	1	12116	8	protein_coding	86052328	86095789	+	novelgene	ensembl	protein_coding
ENSSSCG00000008874	0.482785	2.91624	0.0133251	1	11887	8	protein_coding	49361034	49430751	+	TMEM144	ensembl	protein_coding
ENSSSCG00000003165	-0.428638	11.0272	0.0137613	1	6622	6	protein_coding	50305907	50309892	+	RPS11	ensembl	protein_coding
ENSSSCG00000007659	0.817767	4.59448	0.0138126	1	12562	3	protein_coding	7666296	7699029	-	ZCWPW1	ensembl	protein_coding
ENSSSCG00000010862	0.533224	3.58644	0.0139161	1	20050	10	protein_coding	16930456	17170362	-	CDC42BPA	ensembl	protein_coding
ENSSSCG00000026563	0.404389	2.24176	0.0139825	1	11306	9	protein_coding	117761872	117769187	-	PRKAR2B	ensembl	protein_coding
ENSSSCG00000012300	-0.693321	1.91354	0.0162991	1	14222	X	protein_coding	48151826	48170815	-	FOXP3	ensembl_havana	protein_coding
ENSSSCG00000021208	-0.57458	5.25773	0.016564	1	19614	16	protein_coding	29021315	29026496	-	SEPP1	ensembl	protein_coding
ENSSSCG00000018086	-1.05671	4.38055	0.016799	1	25091	MT	protein_coding	11069	11365	+	novelgene	insdc	protein_coding
ENSSSCG00000002918	-0.382507	4.17645	0.0172584	1	6284	6	protein_coding	40710209	40711722	+	HCST	ensembl	protein_coding
ENSSSCG00000002898	-0.465412	1.2833	0.0182208	1	6276	6	protein_coding	40630738	40638650	+	novelgene	ensembl	protein_coding
ENSSSCG00000001377	-0.391252	7.41446	0.0183494	1	16601	7	protein_coding	26933736	26943421	-	PPP1R18	ensembl_havana	protein_coding
ENSSSCG00000013889	-0.5185	7.1605	0.0183518	1	4607	2	protein_coding	59462183	59466333	-	RPL18A	ensembl	protein_coding
ENSSSCG00000013066	-0.433043	2.65654	0.0189594	1	4037	2	protein_coding	8858098	8889411	+	novelgene	ensembl	protein_coding
ENSSSCG00000008486	0.952215	6.03604	0.0191252	1	13607	3	protein_coding	107762107	107827648	-	GALM	ensembl	protein_coding
ENSSSCG00000007116	0.575964	5.46706	0.0202954	1	20663	17	protein_coding	34381626	34384902	+	CD93	havana	protein_coding
ENSSSCG00000004081	-0.657698	3.20475	0.0215006	1	102	1	protein_coding	16065606	16221209	-	novelgene	ensembl	protein_coding
ENSSSCG00000010447	0.654028	3.94821	0.0218914	1	9769	14	protein_coding	109852735	109871621	-	ACTA2	ensembl	protein_coding
ENSSSCG00000002523	0.483938	3.48269	0.0230408	1	17769	7	protein_coding	128824303	128887821	-	CDC42BPB	ensembl	protein_coding
ENSSSCG00000000688	-0.44905	2.283	0.0232195	1	18731	5	protein_coding	66364052	66369815	-	LAG3	ensembl_havana	protein_coding
ENSSSCG00000011333	0.53413	5.3627	0.0232788	1	2461	13	protein_coding	33138728	33140286	+	novelgene	ensembl	protein_coding
ENSSSCG00000009761	-0.252258	5.72103	0.0240862	1	9002	14	protein_coding	30320578	30514756	+	novelgene	ensembl	protein_coding
ENSSSCG00000020701	0.624791	3.70346	0.0245686	1	17558	7	protein_coding	100536077	100574731	-	TTC9	ensembl	protein_coding
ENSSSCG00000015860	-0.405361	1.83358	0.0246508	1	8103	15	protein_coding	66385196	66385855	-	SFT2D3	ensembl	protein_coding
ENSSSCG00000028536	0.416331	5.50999	0.0246551	1	5304	2	protein_coding	88879233	88972822	+	novelgene	ensembl	protein_coding
ENSSSCG00000009944	-0.286552	4.7584	0.0252207	1	9200	14	protein_coding	44639268	44689165	+	novelgene	ensembl	protein_coding
ENSSSCG00000026968	0.315812	3.39675	0.0252527	1	20540	17	protein_coding	12966635	13018869	+	novelgene	ensembl	protein_coding
ENSSSCG00000001245	-0.42852	2.63488	0.0253596	1	16515	7	protein_coding	25156351	25161054	-	ZNRD1	ensembl_havana	protein_coding
ENSSSCG00000008144	0.390022	6.25905	0.0254695	1	13181	3	protein_coding	51391130	51413776	+	NCK2	ensembl	protein_coding
ENSSSCG00000023033	0.535515	6.24247	0.0255685	1	2580	13	protein_coding	37272323	37280834	+	PARP3	ensembl	protein_coding
ENSSSCG00000024230	0.524325	8.8916	0.0259026	1	20884	17	protein_coding	45264861	45272225	+	MYL9	ensembl	protein_coding
ENSSSCG00000001613	0.542728	4.74467	0.0262603	1	16852	7	protein_coding	41752082	41757318	-	TREML1	ensembl_havana	protein_coding
ENSSSCG00000026246	0.516493	1.75658	0.0263785	1	334	1	protein_coding	57276096	57378530	-	B3GAT2	ensembl	protein_coding
ENSSSCG00000023912	0.488342	5.12648	0.0272046	1	12595	3	protein_coding	9576020	9588793	+	novelgene	ensembl	protein_coding
ENSSSCG00000022645	-0.384457	2.94697	0.0288853	1	10805	9	protein_coding	51344792	51345223	-	H2AFX	ensembl	protein_coding
ENSSSCG00000005533	0.501687	2.44463	0.0296495	1	1850	1	protein_coding	294753878	294780705	+	PTGS1	ensembl	protein_coding
ENSSSCG00000008826	0.265179	7.35007	0.0297937	1	11818	8	protein_coding	40429312	40691447	-	novelgene	ensembl	protein_coding
ENSSSCG00000012155	0.320785	2.45386	0.0298192	1	13971	X	protein_coding	15874406	15979464	-	SCML2	ensembl_havana	protein_coding
ENSSSCG00000004570	0.411999	5.48925	0.0304402	1	666	1	protein_coding	120217106	120240145	-	novelgene	ensembl	protein_coding
ENSSSCG00000003042	-0.337643	9.2766	0.0308282	1	6459	6	protein_coding	46055241	46063775	-	novelgene	ensembl	protein_coding
ENSSSCG00000006831	0.413599	4.7407	0.0309872	1	16105	4	protein_coding	121229989	121289559	+	SORT1	ensembl	protein_coding
ENSSSCG00000017971	-0.393061	2.51187	0.0321436	1	22186	12	protein_coding	55380552	55381255	+	LSMD1	ensembl	protein_coding
ENSSSCG00000005229	0.64514	4.30797	0.0326429	1	1505	1	protein_coding	245001214	245032893	-	VLDLR	ensembl	protein_coding
ENSSSCG00000009506	-0.29569	2.72741	0.0330576	1	19397	11	protein_coding	73765040	73765354	-	RAP2A	ensembl	protein_coding
ENSSSCG00000010192	-0.42373	5.3869	0.0341819	1	9478	14	protein_coding	65322103	65345893	-	RAB4A	ensembl	protein_coding
ENSSSCG00000010128	0.419705	3.85514	0.0349232	1	9388	14	protein_coding	54892091	54900148	+	SEPT5	havana	protein_coding
ENSSSCG00000027016	-0.315185	2.21524	0.0349591	1	6394	6	protein_coding	44396816	44408548	-	C19orf47	ensembl	protein_coding
ENSSSCG00000025800	0.404794	1.85481	0.0355245	1	9986	14	protein_coding	133941045	134028246	-	novelgene	ensembl	protein_coding
ENSSSCG00000027015	0.397375	1.35193	0.0356581	1	24519	GL892813.1	protein_coding	29783	36771	-	FAM57B	ensembl	protein_coding
ENSSSCG00000010067	-0.270214	6.99347	0.0358139	1	9328	14	protein_coding	53282552	53283339	-	MIF	ensembl	protein_coding
ENSSSCG00000024134	0.555301	3.7811	0.0364815	1	2867	13	protein_coding	79998364	80086913	+	MGLL	ensembl	protein_coding
ENSSSCG00000016735	-0.368327	5.16425	0.0368563	1	22745	18	pseudogene	55083919	55084372	+	novelgene	ensembl	pseudogene
ENSSSCG00000020719	0.3294	2.04036	0.0369382	1	2792	13	protein_coding	73534352	73541195	+	novelgene	ensembl	protein_coding
ENSSSCG00000010455	0.509853	2.27525	0.037078	1	9777	14	protein_coding	110260092	110285501	-	SLC16A12	ensembl	protein_coding
ENSSSCG00000016887	0.333477	4.99199	0.0374324	1	19644	16	protein_coding	34164830	34265784	+	ITGA2	ensembl_havana	protein_coding
ENSSSCG00000007083	0.692156	2.38026	0.0381701	1	20616	17	protein_coding	29095048	29329854	+	PCSK2	ensembl	protein_coding
ENSSSCG00000016963	-0.382129	3.14155	0.0384891	1	19738	16	protein_coding	51360126	51396221	+	novelgene	ensembl	protein_coding
ENSSSCG00000007717	-0.507468	2.89925	0.0388537	1	12632	3	protein_coding	10773115	10776056	+	WBSCR27	ensembl	protein_coding
ENSSSCG00000029571	0.989348	6.93537	0.0390754	1	24069	GL895994.1	protein_coding	48802	65844	+	AVIL	ensembl	protein_coding
ENSSSCG00000006780	-0.382866	1.7098	0.0401576	1	16049	4	protein_coding	117972643	117990368	-	WNT2B	ensembl	protein_coding
ENSSSCG00000005506	0.743487	6.33955	0.0401799	1	1828	1	protein_coding	292733749	292827889	-	MEGF9	ensembl	protein_coding
ENSSSCG00000011550	0.364449	5.3067	0.0411052	1	2770	13	protein_coding	73092172	73102714	+	CAMK1	ensembl	protein_coding
ENSSSCG00000006924	0.494763	10.8563	0.0411297	1	16231	4	protein_coding	139650958	139667272	+	GBP1	ensembl_havana	protein_coding
ENSSSCG00000013849	0.380531	9.8063	0.0418208	1	4649	2	protein_coding	61156657	61172692	+	TPM4	ensembl	protein_coding
ENSSSCG00000011368	-0.309383	2.84208	0.0420564	1	2505	13	protein_coding	34876989	34885585	+	P4HTM	ensembl	protein_coding
ENSSSCG00000014672	0.399725	7.68766	0.0428285	1	10288	9	protein_coding	4689735	4720219	+	TRIM6	ensembl_havana	protein_coding
ENSSSCG00000026939	0.282766	5.70029	0.0436649	1	23813	GL896308.1	protein_coding	62698	85959	-	novelgene	ensembl	protein_coding
ENSSSCG00000007131	-0.305416	4.99542	0.0442326	1	20675	17	protein_coding	34906655	34915135	+	novelgene	ensembl	protein_coding
ENSSSCG00000017428	-0.568817	2.71767	0.045045	1	21519	12	protein_coding	21145390	21174257	-	JUP	ensembl	protein_coding
ENSSSCG00000007089	-0.425095	4.11071	0.0453058	1	20625	17	protein_coding	29871217	29884809	+	MGME1	ensembl	protein_coding
ENSSSCG00000006458	0.59777	2.5186	0.0456902	1	15695	4	protein_coding	100887177	100904665	+	FCRL4	ensembl	protein_coding
ENSSSCG00000022182	-0.298497	3.28734	0.0458902	1	14926	X	protein_coding	141798113	141799723	-	TREX2	ensembl	protein_coding
ENSSSCG00000022427	0.477161	5.39316	0.0459549	1	19957	10	protein_coding	2731389	2735645	-	RGS1	ensembl	protein_coding
ENSSSCG00000002932	0.270837	4.04243	0.0465982	1	6300	6	protein_coding	41156402	41184718	-	ZNF567	ensembl	protein_coding
ENSSSCG00000026460	0.356475	4.35212	0.0471609	1	7710	6	protein_coding	151830155	151846185	+	TAL1	ensembl	protein_coding
ENSSSCG00000025463	0.406394	4.46001	0.0471768	1	24693	GL894927.1	protein_coding	6946	32215	+	novelgene	ensembl	protein_coding
ENSSSCG00000007472	-0.379291	4.78979	0.047373	1	21056	17	protein_coding	58679438	58744300	+	BCAS4	ensembl_havana	protein_coding
ENSSSCG00000000244	0.585014	3.36374	0.0498719	1	18190	5	protein_coding	18223851	18226402	-	PPBP	ensembl_havana	protein_coding
ENSSSCG00000029770	0.511995	1.7521	0.0499727	1	24480	GL894325.2	protein_coding	3843	14849	+	novelgene	ensembl	protein_coding
