# Supplementary material for: Differences in Whole Blood Gene Expression Associated with Infection Time-Course and Extent of Fetal Mortality in a Reproductive Model of Type 2 Porcine Reproductive and Respiratory Syndrome Virus (PRRSV) Infection
Source: PLoS One. 2016 Apr 19;11(4):e0153615. doi: 10.1371/journal.pone.0153615 (PMC4836665; doi:10.1371/journal.pone.0153615)
Supplement: S4 Appendix — Excel file of lists of gene sets whose expression positively or negatively correlates with low fetal mortality. 3 tabs. (XLSX) [file pone.0153615.s004.xlsx]

## Sheet: LFMvHFM D0
Gene sets positively correlated with low fetal mortality (LFM) phenotype
NAME	SIZE	Enrichment Score	Normalized Enrichment Score	NOM p-val	FDR q-val	FWER p-val
HALLMARK_INTERFERON_ALPHA_RESPONSE	66	0.37985	3.65375	0	0	0
HALLMARK_HEME_METABOLISM	131	0.267616	3.64805	0	0	0
HALLMARK_INTERFERON_GAMMA_RESPONSE	131	0.241776	3.12523	0	0	0
HALLMARK_TNFA_SIGNALING_VIA_NFKB	126	0.210241	2.73306	0	0.000573	0.002
HALLMARK_COAGULATION	59	0.246041	2.29647	0	0.00459607	0.022
HALLMARK_IL6_JAK_STAT3_SIGNALING	59	0.22896	2.07782	0.00200401	0.0133746	0.075
HALLMARK_APOPTOSIS	99	0.152728	1.73166	0.0289855	0.0787188	0.405
HALLMARK_INFLAMMATORY_RESPONSE	109	0.138503	1.6413	0.0363636	0.108324	0.559
HALLMARK_MYOGENESIS	70	0.165787	1.61211	0.0304878	0.109776	0.612
HALLMARK_KRAS_SIGNALING_UP	89	0.143352	1.57096	0.0604288	0.119197	0.675
HALLMARK_EPITHELIAL_MESENCHYMAL_TRANSITION	60	0.167079	1.48999	0.0680851	0.154868	0.808
HALLMARK_KRAS_SIGNALING_DN	34	0.215303	1.48415	0.0560166	0.145797	0.818
Gene sets negatively correlated with low fetal mortality (LFM) phenotype
NAME	SIZE	Enrichment Score	Normalized Enrichment Score	NOM p-val	FDR q-val	FWER p-val
HALLMARK_MYC_TARGETS_V1	161	-0.165827	-2.39404	0	0.00796567	0.009
HALLMARK_E2F_TARGETS	138	-0.150039	-2.04606	0.00613497	0.0253532	0.078
HALLMARK_OXIDATIVE_PHOSPHORYLATION	153	-0.144781	-2.10499	0.00197239	0.0280137	0.058
HALLMARK_GLYCOLYSIS	119	-0.14868	-1.86497	0.00557621	0.0417205	0.233
HALLMARK_MYC_TARGETS_V2	43	-0.242724	-1.87233	0.00769231	0.0479686	0.225
HALLMARK_UNFOLDED_PROTEIN_RESPONSE	86	-0.175215	-1.90075	0.00784314	0.0513314	0.197
HALLMARK_PI3K_AKT_MTOR_SIGNALING	69	-0.149061	-1.43604	0.0910891	0.247496	0.885
HALLMARK_ADIPOGENESIS	144	-0.102783	-1.40729	0.100196	0.247875	0.916

## Sheet: LFMvHFM D2
Gene sets positively correlated with low fetal mortality (LFM) phenotype
NAME	SIZE	Enrichment Score	Normalized Enrichment Score	NOM p-val	FDR q-val	FWER p-val
HALLMARK_E2F_TARGETS	138	0.290987	4.02643	0	0	0
HALLMARK_MYC_TARGETS_V1	161	0.230583	3.41755	0	0	0
HALLMARK_G2M_CHECKPOINT	138	0.196958	2.71508	0	0	0
HALLMARK_DNA_REPAIR	104	0.131665	1.55304	0.0447471	0.139752	0.737
HALLMARK_ALLOGRAFT_REJECTION	144	0.118067	1.57111	0.0531697	0.153296	0.705
HALLMARK_MITOTIC_SPINDLE	125	0.121101	1.59473	0.0529412	0.172622	0.664
HALLMARK_SPERMATOGENESIS	44	0.181197	1.43018	0.0914634	0.180912	0.901
HALLMARK_COAGULATION	59	0.150616	1.35492	0.132438	0.193823	0.95
HALLMARK_MYC_TARGETS_V2	43	0.181737	1.43306	0.0759013	0.205053	0.898
HALLMARK_OXIDATIVE_PHOSPHORYLATION	153	0.0947324	1.35635	0.115789	0.214498	0.95
Gene sets negatively correlated with low fetal mortality (LFM) phenotype
NAME	SIZE	Enrichment Score	Normalized Enrichment Score	NOM p-val	FDR q-val	FWER p-val
HALLMARK_INTERFERON_GAMMA_RESPONSE	131	-0.345361	-4.5268	0	0	0
HALLMARK_TNFA_SIGNALING_VIA_NFKB	126	-0.334829	-4.47911	0	0	0
HALLMARK_INTERFERON_ALPHA_RESPONSE	66	-0.431493	-4.07829	0	0	0
HALLMARK_INFLAMMATORY_RESPONSE	109	-0.327872	-3.83208	0	0	0
HALLMARK_IL6_JAK_STAT3_SIGNALING	59	-0.367629	-3.31079	0	0	0
HALLMARK_HEME_METABOLISM	131	-0.240548	-3.27469	0	0	0
HALLMARK_XENOBIOTIC_METABOLISM	108	-0.186005	-2.22903	0	0.00590554	0.032
HALLMARK_HYPOXIA	115	-0.179705	-2.17753	0.00373134	0.00728575	0.045
HALLMARK_APOPTOSIS	99	-0.179939	-2.11458	0.00194175	0.00897758	0.059
HALLMARK_P53_PATHWAY	115	-0.167639	-2.06694	0	0.0117806	0.082
HALLMARK_COMPLEMENT	111	-0.164929	-2.01937	0.00402414	0.0132841	0.102
HALLMARK_IL2_STAT5_SIGNALING	131	-0.139838	-1.91688	0.0102881	0.0212822	0.173
HALLMARK_UV_RESPONSE_UP	100	-0.141319	-1.68629	0.0242424	0.0653171	0.467
HALLMARK_PI3K_AKT_MTOR_SIGNALING	69	-0.171931	-1.67264	0.0340681	0.0656269	0.49
HALLMARK_TGF_BETA_SIGNALING	25	-0.267203	-1.62328	0.0451866	0.0728369	0.573
HALLMARK_APICAL_JUNCTION	84	-0.151314	-1.62672	0.0362903	0.0761997	0.564
HALLMARK_ADIPOGENESIS	144	-0.116061	-1.60098	0.0294695	0.0768651	0.618
HALLMARK_CHOLESTEROL_HOMEOSTASIS	46	-0.192605	-1.53936	0.04	0.0983844	0.723
HALLMARK_REACTIVE_OXIGEN_SPECIES_PATHWAY	33	-0.210976	-1.45472	0.0795918	0.137507	0.853
HALLMARK_PROTEIN_SECRETION	69	-0.148584	-1.41615	0.10058	0.153871	0.904
HALLMARK_BILE_ACID_METABOLISM	52	-0.162551	-1.3678	0.12253	0.178453	0.942
HALLMARK_UNFOLDED_PROTEIN_RESPONSE	86	-0.119657	-1.2772	0.173664	0.244209	0.988

## Sheet: LFMvHFM D6
Gene sets positively correlated with low fetal mortality (LFM) phenotype
NAME	SIZE	Enrichment Score	Normalized Enrichment Score	NOM p-val	FDR q-val	FWER p-val
HALLMARK_INTERFERON_GAMMA_RESPONSE	131	0.386093	5.08947	0	0	0
HALLMARK_INTERFERON_ALPHA_RESPONSE	66	0.529376	5.07399	0	0	0
HALLMARK_TNFA_SIGNALING_VIA_NFKB	126	0.210724	2.67842	0	0	0
HALLMARK_INFLAMMATORY_RESPONSE	109	0.21245	2.58348	0	0.000212	0.001
HALLMARK_IL6_JAK_STAT3_SIGNALING	59	0.263809	2.40277	0	0.00172446	0.009
HALLMARK_HEME_METABOLISM	131	0.169311	2.27717	0.00189753	0.00305064	0.02
HALLMARK_MYOGENESIS	70	0.222998	2.20698	0	0.0036481	0.028
HALLMARK_COAGULATION	59	0.221752	1.99441	0.00399202	0.0141337	0.11
HALLMARK_COMPLEMENT	111	0.142982	1.7963	0.01417	0.0402164	0.323
HALLMARK_PROTEIN_SECRETION	69	0.17935	1.73518	0.0281426	0.0505812	0.421
HALLMARK_IL2_STAT5_SIGNALING	131	0.119372	1.57196	0.0495238	0.0975152	0.684
HALLMARK_TGF_BETA_SIGNALING	25	0.241285	1.45115	0.0781563	0.152226	0.86
HALLMARK_KRAS_SIGNALING_DN	34	0.196099	1.32797	0.132632	0.220108	0.968
HALLMARK_EPITHELIAL_MESENCHYMAL_TRANSITION	60	0.148033	1.32847	0.12831	0.236849	0.968
Gene sets negatively correlated with low fetal mortality (LFM) phenotype
NAME	SIZE	Enrichment Score	Normalized Enrichment Score	NOM p-val	FDR q-val	FWER p-val
HALLMARK_E2F_TARGETS	138	-0.333767	-4.4749	0	0	0
HALLMARK_OXIDATIVE_PHOSPHORYLATION	153	-0.286795	-4.10067	0	0	0
HALLMARK_MYC_TARGETS_V1	161	-0.22617	-3.26148	0	0	0
HALLMARK_G2M_CHECKPOINT	138	-0.191814	-2.62581	0	0.000788012	0.003
HALLMARK_DNA_REPAIR	104	-0.201378	-2.3819	0	0.00183097	0.009
HALLMARK_FATTY_ACID_METABOLISM	102	-0.145043	-1.70123	0.0303644	0.112042	0.481
HALLMARK_MITOTIC_SPINDLE	125	-0.123441	-1.60917	0.049904	0.145257	0.627
HALLMARK_PEROXISOME	63	-0.159625	-1.53306	0.054326	0.179378	0.75
